# Supplementary material for: Phylogenetic relationships and genetic diversity of Tunisian maize landraces
Source: PLoS One. 2025 Jan 22;20(1):e0316185. doi: 10.1371/journal.pone.0316185 (PMC11753626; doi:10.1371/journal.pone.0316185)
Supplement: S3 Table — (CSV) [file pone.0316185.s003.csv]

Genotyping_ID;Accession code;Code Collection;Sample name;Common name;Country;DNA_ID;Location;Province;Endosperm characteristics;Grain Color
EVA627_ZMS22016;Tun627;Gab1;Gab1_TUN_R2022_drom;-;Tunisia;EVA627;Gabès;Chenini;Flint;Orange
EVA628_ZMS22016;Tun628;BIZ2;BIZ2_TUN_R2022_drom;-;Tunisia;EVA628;Bizerte;Ain Berda;Flint;"Yellow; Orange"
EVA629_ZMS22016;Tun629;MT1;MT1_TUN_R2022_drom;-;Tunisia;EVA629;Nabeul;Menzel Temim;Flint;Orange
EVA630_ZMS22016;Tun630;BIZ1;BIZ1_TUN_R2022_drom;-;Tunisia;EVA630;Bizerte;El Alia;Flint;"Yellow; Orange"
EVA631_ZMS22016;Tun631;Gab2;Gab2_TUN_R2022_drom;-;Tunisia;EVA631;Gabès;Nahal;Flint;Orange
EVA632_ZMS22016;Tun632;MT2;MT2_TUN_R2022_drom;-;Tunisia;EVA632;Nabeul;Menzel Temim;Flint;Orange
EVA633_ZMS22016;Tun633;GAF;GAF_TUN_R2022_drom;-;Tunisia;EVA633;Gafsa;Ksar;Flint;Orange
EVA634_ZMS22016;Tun634;KAR;KAR_TUN_R2022_drom;-;Tunisia;EVA634;Kairouan;Chebika;Flint;Orange
EVA635_ZMS22016;Tun635;BK;BK_TUN_R2022_drom;-;Tunisia;EVA635;Nabeul;Beni khiar;Flint;Orange
MLDiv099_ZMS22025;Tun636;Djerba;Djerba_TUN_R2023_drom;-;Tunisia;MLDiv099;Djerba;Djerba;Flint;Brown
EVA83_ZMS20018;Alg83;PI527469;PI527469_CSIC_R2020_eva;-;Algeria;EVA083;Adrar;Tamanteit;Flint;Yellow
EVA86_ZMS20018;Alg86;PI527473;PI527473_CSIC_R2020_eva;Beshna;Algeria;EVA086;Bechar;Bukeis;Flint;"Yellow; White"
EVA90_ZMS20018;Alg90;PI527478;PI527478_CSIC_R2020_eva;Beshna	;Algeria;EVA090;Bechar;Unknown;Flint;Yellow
EVA87_ZMS20018;Alg87;PI527474;PI527474_CSIC_R2020_eva;Durrah;Algeria;EVA087;Bechar;Unknown;Flint;"Yellow; White"
EVA91_ZMS20018;Alg91;PI542683;PI542683_CSIC_R2020_eva;Kabl;Algeria;EVA091;Tamanghasset;Tazrouk;Flint;Yellow
EVA92_ZMS20018;Alg92;PI542684;PI542684_CSIC_R2020_eva;Kabl;Algeria;EVA092;Tamanghasset;Ideles;Semi-Dent;White
EVA94_ZMS21010;Alg94;PI542687;PI542687_CSIC_R2021_eva;Kabl;Algeria;EVA094;Tamanghasset;In Amguel;Popcorn;purple
EVA95_ZMS21010;Alg95;PI542688;PI542688_CSIC_R2021_eva;Kabl;Algeria;EVA095;Tamanghasset;Abalessa;Flint;"Yellow; Red"
EVA96_ZMS21010;Alg96;PI542689;PI542689_CSIC_R2021_eva;Kabl;Algeria;EVA096;Tamanghasset;Abalessa;Flint;"Yellow; Red"
EVA93_ZMS21010;Alg93;PI542685;PI542685_CSIC_R2021_eva;Kabl;Algeria;EVA093;Tamanghasset;Mertoutek;Semi-Dent;"Yellow; Orange"
EVA84_ZMS20018;Alg84;PI527470;PI527470_CSIC_R2020_eva;Kouboul;Algeria;EVA084;Adrar;Tasbit;Semi-Flint;Yellow
EVA85_ZMS20018;Alg85;PI527472;PI527472_CSIC_R2020_eva;Kouboul;Algeria;EVA085;Tamanghasset;Mertoutek;Semi-Dent;Yellow
EVA89_ZMS20018;Alg89;PI527477;PI527477_CSIC_R2020_eva;Durrah;Algeria;EVA089;Bechar;Unknown;Popcorn;Orange
EVA80_ZMS20018;Alg80;PI527464;PI527464_CSIC_R2020_eva;Mastorah;Algeria;EVA080;Ouargla;Touggourt ;Semi-Flint;Yellow
EVA81_ZMS20018;Alg81;PI527465;PI527465_CSIC_R2020_eva;-;Algeria;EVA081;Gahardaia;Al Ehdira;Semi-Flint;Yellow
