# Supplementary material for: Phylogenetic relationships and genetic diversity of Tunisian maize landraces
Source: PLoS One. 2025 Jan 22;20(1):e0316185. doi: 10.1371/journal.pone.0316185 (PMC11753626; doi:10.1371/journal.pone.0316185)
Supplement: S1 File — (TXT) [file pone.0316185.s004.txt]

SNP.Name	Sample.name	X	Y	RatioObs
26822865	PZE0000200501	EVA627_ZMS22016	0.18	0.844	0.82421875
26822866	PZE0000752689	EVA627_ZMS22016	0.856	0.026	0.0294784580498866
26822867	PZE0001244182	EVA627_ZMS22016	1.15	0.14	0.108527131782946
26822868	PZE0003008031	EVA627_ZMS22016	0.271	0.969	0.781451612903226
26822869	PZE0003536793	EVA627_ZMS22016	0.991	0.38	0.277169948942378
26822870	PZE0003544114	EVA627_ZMS22016	0.797	0.789	0.497477931904161
26822871	PZE0003695226	EVA627_ZMS22016	0.978	0.169	0.147340889276373
26822872	PZE0003716573	EVA627_ZMS22016	0.026	1.406	0.981843575418994
26822873	PZE0003747944	EVA627_ZMS22016	0.025	0.719	0.966397849462366
26822874	PZE0003881162	EVA627_ZMS22016	0.127	1.139	0.899684044233807
26822875	PZE0003935166	EVA627_ZMS22016	0.437	1.092	0.714192282537606
26822876	PZE0004090171	EVA627_ZMS22016	0.474	0.976	0.673103448275862
26822877	PZE0004094707	EVA627_ZMS22016	0.865	0	0
26822878	PZE0004096321	EVA627_ZMS22016	0.019	0.834	0.977725674091442
26822879	PZE0004402268	EVA627_ZMS22016	0.645	1.062	0.622144112478032
26822880	PZE0004602655	EVA627_ZMS22016	0.878	0.023	0.025527192008879
26822881	PZE0005672227	EVA627_ZMS22016	0.066	0	0
26822882	PZE0005896632	EVA627_ZMS22016	1.392	0.025	0.0176429075511644
26822883	PZE0005899860	EVA627_ZMS22016	0.001	0.436	0.997711670480549
26822884	PZE0006006207	EVA627_ZMS22016	0	0.579	1
26822885	PZE0006149974	EVA627_ZMS22016	0.015	0.114	0.883720930232558
26822886	PZE0006168173	EVA627_ZMS22016	0.006	0.622	0.990445859872611
26822887	PZE0006234802	EVA627_ZMS22016	0.822	0.056	0.0637813211845103
26822888	PZE0006576497	EVA627_ZMS22016	1.698	0.245	0.126093669583119
26822889	PZE0006576742	EVA627_ZMS22016	0.032	1.195	0.973920130399348
26822890	PZE0006601999	EVA627_ZMS22016	0.064	1.251	0.951330798479087
26822891	PZE0006607533	EVA627_ZMS22016	0.053	0.737	0.932911392405063
26822892	PZE0006619827	EVA627_ZMS22016	1.125	0.005	0.00442477876106195
26822893	PZE0008211605	EVA627_ZMS22016	0.213	0.405	0.655339805825243
26822894	PZE0008250961	EVA627_ZMS22016	0.366	0.26	0.415335463258786
26822895	PZE0008411093	EVA627_ZMS22016	0.989	0.012	0.011988011988012
26822896	PZE0008527488	EVA627_ZMS22016	1.233	0.737	0.374111675126904
26822897	PZE0008531494	EVA627_ZMS22016	1.354	0	0
26822898	PZE0008532123	EVA627_ZMS22016	0.199	0.016	0.0744186046511628
26822899	PZE0008533122	EVA627_ZMS22016	1.513	0.021	0.0136897001303781
26822900	PZE0008852326	EVA627_ZMS22016	0.022	0.928	0.976842105263158
26822901	PZE0010534402	EVA627_ZMS22016	0.012	1.238	0.9904
26822902	PZE0011276128	EVA627_ZMS22016	2.18	0.335	0.133200795228628
26822903	PZE0014141993	EVA627_ZMS22016	0.455	1.093	0.706072351421189
26822904	PZE0014208665	EVA627_ZMS22016	0.803	0.344	0.299912816041848
26822905	PZE0014500956	EVA627_ZMS22016	0.059	1.53	0.962869729389553
26822906	PZE0014607267	EVA627_ZMS22016	0	0.902	1
26822907	PZE-100000018	EVA627_ZMS22016	0.549	0.318	0.366782006920415
26822908	PZE-100000026	EVA627_ZMS22016	0.49	0.777	0.613259668508287
26822909	PZE-100000045	EVA627_ZMS22016	0.955	0.471	0.330294530154278
26822910	PZE-100000048	EVA627_ZMS22016	0.141	0.745	0.840857787810384
26822911	PZE-100000065	EVA627_ZMS22016	0.302	0.26	0.462633451957295
26822912	PZE-100000066	EVA627_ZMS22016	0.051	0.358	0.875305623471883
26822913	PZE-100000093	EVA627_ZMS22016	1.064	0.226	0.175193798449612
26822914	PZE-100000158	EVA627_ZMS22016	0.014	1.463	0.990521327014218
26822915	PZE-100000159	EVA627_ZMS22016	0.971	0.044	0.0433497536945813
26822916	PZE-100000164	EVA627_ZMS22016	0.635	1.211	0.656013001083424
26822917	PZE-100000219	EVA627_ZMS22016	0.804	0.389	0.326068734283319
26822918	PZE-100000243	EVA627_ZMS22016	0.225	0.359	0.61472602739726
26822919	PZE-100000255	EVA627_ZMS22016	0.011	0.113	0.911290322580645
26822920	PZE-100000258	EVA627_ZMS22016	0.112	0.89	0.888223552894212
26822921	PZE-100000259	EVA627_ZMS22016	1.078	0.092	0.0786324786324786
26822922	PZE-100000260	EVA627_ZMS22016	0.111	0.816	0.880258899676375
26822923	PZE-100000356	EVA627_ZMS22016	0.126	1.375	0.916055962691539
26822924	PZE-100000365	EVA627_ZMS22016	0.504	0.874	0.634252539912917
26822925	PZE-100000376	EVA627_ZMS22016	1.315	0.639	0.327021494370522
26822926	PZE-100000438	EVA627_ZMS22016	0.025	0.766	0.968394437420986
26822927	PZE-100000447	EVA627_ZMS22016	1.011	0.303	0.230593607305936
26822928	PZE-100000448	EVA627_ZMS22016	0.415	1.641	0.798151750972763
26822929	PZE-100000453	EVA627_ZMS22016	0.248	0.402	0.618461538461539
26822930	PZE-100000575	EVA627_ZMS22016	0.226	0.882	0.796028880866426
26822931	PZE-100000576	EVA627_ZMS22016	0.225	0.152	0.403183023872679
26822932	PZE-100000630	EVA627_ZMS22016	0.686	0.651	0.486910994764398
26822933	PZE-100000965	EVA627_ZMS22016	0.029	1.154	0.975486052409129
26822934	PZE-100001123	EVA627_ZMS22016	0.416	0.547	0.568016614745587
26822935	PZE-100001174	EVA627_ZMS22016	1.176	0.093	0.0732860520094563
26822936	PZE-100001176	EVA627_ZMS22016	0.835	0.018	0.0211019929660023
26822937	PZE-100001195	EVA627_ZMS22016	0.055	0.74	0.930817610062893
26822938	PZE-100001199	EVA627_ZMS22016	0.04	1.589	0.975445058317986
26822939	PZE-100001203	EVA627_ZMS22016	0.057	1.022	0.947173308619092
26822940	PZE-100001210	EVA627_ZMS22016	0.723	0.264	0.267477203647416
26822941	PZE-100001219	EVA627_ZMS22016	0.103	1.471	0.934561626429479
26822942	PZE-100001229	EVA627_ZMS22016	0.55	0.905	0.621993127147766
26822943	PZE-100001246	EVA627_ZMS22016	0.049	1.347	0.964899713467049
26822944	PZE-100001248	EVA627_ZMS22016	0.515	0.916	0.640111809923131
26822945	PZE-100001263	EVA627_ZMS22016	0.022	1.21	0.982142857142857
26822946	PZE-100001267	EVA627_ZMS22016	0.014	0.636	0.978461538461538
26822947	PZE-100001297	EVA627_ZMS22016	0.055	0.546	0.908485856905158
26822948	PZE-100001307	EVA627_ZMS22016	1.372	0.139	0.0919920582395764
26822949	PZE-100001337	EVA627_ZMS22016	0.648	0.92	0.586734693877551
26822950	PZE-100001338	EVA627_ZMS22016	1.019	0.088	0.0794941282746161
26822951	PZE-100001349	EVA627_ZMS22016	0.108	1.431	0.929824561403509
26822952	PZE-100001354	EVA627_ZMS22016	0.76	0.022	0.0281329923273657
26822953	PZE-100001359	EVA627_ZMS22016	0.816	1.892	0.698670605612999
26822954	PZE-100001428	EVA627_ZMS22016	0.024	1.382	0.982930298719772
26822955	PZE-100001441	EVA627_ZMS22016	0.067	1.163	0.945528455284553
26822956	PZE-100001644	EVA627_ZMS22016	0.642	0.851	0.569993302076356
26822957	PZE-100001691	EVA627_ZMS22016	0.077	0.289	0.789617486338798
26822958	PZE-100001718	EVA627_ZMS22016	0.056	0.786	0.933491686460808
26822959	PZE-100001733	EVA627_ZMS22016	0	0.359	1
26822960	PZE-100001736	EVA627_ZMS22016	1.685	0.063	0.0360411899313501
26822961	PZE-100001759	EVA627_ZMS22016	0.496	0.517	0.510365251727542
26822962	PZE-100001828	EVA627_ZMS22016	0.069	0.22	0.761245674740484
26822963	PZE-100001836	EVA627_ZMS22016	0.016	0.658	0.976261127596439
26822964	PZE-100001851	EVA627_ZMS22016	0.03	0.92	0.968421052631579
26822965	PZE-100001898	EVA627_ZMS22016	0.835	0.161	0.161646586345382
26822966	PZE-100001904	EVA627_ZMS22016	0.538	0.037	0.0643478260869565
26822967	PZE-100001930	EVA627_ZMS22016	0.383	1.058	0.734212352532963
26822968	PZE-100002058	EVA627_ZMS22016	1.3	0.122	0.0857946554149086
26822969	PZE-100002065	EVA627_ZMS22016	0.042	1.349	0.96980589503954
26822970	PZE-100002066	EVA627_ZMS22016	0.013	1.186	0.989157631359466
26822971	PZE-100002083	EVA627_ZMS22016	0.788	1.363	0.633658763365876
26822972	PZE-100002086	EVA627_ZMS22016	0.014	0.833	0.983471074380165
26822973	PZE-100002087	EVA627_ZMS22016	0.092	0.752	0.890995260663507
26822974	PZE-100002267	EVA627_ZMS22016	0.547	0.498	0.476555023923445
26822975	PZE-100002288	EVA627_ZMS22016	0.165	0.878	0.841802492809204
26822976	PZE-100002298	EVA627_ZMS22016	1.012	0.018	0.0174757281553398
26822977	PZE-100002316	EVA627_ZMS22016	0.751	0.847	0.530037546933667
26822978	PZE-100002320	EVA627_ZMS22016	1.131	0.225	0.165929203539823
26822979	PZE-100002337	EVA627_ZMS22016	0.713	0.666	0.482958665699782
26822980	PZE-100002365	EVA627_ZMS22016	0.153	1.498	0.90732889158086
26822981	PZE-100002384	EVA627_ZMS22016	0.135	0.562	0.806312769010043
26822982	PZE-100002395	EVA627_ZMS22016	1.319	0.697	0.345734126984127
26822983	PZE-100002416	EVA627_ZMS22016	0.017	0.872	0.980877390326209
26822984	PZE-100002463	EVA627_ZMS22016	1.226	0.066	0.0510835913312693
26822985	PZE-100002464	EVA627_ZMS22016	0.107	1.623	0.938150289017341
26822986	PZE-100002465	EVA627_ZMS22016	1.211	0.175	0.126262626262626
26822987	PZE-100002471	EVA627_ZMS22016	0.19	0.009	0.0452261306532663
26822988	PZE-100002478	EVA627_ZMS22016	0.014	0.793	0.982651796778191
26822989	PZE-100002507	EVA627_ZMS22016	1.289	0.022	0.0167810831426392
26822990	PZE-100002529	EVA627_ZMS22016	0.757	0.841	0.526282853566959
26822991	PZE-100002530	EVA627_ZMS22016	0.284	0.549	0.65906362545018
26822992	PZE-100002763	EVA627_ZMS22016	0.034	0.746	0.956410256410256
26822993	PZE-100002869	EVA627_ZMS22016	0.113	0.569	0.834310850439883
26822994	PZE-100002993	EVA627_ZMS22016	0.471	1.213	0.720308788598575
26822995	PZE-100002995	EVA627_ZMS22016	0.434	0.744	0.631578947368421
26822996	PZE-100003056	EVA627_ZMS22016	1.194	0	0
26822997	PZE-100003120	EVA627_ZMS22016	0.235	0.811	0.775334608030593
26822998	PZE-100003218	EVA627_ZMS22016	0.394	0.705	0.641492265696087
26822999	PZE-100003229	EVA627_ZMS22016	1.085	0.993	0.47786333012512
26823000	PZE-100003239	EVA627_ZMS22016	0.019	1.573	0.988065326633166
26823001	PZE-100003245	EVA627_ZMS22016	0.02	0.526	0.963369963369963
26823002	PZE-100003317	EVA627_ZMS22016	1.018	0.412	0.288111888111888
26823003	PZE-100003321	EVA627_ZMS22016	0.541	0	0
26823004	PZE-100003322	EVA627_ZMS22016	0.01	0.526	0.98134328358209
26823005	PZE-100003332	EVA627_ZMS22016	1.046	0.306	0.226331360946746
26823006	PZE-100003338	EVA627_ZMS22016	0.18	0.434	0.706840390879479
26823007	PZE-100003344	EVA627_ZMS22016	0.159	1.386	0.897087378640777
26823008	PZE-100003375	EVA627_ZMS22016	0.032	0.751	0.959131545338442
26823009	PZE-100003423	EVA627_ZMS22016	0.523	0.168	0.243125904486252
26823010	PZE-100003426	EVA627_ZMS22016	0.027	0.706	0.963165075034106
26823011	PZE-100003441	EVA627_ZMS22016	0.026	0.939	0.973056994818653
26823012	PZE-101000060	EVA627_ZMS22016	0.106	1.355	0.927446954140999
26823013	PZE-101000083	EVA627_ZMS22016	0	0.635	1
26823014	PZE-101000088	EVA627_ZMS22016	0	0.945	1
26823015	PZE-101000108	EVA627_ZMS22016	0.046	0.685	0.937072503419973
26823016	PZE-101000111	EVA627_ZMS22016	0.344	0.449	0.566204287515763
26823017	PZE-101000161	EVA627_ZMS22016	0.404	0.496	0.551111111111111
26823018	PZE-101000167	EVA627_ZMS22016	0.028	0.783	0.965474722564735
26823019	PZE-101000169	EVA627_ZMS22016	0.66	0.948	0.58955223880597
26823020	PZE-101000209	EVA627_ZMS22016	0.566	0.519	0.478341013824885
26823021	PZE-101000256	EVA627_ZMS22016	0.336	0.655	0.660948536831483
26823022	PZE-101000301	EVA627_ZMS22016	0.181	1.054	0.853441295546559
26823023	PZE-101000344	EVA627_ZMS22016	0.069	0.757	0.916464891041162
26823024	PZE-101000348	EVA627_ZMS22016	0.227	1.19	0.839802399435427
26823025	PZE-101000349	EVA627_ZMS22016	1.042	0.509	0.328175370728562
26823026	PZE-101000359	EVA627_ZMS22016	0.082	0.444	0.844106463878327
26823027	PZE-101000360	EVA627_ZMS22016	0.2	0.736	0.786324786324786
26823028	PZE-101000370	EVA627_ZMS22016	1.224	0.63	0.339805825242718
26823029	PZE-101000424	EVA627_ZMS22016	0.514	0.408	0.442516268980477
26823030	PZE-101000431	EVA627_ZMS22016	0	0.793	1
26823031	PZE-101000442	EVA627_ZMS22016	0.4	0.845	0.678714859437751
26823032	PZE-101000449	EVA627_ZMS22016	1.444	0.112	0.0719794344473008
26823033	PZE-101000450	EVA627_ZMS22016	0.031	1.257	0.975931677018634
26823034	PZE-101000451	EVA627_ZMS22016	0.689	0.922	0.572315332091868
26823035	PZE-101000530	EVA627_ZMS22016	0.008	0.276	0.971830985915493
26823036	PZE-101000557	EVA627_ZMS22016	0.019	1.447	0.987039563437926
26823037	PZE-101000610	EVA627_ZMS22016	0.299	0.902	0.751040799333888
26823038	PZE-101000659	EVA627_ZMS22016	0.378	1.401	0.78752107925801
26823039	PZE-101000671	EVA627_ZMS22016	0.431	1.105	0.719401041666667
26823040	PZE-101000673	EVA627_ZMS22016	0.032	0.904	0.965811965811966
26823041	PZE-101000740	EVA627_ZMS22016	0.032	0.705	0.956580732700136
26823042	PZE-101000754	EVA627_ZMS22016	0.089	1.275	0.93475073313783
26823043	PZE-101000760	EVA627_ZMS22016	0.046	1.142	0.961279461279461
26823044	PZE-101000775	EVA627_ZMS22016	1.308	0.073	0.052860246198407
26823045	PZE-101000788	EVA627_ZMS22016	0.188	0.659	0.778040141676505
26823046	PZE-101001044	EVA627_ZMS22016	0.307	0.703	0.696039603960396
26823047	PZE-101001094	EVA627_ZMS22016	0.661	0.363	0.3544921875
26823048	PZE-101001103	EVA627_ZMS22016	0.522	0.009	0.0169491525423729
26823049	PZE-101001107	EVA627_ZMS22016	1.045	0.835	0.444148936170213
26823050	PZE-101001108	EVA627_ZMS22016	0.02	1.543	0.987204094689699
26823051	PZE-101001110	EVA627_ZMS22016	0.019	0.938	0.980146290491118
26823052	PZE-101001114	EVA627_ZMS22016	0.638	0.651	0.505042668735454
26823053	PZE-101001115	EVA627_ZMS22016	0.502	0.643	0.561572052401747
26823054	PZE-101001116	EVA627_ZMS22016	1.255	0.833	0.398946360153257
26823055	PZE-101001265	EVA627_ZMS22016	0.034	0.913	0.964097148891235
26823056	PZE-101001280	EVA627_ZMS22016	0.931	0.172	0.155938349954669
26823057	PZE-101001320	EVA627_ZMS22016	0.014	0.363	0.962864721485411
26823058	PZE-101001380	EVA627_ZMS22016	0.742	0.555	0.427910562837317
26823059	PZE-101001587	EVA627_ZMS22016	0.678	0.446	0.396797153024911
26823060	PZE-101002081	EVA627_ZMS22016	0.146	1.627	0.917653694303441
26823061	PZE-101002282	EVA627_ZMS22016	0.167	0.338	0.669306930693069
26823062	PZE-101002367	EVA627_ZMS22016	0.601	0.245	0.289598108747045
26823063	PZE-101002887	EVA627_ZMS22016	0.434	0.747	0.632514817950889
26823064	PZE-101002919	EVA627_ZMS22016	0.377	0.547	0.591991341991342
26823065	PZE-101003026	EVA627_ZMS22016	0.553	0.898	0.618883528600965
26823066	PZE-101003031	EVA627_ZMS22016	0.033	0.807	0.960714285714286
26823067	PZE-101003115	EVA627_ZMS22016	0.622	0.805	0.564120532585844
26823068	PZE-101003133	EVA627_ZMS22016	0.172	1.335	0.88586595885866
26823069	PZE-101003135	EVA627_ZMS22016	0.75	0.065	0.0797546012269939
26823070	PZE-101003141	EVA627_ZMS22016	0.031	0.961	0.96875
26823071	PZE-101003785	EVA627_ZMS22016	0.737	0.07	0.0867410161090459
26823072	PZE-101004328	EVA627_ZMS22016	0.253	0.554	0.686493184634449
26823073	PZE-101004337	EVA627_ZMS22016	0.955	0.821	0.462274774774775
26823074	PZE-101004387	EVA627_ZMS22016	1.52	0.082	0.0511860174781523
26823075	PZE-101004580	EVA627_ZMS22016	0.308	0.249	0.447037701974865
26823076	PZE-101004923	EVA627_ZMS22016	1.211	0.042	0.0335195530726257
26823077	PZE-101005008	EVA627_ZMS22016	0.577	0.842	0.593375616631431
26823078	PZE-101005032	EVA627_ZMS22016	0.87	0.734	0.457605985037406
26823079	PZE-101005765	EVA627_ZMS22016	1.109	0.03	0.0263388937664618
26823080	PZE-101005766	EVA627_ZMS22016	0.606	0.022	0.035031847133758
26823081	PZE-101005770	EVA627_ZMS22016	0.043	1.32	0.968451944240646
26823082	PZE-101005806	EVA627_ZMS22016	0.002	1.484	0.998654104979812
26823083	PZE-101005818	EVA627_ZMS22016	0.585	1.069	0.646311970979444
26823084	PZE-101005831	EVA627_ZMS22016	1.506	0.098	0.0610972568578554
26823085	PZE-101006745	EVA627_ZMS22016	0.535	0.035	0.0614035087719298
26823086	PZE-101006890	EVA627_ZMS22016	0.661	0.023	0.033625730994152
26823087	PZE-101007769	EVA627_ZMS22016	0.103	0.858	0.892819979188345
26823088	PZE-101008685	EVA627_ZMS22016	0.03	1.348	0.978229317851959
26823089	PZE-101009163	EVA627_ZMS22016	1.115	0.168	0.130943102104443
26823090	PZE-101009215	EVA627_ZMS22016	0.637	0.732	0.534696859021183
26823091	PZE-101009310	EVA627_ZMS22016	0.213	0.575	0.729695431472081
26823092	PZE-101009312	EVA627_ZMS22016	0.417	0.81	0.660146699266504
26823093	PZE-101009528	EVA627_ZMS22016	1.072	0.118	0.0991596638655462
26823094	PZE-101009538	EVA627_ZMS22016	0.61	0.561	0.479077711357814
26823095	PZE-101009582	EVA627_ZMS22016	1.071	0.024	0.0219178082191781
26823096	PZE-101009670	EVA627_ZMS22016	0.474	0.929	0.662152530292231
26823097	PZE-101010560	EVA627_ZMS22016	1.328	1.233	0.48145255759469
26823098	PZE-101010649	EVA627_ZMS22016	0.084	0.706	0.893670886075949
26823099	PZE-101010821	EVA627_ZMS22016	0.003	0.617	0.995161290322581
26823100	PZE-101010917	EVA627_ZMS22016	1.039	0.05	0.0459136822773186
26823101	PZE-101011048	EVA627_ZMS22016	1.07	0.034	0.0307971014492754
26823102	PZE-101011197	EVA627_ZMS22016	0.995	0.044	0.0423484119345525
26823103	PZE-101011230	EVA627_ZMS22016	1.304	0.121	0.0849122807017544
26823104	PZE-101011431	EVA627_ZMS22016	0.043	1.293	0.967814371257485
26823105	PZE-101011906	EVA627_ZMS22016	0.089	0.888	0.908904810644831
26823106	PZE-101012517	EVA627_ZMS22016	0.083	0.976	0.92162417374882
26823107	PZE-101013598	EVA627_ZMS22016	1.249	0.079	0.0594879518072289
26823108	PZE-101013646	EVA627_ZMS22016	0.343	0.406	0.542056074766355
26823109	PZE-101013713	EVA627_ZMS22016	1.196	0.04	0.0323624595469256
26823110	PZE-101013772	EVA627_ZMS22016	0.514	0.703	0.577649958915366
26823111	PZE-101013802	EVA627_ZMS22016	0.583	0.755	0.564275037369208
26823112	PZE-101013818	EVA627_ZMS22016	0.948	0.003	0.00315457413249211
26823113	PZE-101014003	EVA627_ZMS22016	NA	NA	NA
26823114	PZE-101014135	EVA627_ZMS22016	0.073	1.125	0.93906510851419
26823115	PZE-101014266	EVA627_ZMS22016	0.838	0.729	0.465220165922144
26823116	PZE-101015149	EVA627_ZMS22016	1.146	0.073	0.0598851517637408
26823117	PZE-101015469	EVA627_ZMS22016	0.009	0.741	0.988
26823118	PZE-101015471	EVA627_ZMS22016	0.234	1.349	0.852179406190777
26823119	PZE-101015503	EVA627_ZMS22016	0.521	0.037	0.0663082437275986
26823120	PZE-101016495	EVA627_ZMS22016	1.056	0.025	0.0231267345050879
26823121	PZE-101016496	EVA627_ZMS22016	0.039	1.115	0.966204506065858
26823122	PZE-101016971	EVA627_ZMS22016	0.663	0.656	0.497346474601971
26823123	PZE-101016973	EVA627_ZMS22016	0.737	0.406	0.355205599300087
26823124	PZE-101017187	EVA627_ZMS22016	0	0.853	1
26823125	PZE-101017262	EVA627_ZMS22016	1.56	0.247	0.136690647482014
26823126	PZE-101017380	EVA627_ZMS22016	1.076	0.081	0.0700086430423509
26823127	PZE-101017463	EVA627_ZMS22016	0.15	1.074	0.877450980392157
26823128	PZE-101017487	EVA627_ZMS22016	0.021	0.988	0.979187314172448
26823129	PZE-101017580	EVA627_ZMS22016	0.714	0.782	0.522727272727273
26823130	PZE-101017581	EVA627_ZMS22016	0.688	0.399	0.367065317387305
26823131	PZE-101017779	EVA627_ZMS22016	0.096	0.803	0.89321468298109
26823132	PZE-101017823	EVA627_ZMS22016	0.67	0.122	0.154040404040404
26823133	PZE-101018023	EVA627_ZMS22016	0.994	0.713	0.417691857059168
26823134	PZE-101018057	EVA627_ZMS22016	0.061	0.667	0.916208791208791
26823135	PZE-101018111	EVA627_ZMS22016	0.146	0.068	0.317757009345794
26823136	PZE-101018160	EVA627_ZMS22016	0.059	0.61	0.911808669656203
26823137	PZE-101018199	EVA627_ZMS22016	1.355	0.809	0.373844731977819
26823138	PZE-101018206	EVA627_ZMS22016	0.114	0.039	0.254901960784314
26823139	PZE-101018214	EVA627_ZMS22016	0.043	0.708	0.942743009320905
26823140	PZE-101018261	EVA627_ZMS22016	0.023	1.166	0.980656013456686
26823141	PZE-101018356	EVA627_ZMS22016	0.056	1.077	0.950573698146514
26823142	PZE-101018400	EVA627_ZMS22016	0.525	0.28	0.347826086956522
26823143	PZE-101018404	EVA627_ZMS22016	0.869	0.391	0.31031746031746
26823144	PZE-101018411	EVA627_ZMS22016	0.01	1.113	0.991095280498664
26823145	PZE-101018453	EVA627_ZMS22016	0.179	0.915	0.836380255941499
26823146	PZE-101018516	EVA627_ZMS22016	0.042	1.08	0.962566844919786
26823147	PZE-101018567	EVA627_ZMS22016	0.007	0.881	0.992117117117117
26823148	PZE-101018616	EVA627_ZMS22016	0.611	0.647	0.514308426073132
26823149	PZE-101018668	EVA627_ZMS22016	0.741	0.856	0.536005009392611
26823150	PZE-101018702	EVA627_ZMS22016	0.358	0.683	0.656099903938521
26823151	PZE-101018729	EVA627_ZMS22016	1.397	1.036	0.425811755034936
26823152	PZE-101018769	EVA627_ZMS22016	1.064	0.851	0.444386422976501
26823153	PZE-101018818	EVA627_ZMS22016	0.29	0.86	0.747826086956522
26823154	PZE-101018826	EVA627_ZMS22016	0.677	0.605	0.47191887675507
26823155	PZE-101018868	EVA627_ZMS22016	0.027	0.813	0.967857142857143
26823156	PZE-101019294	EVA627_ZMS22016	0.591	0.688	0.537920250195465
26823157	PZE-101019334	EVA627_ZMS22016	0.469	0.013	0.0269709543568465
26823158	PZE-101019350	EVA627_ZMS22016	0.448	0.191	0.298904538341158
26823159	PZE-101019536	EVA627_ZMS22016	0.866	1.827	0.678425547716301
26823160	PZE-101019537	EVA627_ZMS22016	0.624	1.036	0.624096385542169
26823161	PZE-101019538	EVA627_ZMS22016	0.857	0.428	0.33307392996109
26823162	PZE-101019557	EVA627_ZMS22016	0.755	0.293	0.279580152671756
26823163	PZE-101019597	EVA627_ZMS22016	0.583	1.188	0.670807453416149
26823164	PZE-101019726	EVA627_ZMS22016	0.141	0.655	0.82286432160804
26823165	PZE-101019727	EVA627_ZMS22016	0.855	0.816	0.488330341113106
26823166	PZE-101019728	EVA627_ZMS22016	0.015	0.952	0.984488107549121
26823167	PZE-101019767	EVA627_ZMS22016	1.23	0.163	0.117013639626705
26823168	PZE-101019781	EVA627_ZMS22016	0.855	0.067	0.0726681127982647
26823169	PZE-101019823	EVA627_ZMS22016	0.184	1.287	0.874915023793338
26823170	PZE-101019853	EVA627_ZMS22016	1.559	0.19	0.10863350485992
26823171	PZE-101020116	EVA627_ZMS22016	0.474	0.729	0.605985037406484
26823172	PZE-101020456	EVA627_ZMS22016	0.403	0.581	0.590447154471545
26823173	PZE-101020844	EVA627_ZMS22016	0.419	0.982	0.700927908636688
26823174	PZE-101020931	EVA627_ZMS22016	0.35	0.765	0.68609865470852
26823175	PZE-101020971	EVA627_ZMS22016	0.647	0.582	0.473555736371033
26823176	PZE-101020979	EVA627_ZMS22016	0.059	0.848	0.934950385887541
26823177	PZE-101021308	EVA627_ZMS22016	1.086	0.072	0.0621761658031088
26823178	PZE-101021455	EVA627_ZMS22016	0.117	0.704	0.857490864799026
26823179	PZE-101021479	EVA627_ZMS22016	0.116	0.792	0.872246696035242
26823180	PZE-101021574	EVA627_ZMS22016	0.545	1.22	0.691218130311615
26823181	PZE-101021585	EVA627_ZMS22016	0.409	0.356	0.465359477124183
26823182	PZE-101021690	EVA627_ZMS22016	0.018	1.02	0.982658959537572
26823183	PZE-101021745	EVA627_ZMS22016	0.028	1.455	0.98111935266352
26823184	PZE-101021926	EVA627_ZMS22016	0.871	0.181	0.172053231939163
26823185	PZE-101021930	EVA627_ZMS22016	0.01	1.048	0.99054820415879
26823186	PZE-101021985	EVA627_ZMS22016	0.002	0.441	0.99548532731377
26823187	PZE-101021986	EVA627_ZMS22016	0.115	1.131	0.907704654895666
26823188	PZE-101021997	EVA627_ZMS22016	0.055	0.853	0.93942731277533
26823189	PZE-101022341	EVA627_ZMS22016	0.011	0.471	0.977178423236514
26823190	PZE-101022526	EVA627_ZMS22016	0.048	0.964	0.952569169960474
26823191	PZE-101022796	EVA627_ZMS22016	1.202	1.58	0.567936736161035
26823192	PZE-101023214	EVA627_ZMS22016	0.051	0.513	0.909574468085106
26823193	PZE-101023271	EVA627_ZMS22016	1.141	0.751	0.396934460887949
26823194	PZE-101023625	EVA627_ZMS22016	0.014	0.594	0.976973684210526
26823195	PZE-101023852	EVA627_ZMS22016	0.444	0.776	0.636065573770492
26823196	PZE-101024131	EVA627_ZMS22016	1.705	0.02	0.0115942028985507
26823197	PZE-101024353	EVA627_ZMS22016	1.336	0.007	0.00521221146686523
26823198	PZE-101024424	EVA627_ZMS22016	0.195	0.734	0.790096878363832
26823199	PZE-101024452	EVA627_ZMS22016	0.682	0.135	0.165238678090575
26823200	PZE-101024519	EVA627_ZMS22016	0.726	1.452	0.666666666666667
26823201	PZE-101024556	EVA627_ZMS22016	0.016	0.947	0.983385254413292
26823202	PZE-101024667	EVA627_ZMS22016	0.695	0.444	0.389815627743635
26823203	PZE-101024700	EVA627_ZMS22016	1.405	0.02	0.0140350877192982
26823204	PZE-101024733	EVA627_ZMS22016	0.755	0.015	0.0194805194805195
26823205	PZE-101024779	EVA627_ZMS22016	0.013	0.91	0.985915492957746
26823206	PZE-101024808	EVA627_ZMS22016	0.152	0.725	0.826681870011402
26823207	PZE-101024809	EVA627_ZMS22016	0.027	0.973	0.973
26823208	PZE-101025101	EVA627_ZMS22016	0.242	0.53	0.686528497409326
26823209	PZE-101025939	EVA627_ZMS22016	0.099	1.105	0.917774086378738
26823210	PZE-101026095	EVA627_ZMS22016	0.516	0.038	0.0685920577617328
26823211	PZE-101026096	EVA627_ZMS22016	1.305	0.203	0.134615384615385
26823212	PZE-101026148	EVA627_ZMS22016	1.055	0.111	0.0951972555746141
26823213	PZE-101026206	EVA627_ZMS22016	0.105	1.71	0.942148760330578
26823214	PZE-101026218	EVA627_ZMS22016	0.512	0.021	0.0393996247654784
26823215	PZE-101026314	EVA627_ZMS22016	0.221	0.997	0.818555008210181
26823216	PZE-101026386	EVA627_ZMS22016	0.103	1.2	0.920951650038373
26823217	PZE-101026429	EVA627_ZMS22016	0.369	0.79	0.681622088006902
26823218	PZE-101026621	EVA627_ZMS22016	1.246	0.733	0.370389085396665
26823219	PZE-101026882	EVA627_ZMS22016	0.16	1.338	0.893190921228304
26823220	PZE-101027125	EVA627_ZMS22016	0.88	0.782	0.470517448856799
26823221	PZE-101027158	EVA627_ZMS22016	0.191	0.823	0.81163708086785
26823222	PZE-101027182	EVA627_ZMS22016	0.552	0.109	0.164901664145234
26823223	PZE-101027351	EVA627_ZMS22016	0.109	0.806	0.880874316939891
26823224	PZE-101027362	EVA627_ZMS22016	1.247	0.309	0.198586118251928
26823225	PZE-101027475	EVA627_ZMS22016	0.775	0.722	0.482297929191717
26823226	PZE-101027550	EVA627_ZMS22016	0.013	0.783	0.983668341708543
26823227	PZE-101027616	EVA627_ZMS22016	0.055	0.956	0.945598417408506
26823228	PZE-101027667	EVA627_ZMS22016	0.737	0.033	0.0428571428571429
26823229	PZE-101027798	EVA627_ZMS22016	0.701	0.472	0.402387041773231
26823230	PZE-101027807	EVA627_ZMS22016	0.025	1.294	0.981046247156937
26823231	PZE-101027831	EVA627_ZMS22016	0.586	0.427	0.42152023692004
26823232	PZE-101028031	EVA627_ZMS22016	0.688	0.153	0.18192627824019
26823233	PZE-101028104	EVA627_ZMS22016	0.759	0.283	0.271593090211132
26823234	PZE-101028121	EVA627_ZMS22016	0.062	1.158	0.949180327868852
26823235	PZE-101028242	EVA627_ZMS22016	0.583	0.802	0.579061371841155
26823236	PZE-101028351	EVA627_ZMS22016	0.12	0.892	0.881422924901186
26823237	PZE-101028839	EVA627_ZMS22016	0.039	0.441	0.91875
26823238	PZE-101028883	EVA627_ZMS22016	0.175	0.733	0.80726872246696
26823239	PZE-101028930	EVA627_ZMS22016	0.275	1.586	0.852229983879635
26823240	PZE-101029123	EVA627_ZMS22016	0.579	0.42	0.42042042042042
26823241	PZE-101029587	EVA627_ZMS22016	0.352	1.101	0.757742601514109
26823242	PZE-101029648	EVA627_ZMS22016	1.125	0.444	0.282982791586998
26823243	PZE-101029689	EVA627_ZMS22016	1.157	0.012	0.0102651839178785
26823244	PZE-101029707	EVA627_ZMS22016	0.705	1.176	0.625199362041467
26823245	PZE-101029737	EVA627_ZMS22016	0.295	0.937	0.760551948051948
26823246	PZE-101029748	EVA627_ZMS22016	0.236	0.951	0.801179443976411
26823247	PZE-101029759	EVA627_ZMS22016	0.344	0.665	0.659068384539148
26823248	PZE-101029820	EVA627_ZMS22016	0.034	1.039	0.968313140726934
26823249	PZE-101029990	EVA627_ZMS22016	0.081	1.212	0.937354988399072
26823250	PZE-101029991	EVA627_ZMS22016	0.098	1.494	0.938442211055276
26823251	PZE-101030022	EVA627_ZMS22016	0.055	0.862	0.940021810250818
26823252	PZE-101030089	EVA627_ZMS22016	0.278	1.261	0.819363222871995
26823253	PZE-101030211	EVA627_ZMS22016	0.075	0.744	0.908424908424909
26823254	PZE-101030220	EVA627_ZMS22016	0.328	1.024	0.757396449704142
26823255	PZE-101030221	EVA627_ZMS22016	0.984	0.287	0.225806451612903
26823256	PZE-101030251	EVA627_ZMS22016	0.069	0.736	0.914285714285714
26823257	PZE-101030258	EVA627_ZMS22016	0.062	1.033	0.94337899543379
26823258	PZE-101030261	EVA627_ZMS22016	0.56	0.013	0.0226876090750436
26823259	PZE-101030263	EVA627_ZMS22016	0.025	0.98	0.975124378109453
26823260	PZE-101030280	EVA627_ZMS22016	0.035	1.106	0.969325153374233
26823261	PZE-101030300	EVA627_ZMS22016	0.675	1.195	0.63903743315508
26823262	PZE-101030302	EVA627_ZMS22016	0.848	0.024	0.0275229357798165
26823263	PZE-101030429	EVA627_ZMS22016	0.51	0.467	0.477993858751279
26823264	PZE-101030508	EVA627_ZMS22016	1.271	0.089	0.0654411764705882
26823265	PZE-101030561	EVA627_ZMS22016	1.15	0.268	0.188998589562764
26823266	PZE-101030616	EVA627_ZMS22016	0.563	0.723	0.562208398133748
26823267	PZE-101030623	EVA627_ZMS22016	0.022	0.815	0.973715651135006
26823268	PZE-101030692	EVA627_ZMS22016	0.073	0.674	0.902275769745649
26823269	PZE-101030875	EVA627_ZMS22016	1.133	0.236	0.172388604821037
26823270	PZE-101030925	EVA627_ZMS22016	0.035	1.096	0.969053934571176
26823271	PZE-101030943	EVA627_ZMS22016	0.769	0.18	0.189673340358272
26823272	PZE-101031043	EVA627_ZMS22016	0.265	1.099	0.805718475073314
26823273	PZE-101031053	EVA627_ZMS22016	0.034	0.714	0.954545454545454
26823274	PZE-101031077	EVA627_ZMS22016	0.735	0.461	0.385451505016722
26823275	PZE-101031146	EVA627_ZMS22016	0.226	1.166	0.83764367816092
26823276	PZE-101031250	EVA627_ZMS22016	0.03	0.782	0.963054187192118
26823277	PZE-101031377	EVA627_ZMS22016	0.071	1.144	0.94156378600823
26823278	PZE-101031542	EVA627_ZMS22016	1.345	0.008	0.00591278640059128
26823279	PZE-101031636	EVA627_ZMS22016	0.338	0.261	0.435726210350584
26823280	PZE-101031655	EVA627_ZMS22016	0	0.915	1
26823281	PZE-101032015	EVA627_ZMS22016	1.024	0.039	0.0366886171213547
26823282	PZE-101032230	EVA627_ZMS22016	0.19	1.429	0.882643607164917
26823283	PZE-101032231	EVA627_ZMS22016	0.166	0.513	0.755522827687776
26823284	PZE-101032246	EVA627_ZMS22016	0.202	0.69	0.773542600896861
26823285	PZE-101032249	EVA627_ZMS22016	0.109	1.129	0.911954765751212
26823286	PZE-101032313	EVA627_ZMS22016	0.091	1.027	0.918604651162791
26823287	PZE-101032318	EVA627_ZMS22016	0.234	0.78	0.769230769230769
26823288	PZE-101032517	EVA627_ZMS22016	0.893	0.385	0.301251956181534
26823289	PZE-101032702	EVA627_ZMS22016	0.309	1.229	0.799089726918075
26823290	PZE-101032703	EVA627_ZMS22016	1.043	0.005	0.00477099236641221
26823291	PZE-101032704	EVA627_ZMS22016	0.293	0.788	0.72895467160037
26823292	PZE-101032815	EVA627_ZMS22016	1.02	0.109	0.0965456155890168
26823293	PZE-101032822	EVA627_ZMS22016	0.785	0.049	0.0587529976019185
26823294	PZE-101032846	EVA627_ZMS22016	0.695	0.033	0.0453296703296703
26823295	PZE-101032884	EVA627_ZMS22016	0.018	0.808	0.978208232445521
26823296	PZE-101032933	EVA627_ZMS22016	0.838	0.028	0.0323325635103926
26823297	PZE-101032948	EVA627_ZMS22016	0.022	0.802	0.973300970873786
26823298	PZE-101032956	EVA627_ZMS22016	0.006	1.036	0.994241842610365
26823299	PZE-101032957	EVA627_ZMS22016	0.022	1.202	0.98202614379085
26823300	PZE-101032973	EVA627_ZMS22016	0.505	0.039	0.0716911764705882
26823301	PZE-101032974	EVA627_ZMS22016	0.007	0.808	0.991411042944785
26823302	PZE-101032978	EVA627_ZMS22016	0.026	0.731	0.965653896961691
26823303	PZE-101032991	EVA627_ZMS22016	0.115	0.83	0.878306878306878
26823304	PZE-101033005	EVA627_ZMS22016	0.038	0.973	0.962413452027695
26823305	PZE-101033065	EVA627_ZMS22016	0.013	0.903	0.985807860262009
26823306	PZE-101033119	EVA627_ZMS22016	0.036	1.629	0.978378378378378
26823307	PZE-101033184	EVA627_ZMS22016	0.44	0.144	0.246575342465753
26823308	PZE-101033489	EVA627_ZMS22016	0.297	0.486	0.620689655172414
26823309	PZE-101033613	EVA627_ZMS22016	0.98	0.152	0.134275618374558
26823310	PZE-101033622	EVA627_ZMS22016	0.397	0.077	0.162447257383966
26823311	PZE-101033801	EVA627_ZMS22016	0.082	0.558	0.871875
26823312	PZE-101033968	EVA627_ZMS22016	0.219	0.734	0.770199370409234
26823313	PZE-101034048	EVA627_ZMS22016	0.019	0.987	0.981113320079523
26823314	PZE-101034052	EVA627_ZMS22016	0.115	0.878	0.884189325276939
26823315	PZE-101034085	EVA627_ZMS22016	0.338	0.781	0.697944593386953
26823316	PZE-101034091	EVA627_ZMS22016	0.289	1.019	0.779051987767584
26823317	PZE-101034101	EVA627_ZMS22016	0.841	0.583	0.409410112359551
26823318	PZE-101034182	EVA627_ZMS22016	0.492	0.719	0.593724194880264
26823319	PZE-101034395	EVA627_ZMS22016	1.005	0.226	0.183590576766856
26823320	PZE-101034427	EVA627_ZMS22016	0.361	1.062	0.746310611384399
26823321	PZE-101034431	EVA627_ZMS22016	1.266	0.016	0.0124804992199688
26823322	PZE-101034578	EVA627_ZMS22016	1.133	0.02	0.0173460537727667
26823323	PZE-101035008	EVA627_ZMS22016	1.115	0.104	0.0853158326497129
26823324	PZE-101035105	EVA627_ZMS22016	0.72	0.325	0.311004784688995
26823325	PZE-101035119	EVA627_ZMS22016	1.138	0.107	0.0859437751004016
26823326	PZE-101035341	EVA627_ZMS22016	0.859	0.634	0.424648359008707
26823327	PZE-101035605	EVA627_ZMS22016	0.109	1.273	0.921128798842258
26823328	PZE-101035640	EVA627_ZMS22016	0.08	0.677	0.894319682959049
26823329	PZE-101035691	EVA627_ZMS22016	0.051	1.2	0.959232613908873
26823330	PZE-101035737	EVA627_ZMS22016	0.04	0.729	0.947984395318596
26823331	PZE-101036181	EVA627_ZMS22016	0.096	0.795	0.892255892255892
26823332	PZE-101036205	EVA627_ZMS22016	0.067	0.888	0.929842931937173
26823333	PZE-101036305	EVA627_ZMS22016	0.519	0.068	0.115843270868825
26823334	PZE-101036310	EVA627_ZMS22016	1.395	0.374	0.211418880723573
26823335	PZE-101036318	EVA627_ZMS22016	0.631	0.211	0.250593824228029
26823336	PZE-101036338	EVA627_ZMS22016	0.823	0.15	0.154162384378212
26823337	PZE-101036345	EVA627_ZMS22016	0.011	0.093	0.894230769230769
26823338	PZE-101036423	EVA627_ZMS22016	0.023	0.863	0.974040632054176
26823339	PZE-101036444	EVA627_ZMS22016	0.037	0.889	0.960043196544276
26823340	PZE-101036609	EVA627_ZMS22016	1.055	0.098	0.0849956634865568
26823341	PZE-101036683	EVA627_ZMS22016	0.1	0.873	0.897225077081192
26823342	PZE-101036799	EVA627_ZMS22016	1.055	0.239	0.184698608964451
26823343	PZE-101036862	EVA627_ZMS22016	0.006	0.418	0.985849056603774
26823344	PZE-101036864	EVA627_ZMS22016	1.2	0.024	0.0196078431372549
26823345	PZE-101036991	EVA627_ZMS22016	0.824	0.597	0.420126671358198
26823346	PZE-101036998	EVA627_ZMS22016	1.096	0.059	0.0510822510822511
26823347	PZE-101037142	EVA627_ZMS22016	0.039	0.988	0.962025316455696
26823348	PZE-101037191	EVA627_ZMS22016	0.713	0.138	0.162162162162162
26823349	PZE-101037211	EVA627_ZMS22016	1.326	0.034	0.025
26823350	PZE-101037244	EVA627_ZMS22016	0.334	1.213	0.78409825468649
26823351	PZE-101037265	EVA627_ZMS22016	1.165	0.102	0.0805051302288871
26823352	PZE-101037493	EVA627_ZMS22016	1.349	0.504	0.271991365353481
26823353	PZE-101037602	EVA627_ZMS22016	0.749	0.942	0.557066824364282
26823354	PZE-101037751	EVA627_ZMS22016	0.115	1.028	0.899387576552931
26823355	PZE-101037854	EVA627_ZMS22016	0.901	0.93	0.50791916985254
26823356	PZE-101037896	EVA627_ZMS22016	0.654	0.867	0.570019723865878
26823357	PZE-101038026	EVA627_ZMS22016	0.556	0.352	0.387665198237885
26823358	PZE-101038058	EVA627_ZMS22016	0.565	0.014	0.0241796200345423
26823359	PZE-101038176	EVA627_ZMS22016	1.175	0.13	0.0996168582375479
26823360	PZE-101038222	EVA627_ZMS22016	1.541	0.804	0.342857142857143
26823361	PZE-101038228	EVA627_ZMS22016	0.007	0.655	0.989425981873112
26823362	PZE-101038250	EVA627_ZMS22016	1.154	0.534	0.316350710900474
26823363	PZE-101038253	EVA627_ZMS22016	0.67	0.461	0.407603890362511
26823364	PZE-101038258	EVA627_ZMS22016	0.575	1.254	0.685620557681793
26823365	PZE-101038268	EVA627_ZMS22016	0.352	1.018	0.743065693430657
26823366	PZE-101038315	EVA627_ZMS22016	0.032	0.955	0.96757852077001
26823367	PZE-101038492	EVA627_ZMS22016	0.628	0.446	0.415270018621974
26823368	PZE-101038501	EVA627_ZMS22016	0.887	0.002	0.00224971878515186
26823369	PZE-101038503	EVA627_ZMS22016	1.575	0.207	0.116161616161616
26823370	PZE-101038522	EVA627_ZMS22016	0.929	0.11	0.105871029836381
26823371	PZE-101038611	EVA627_ZMS22016	0.607	0.507	0.455116696588869
26823372	PZE-101038678	EVA627_ZMS22016	0.243	0.992	0.803238866396761
26823373	PZE-101038943	EVA627_ZMS22016	0.734	0.623	0.459100957995578
26823374	PZE-101038989	EVA627_ZMS22016	0.46	0.003	0.00647948164146868
26823375	PZE-101039024	EVA627_ZMS22016	0.012	0.784	0.984924623115578
26823376	PZE-101039198	EVA627_ZMS22016	1.688	0.025	0.0145942790426153
26823377	PZE-101039199	EVA627_ZMS22016	0.062	1.682	0.964449541284404
26823378	PZE-101039207	EVA627_ZMS22016	1.065	0.651	0.379370629370629
26823379	PZE-101039301	EVA627_ZMS22016	0.712	0.252	0.261410788381743
26823380	PZE-101039351	EVA627_ZMS22016	0.022	0.963	0.977664974619289
26823381	PZE-101039352	EVA627_ZMS22016	0.018	0.33	0.948275862068966
26823382	PZE-101039371	EVA627_ZMS22016	0.546	1.111	0.670488835244418
26823383	PZE-101039400	EVA627_ZMS22016	0.94	0.08	0.0784313725490196
26823384	PZE-101039409	EVA627_ZMS22016	0.641	0.398	0.383060635226179
26823385	PZE-101039440	EVA627_ZMS22016	1.665	0.23	0.121372031662269
26823386	PZE-101039466	EVA627_ZMS22016	0.026	1.008	0.974854932301741
26823387	PZE-101039469	EVA627_ZMS22016	0.014	0.804	0.982885085574572
26823388	PZE-101039624	EVA627_ZMS22016	0.904	0.007	0.00768386388583974
26823389	PZE-101039642	EVA627_ZMS22016	0.004	0.864	0.995391705069124
26823390	PZE-101039648	EVA627_ZMS22016	1.062	0.056	0.0500894454382826
26823391	PZE-101039655	EVA627_ZMS22016	0.047	1.074	0.95807314897413
26823392	PZE-101039769	EVA627_ZMS22016	0.903	0.042	0.0444444444444444
26823393	PZE-101039839	EVA627_ZMS22016	0.348	1.021	0.745799853907962
26823394	PZE-101040499	EVA627_ZMS22016	0.009	0.373	0.976439790575916
26823395	PZE-101040594	EVA627_ZMS22016	0.941	0.442	0.319595083152567
26823396	PZE-101040601	EVA627_ZMS22016	0.046	0.758	0.942786069651741
26823397	PZE-101040607	EVA627_ZMS22016	0.026	1.056	0.975970425138632
26823398	PZE-101040619	EVA627_ZMS22016	0.057	1.686	0.967297762478485
26823399	PZE-101040641	EVA627_ZMS22016	0.005	0.683	0.992732558139535
26823400	PZE-101040677	EVA627_ZMS22016	0.128	0.63	0.831134564643799
26823401	PZE-101040678	EVA627_ZMS22016	0.244	0.636	0.722727272727273
26823402	PZE-101040783	EVA627_ZMS22016	1.207	0.041	0.0328525641025641
26823403	PZE-101040838	EVA627_ZMS22016	0.788	0.08	0.0921658986175115
26823404	PZE-101040895	EVA627_ZMS22016	1.118	0.277	0.198566308243728
26823405	PZE-101041070	EVA627_ZMS22016	0.41	0.227	0.356357927786499
26823406	PZE-101041088	EVA627_ZMS22016	0.026	0.866	0.97085201793722
26823407	PZE-101041178	EVA627_ZMS22016	0.043	0.793	0.948564593301435
26823408	PZE-101041380	EVA627_ZMS22016	0.949	0.087	0.083976833976834
26823409	PZE-101041588	EVA627_ZMS22016	0.425	1.271	0.749410377358491
26823410	PZE-101041602	EVA627_ZMS22016	0.073	1.057	0.935398230088496
26823411	PZE-101041837	EVA627_ZMS22016	1.185	1.037	0.466696669666967
26823412	PZE-101041854	EVA627_ZMS22016	0.59	0.569	0.490940465918896
26823413	PZE-101041986	EVA627_ZMS22016	0.901	0.119	0.116666666666667
26823414	PZE-101041995	EVA627_ZMS22016	0.849	0.324	0.276214833759591
26823415	PZE-101042009	EVA627_ZMS22016	0.521	0.06	0.103270223752151
26823416	PZE-101042039	EVA627_ZMS22016	0.03	0.925	0.968586387434555
26823417	PZE-101042040	EVA627_ZMS22016	1.014	0.054	0.050561797752809
26823418	PZE-101042041	EVA627_ZMS22016	0.741	0.083	0.100728155339806
26823419	PZE-101042048	EVA627_ZMS22016	0.643	0.175	0.213936430317848
26823420	PZE-101042060	EVA627_ZMS22016	NA	NA	NA
26823421	PZE-101042156	EVA627_ZMS22016	0.765	0.003	0.00390625
26823422	PZE-101042195	EVA627_ZMS22016	0.067	0.926	0.932527693856999
26823423	PZE-101042196	EVA627_ZMS22016	0.563	0.015	0.0259515570934256
26823424	PZE-101042212	EVA627_ZMS22016	0.616	0.255	0.292766934557979
26823425	PZE-101042341	EVA627_ZMS22016	0.031	0.84	0.964408725602755
26823426	PZE-101042424	EVA627_ZMS22016	0.757	0.565	0.427382753403933
26823427	PZE-101043094	EVA627_ZMS22016	0.188	1.335	0.87655942219304
26823428	PZE-101043096	EVA627_ZMS22016	0.698	0.09	0.114213197969543
26823429	PZE-101043180	EVA627_ZMS22016	0.024	0.72	0.967741935483871
26823430	PZE-101043186	EVA627_ZMS22016	0.59	0	0
26823431	PZE-101043189	EVA627_ZMS22016	0.176	1.619	0.901949860724234
26823432	PZE-101043331	EVA627_ZMS22016	0.808	0.023	0.0276774969915764
26823433	PZE-101043507	EVA627_ZMS22016	0.464	0.953	0.672547635850388
26823434	PZE-101043512	EVA627_ZMS22016	0.001	0.82	0.99878197320341
26823435	PZE-101043600	EVA627_ZMS22016	1.243	0.6	0.32555615843733
26823436	PZE-101043604	EVA627_ZMS22016	0.861	0.465	0.350678733031674
26823437	PZE-101043656	EVA627_ZMS22016	0.526	0.735	0.582870737509913
26823438	PZE-101043669	EVA627_ZMS22016	0.573	0.885	0.606995884773663
26823439	PZE-101043670	EVA627_ZMS22016	0.669	1.194	0.640901771336554
26823440	PZE-101043674	EVA627_ZMS22016	0.542	0.445	0.450861195542047
26823441	PZE-101043682	EVA627_ZMS22016	0.775	0.459	0.371961102106969
26823442	PZE-101043685	EVA627_ZMS22016	0.026	0.868	0.970917225950783
26823443	PZE-101044002	EVA627_ZMS22016	0.666	0.041	0.057991513437058
26823444	PZE-101044115	EVA627_ZMS22016	1.225	0.073	0.0562403697996918
26823445	PZE-101044313	EVA627_ZMS22016	0.981	0.069	0.0657142857142857
26823446	PZE-101044448	EVA627_ZMS22016	0.018	0.738	0.976190476190476
26823447	PZE-101044520	EVA627_ZMS22016	0.005	1.092	0.995442114858706
26823448	PZE-101044585	EVA627_ZMS22016	1.392	0.068	0.0465753424657534
26823449	PZE-101044686	EVA627_ZMS22016	0.884	0.07	0.0733752620545074
26823450	PZE-101044692	EVA627_ZMS22016	0.208	0.039	0.157894736842105
26823451	PZE-101044715	EVA627_ZMS22016	1.18	0.052	0.0422077922077922
26823452	PZE-101044721	EVA627_ZMS22016	0.009	0.469	0.981171548117155
26823453	PZE-101044748	EVA627_ZMS22016	0.039	1.108	0.965998256320837
26823454	PZE-101044770	EVA627_ZMS22016	0.687	0.044	0.0601915184678522
26823455	PZE-101044778	EVA627_ZMS22016	1.319	0.034	0.0251293422025129
26823456	PZE-101044787	EVA627_ZMS22016	1.129	0.123	0.0982428115015974
26823457	PZE-101044879	EVA627_ZMS22016	1.256	0.057	0.0434120335110434
26823458	PZE-101044926	EVA627_ZMS22016	0.14	1.187	0.894498869630746
26823459	PZE-101045001	EVA627_ZMS22016	0.061	1.361	0.957102672292546
26823460	PZE-101045009	EVA627_ZMS22016	0.715	0.007	0.00969529085872576
26823461	PZE-101045021	EVA627_ZMS22016	0.191	0.004	0.0205128205128205
26823462	PZE-101045061	EVA627_ZMS22016	0.086	0.893	0.912155260469867
26823463	PZE-101045064	EVA627_ZMS22016	0.855	0.036	0.0404040404040404
26823464	PZE-101045068	EVA627_ZMS22016	0.122	1.039	0.894918173987941
26823465	PZE-101045070	EVA627_ZMS22016	0.986	0.038	0.037109375
26823466	PZE-101045092	EVA627_ZMS22016	0.105	2.147	0.953374777975133
26823467	PZE-101045108	EVA627_ZMS22016	0.152	1.316	0.896457765667575
26823468	PZE-101045111	EVA627_ZMS22016	0.693	0.999	0.590425531914894
26823469	PZE-101045130	EVA627_ZMS22016	0	1.127	1
26823470	PZE-101045145	EVA627_ZMS22016	0.137	1.152	0.893716058960434
26823471	PZE-101045153	EVA627_ZMS22016	0.023	1.295	0.982549317147193
26823472	PZE-101045197	EVA627_ZMS22016	0.012	0.568	0.979310344827586
26823473	PZE-101045203	EVA627_ZMS22016	1.548	0.03	0.0190114068441065
26823474	PZE-101045204	EVA627_ZMS22016	0	1.116	1
26823475	PZE-101045249	EVA627_ZMS22016	0.075	0.712	0.904701397712834
26823476	PZE-101045301	EVA627_ZMS22016	0.099	0.53	0.842607313195548
26823477	PZE-101045444	EVA627_ZMS22016	0.3	0.95	0.76
26823478	PZE-101045481	EVA627_ZMS22016	0.027	1.509	0.982421875
26823479	PZE-101045505	EVA627_ZMS22016	0.029	1.093	0.97415329768271
26823480	PZE-101045519	EVA627_ZMS22016	0.873	0.094	0.0972078593588418
26823481	PZE-101045549	EVA627_ZMS22016	1.417	0.089	0.0590969455511288
26823482	PZE-101045606	EVA627_ZMS22016	0.12	0.879	0.87987987987988
26823483	PZE-101045616	EVA627_ZMS22016	0.403	0	0
26823484	PZE-101046045	EVA627_ZMS22016	0.072	1.005	0.933147632311978
26823485	PZE-101046057	EVA627_ZMS22016	0.35	0.019	0.0514905149051491
26823486	PZE-101046080	EVA627_ZMS22016	0	1.333	1
26823487	PZE-101046116	EVA627_ZMS22016	0.638	0.015	0.0229709035222052
26823488	PZE-101046118	EVA627_ZMS22016	0	1.236	1
26823489	PZE-101046122	EVA627_ZMS22016	0.231	1.439	0.861676646706587
26823490	PZE-101046128	EVA627_ZMS22016	1.449	0.06	0.0397614314115308
26823491	PZE-101046132	EVA627_ZMS22016	0.016	0.63	0.975232198142415
26823492	PZE-101046161	EVA627_ZMS22016	1.335	0.111	0.0767634854771784
26823493	PZE-101046194	EVA627_ZMS22016	0.031	1.13	0.973298880275625
26823494	PZE-101046735	EVA627_ZMS22016	0.566	0.531	0.484047402005469
26823495	PZE-101046755	EVA627_ZMS22016	0.071	1.447	0.953227931488801
26823496	PZE-101046835	EVA627_ZMS22016	0.139	1.694	0.924168030551009
26823497	PZE-101046844	EVA627_ZMS22016	0.076	0.685	0.900131406044678
26823498	PZE-101046858	EVA627_ZMS22016	1.185	0.048	0.0389294403892944
26823499	PZE-101046859	EVA627_ZMS22016	0.033	0.393	0.922535211267606
26823500	PZE-101046876	EVA627_ZMS22016	0.888	0.038	0.041036717062635
26823501	PZE-101046931	EVA627_ZMS22016	0.047	1.286	0.964741185296324
26823502	PZE-101046967	EVA627_ZMS22016	0.046	1.235	0.964090554254489
26823503	PZE-101047239	EVA627_ZMS22016	0.952	0.087	0.0837343599615014
26823504	PZE-101047349	EVA627_ZMS22016	0.074	0.871	0.921693121693122
26823505	PZE-101047390	EVA627_ZMS22016	0.481	0.983	0.671448087431694
26823506	PZE-101047517	EVA627_ZMS22016	0.134	0.767	0.851276359600444
26823507	PZE-101047611	EVA627_ZMS22016	0.149	0.364	0.709551656920078
26823508	PZE-101047658	EVA627_ZMS22016	0.037	1.291	0.972138554216868
26823509	PZE-101047696	EVA627_ZMS22016	0.414	0.187	0.311148086522463
26823510	PZE-101047925	EVA627_ZMS22016	0.027	1.178	0.977593360995851
26823511	PZE-101048115	EVA627_ZMS22016	0.649	0.607	0.48328025477707
26823512	PZE-101048164	EVA627_ZMS22016	0.717	0.419	0.368838028169014
26823513	PZE-101048542	EVA627_ZMS22016	0.565	0.451	0.443897637795276
26823514	PZE-101048608	EVA627_ZMS22016	0.966	1.246	0.563291139240506
26823515	PZE-101048629	EVA627_ZMS22016	1.018	0.022	0.0211538461538462
26823516	PZE-101048744	EVA627_ZMS22016	0.777	0.57	0.423162583518931
26823517	PZE-101048807	EVA627_ZMS22016	0.309	0.337	0.521671826625387
26823518	PZE-101048857	EVA627_ZMS22016	0.539	0.76	0.585065434949962
26823519	PZE-101048890	EVA627_ZMS22016	1.324	0.326	0.197575757575758
26823520	PZE-101048892	EVA627_ZMS22016	0.099	0.676	0.872258064516129
26823521	PZE-101049044	EVA627_ZMS22016	0.122	1.378	0.918666666666667
26823522	PZE-101049091	EVA627_ZMS22016	0.111	1.39	0.926049300466356
26823523	PZE-101049120	EVA627_ZMS22016	0.312	1.063	0.773090909090909
26823524	PZE-101049125	EVA627_ZMS22016	1.71	0.73	0.299180327868852
26823525	PZE-101049395	EVA627_ZMS22016	1.569	0.083	0.0502421307506053
26823526	PZE-101049396	EVA627_ZMS22016	0.925	1.18	0.560570071258907
26823527	PZE-101049401	EVA627_ZMS22016	0.825	0.925	0.528571428571429
26823528	PZE-101049539	EVA627_ZMS22016	1.194	0.416	0.258385093167702
26823529	PZE-101049608	EVA627_ZMS22016	0.024	0.958	0.975560081466395
26823530	PZE-101049707	EVA627_ZMS22016	0.488	0.635	0.565449688334817
26823531	PZE-101049995	EVA627_ZMS22016	1.276	0.047	0.035525321239607
26823532	PZE-101050010	EVA627_ZMS22016	1.128	0.839	0.426537874936451
26823533	PZE-101050072	EVA627_ZMS22016	0.439	0.56	0.560560560560561
26823534	PZE-101050073	EVA627_ZMS22016	0.026	1.604	0.984049079754601
26823535	PZE-101050075	EVA627_ZMS22016	0.031	1.566	0.98058860363181
26823536	PZE-101050128	EVA627_ZMS22016	0.593	0.228	0.277710109622412
26823537	PZE-101050207	EVA627_ZMS22016	0.808	0.61	0.430183356840621
26823538	PZE-101050289	EVA627_ZMS22016	0.016	0.715	0.978112175102599
26823539	PZE-101050298	EVA627_ZMS22016	1.257	0.029	0.0225505443234837
26823540	PZE-101050299	EVA627_ZMS22016	0.828	0.026	0.0304449648711944
26823541	PZE-101050621	EVA627_ZMS22016	1.308	0.04	0.029673590504451
26823542	PZE-101050744	EVA627_ZMS22016	0.195	0.414	0.679802955665025
26823543	PZE-101051346	EVA627_ZMS22016	0.117	0.815	0.874463519313305
26823544	PZE-101051588	EVA627_ZMS22016	0.026	1.325	0.980754996299038
26823545	PZE-101051733	EVA627_ZMS22016	0.489	0.607	0.553832116788321
26823546	PZE-101051764	EVA627_ZMS22016	1.39	0.227	0.140383426097712
26823547	PZE-101051858	EVA627_ZMS22016	0.194	0.899	0.822506861848124
26823548	PZE-101051938	EVA627_ZMS22016	0.811	0.043	0.0503512880562061
26823549	PZE-101051939	EVA627_ZMS22016	0.038	1.908	0.980472764645427
26823550	PZE-101052000	EVA627_ZMS22016	0.015	0.885	0.983333333333333
26823551	PZE-101052027	EVA627_ZMS22016	0.003	0.584	0.99488926746167
26823552	PZE-101052155	EVA627_ZMS22016	0.017	1	0.983284169124877
26823553	PZE-101052221	EVA627_ZMS22016	0.594	0.363	0.379310344827586
26823554	PZE-101052294	EVA627_ZMS22016	0.822	0.442	0.349683544303797
26823555	PZE-101052571	EVA627_ZMS22016	0.616	0.587	0.487946799667498
26823556	PZE-101052580	EVA627_ZMS22016	0.002	0.801	0.997509339975093
26823557	PZE-101052583	EVA627_ZMS22016	0	0.788	1
26823558	PZE-101052634	EVA627_ZMS22016	0.628	0.447	0.415813953488372
26823559	PZE-101052635	EVA627_ZMS22016	0.262	0.187	0.416481069042316
26823560	PZE-101052652	EVA627_ZMS22016	0.28	0.561	0.667063020214031
26823561	PZE-101052660	EVA627_ZMS22016	0.167	0.384	0.696914700544465
26823562	PZE-101052733	EVA627_ZMS22016	0.838	0.472	0.36030534351145
26823563	PZE-101052759	EVA627_ZMS22016	0.008	0.955	0.991692627206646
26823564	PZE-101052767	EVA627_ZMS22016	0.992	0.016	0.0158730158730159
26823565	PZE-101053027	EVA627_ZMS22016	0.186	0.836	0.818003913894325
26823566	PZE-101053028	EVA627_ZMS22016	0.31	0.559	0.643268124280783
26823567	PZE-101053031	EVA627_ZMS22016	0.58	0.724	0.55521472392638
26823568	PZE-101053053	EVA627_ZMS22016	0.618	0.428	0.409177820267686
26823569	PZE-101053184	EVA627_ZMS22016	0.188	1.102	0.854263565891473
26823570	PZE-101053230	EVA627_ZMS22016	0.954	1.237	0.564582382473756
26823571	PZE-101053346	EVA627_ZMS22016	1.28	1.033	0.446606139213143
26823572	PZE-101053360	EVA627_ZMS22016	0.033	1.4	0.976971388695045
26823573	PZE-101053410	EVA627_ZMS22016	0.025	0.862	0.971815107102593
26823574	PZE-101053413	EVA627_ZMS22016	0.033	1.163	0.972408026755853
26823575	PZE-101053418	EVA627_ZMS22016	0.654	0.708	0.519823788546255
26823576	PZE-101053438	EVA627_ZMS22016	1.329	0.082	0.0581148121899362
26823577	PZE-101053445	EVA627_ZMS22016	1.899	0.002	0.00105207785376118
26823578	PZE-101053504	EVA627_ZMS22016	0.622	0	0
26823579	PZE-101053510	EVA627_ZMS22016	1.087	0.113	0.0941666666666667
26823580	PZE-101053646	EVA627_ZMS22016	0.094	1.205	0.927636643571978
26823581	PZE-101053648	EVA627_ZMS22016	0.036	0.991	0.964946445959104
26823582	PZE-101053657	EVA627_ZMS22016	1.014	0.132	0.115183246073298
26823583	PZE-101053675	EVA627_ZMS22016	0.443	1.373	0.756057268722467
26823584	PZE-101053696	EVA627_ZMS22016	0.576	0.52	0.474452554744526
26823585	PZE-101053708	EVA627_ZMS22016	0.658	0.499	0.431287813310285
26823586	PZE-101053715	EVA627_ZMS22016	0.005	0.799	0.993781094527363
26823587	PZE-101053729	EVA627_ZMS22016	1.136	0.014	0.0121739130434783
26823588	PZE-101053810	EVA627_ZMS22016	0.076	1.231	0.941851568477429
26823589	PZE-101053822	EVA627_ZMS22016	0.039	1.074	0.964959568733154
26823590	PZE-101053897	EVA627_ZMS22016	0.036	0.587	0.942215088282504
26823591	PZE-101053899	EVA627_ZMS22016	0.014	1.287	0.98923904688701
26823592	PZE-101053919	EVA627_ZMS22016	0.014	0.8	0.982800982800983
26823593	PZE-101053934	EVA627_ZMS22016	0.016	1.06	0.985130111524164
26823594	PZE-101053954	EVA627_ZMS22016	0.687	0.425	0.382194244604317
26823595	PZE-101054047	EVA627_ZMS22016	0.021	1.251	0.983490566037736
26823596	PZE-101054136	EVA627_ZMS22016	0.738	1.116	0.601941747572816
26823597	PZE-101054298	EVA627_ZMS22016	0.022	1.197	0.981952420016407
26823598	PZE-101054366	EVA627_ZMS22016	0.866	0.687	0.442369607211848
26823599	PZE-101054371	EVA627_ZMS22016	0.028	0.862	0.968539325842697
26823600	PZE-101054372	EVA627_ZMS22016	0.722	0.595	0.451784358390281
26823601	PZE-101054452	EVA627_ZMS22016	1.466	0.081	0.0523594053005818
26823602	PZE-101054457	EVA627_ZMS22016	1.144	0.506	0.306666666666667
26823603	PZE-101054527	EVA627_ZMS22016	0.552	1.069	0.659469463294263
26823604	PZE-101054533	EVA627_ZMS22016	0.47	0.801	0.63021243115657
26823605	PZE-101054561	EVA627_ZMS22016	0.918	0.869	0.486289871292669
26823606	PZE-101054564	EVA627_ZMS22016	1.032	1.23	0.543766578249337
26823607	PZE-101054604	EVA627_ZMS22016	1.3	0.057	0.0420044215180545
26823608	PZE-101054617	EVA627_ZMS22016	0.177	0.86	0.829315332690453
26823609	PZE-101054644	EVA627_ZMS22016	1.114	0.009	0.00801424755120214
26823610	PZE-101054650	EVA627_ZMS22016	0.093	1.036	0.91762621789194
26823611	PZE-101054681	EVA627_ZMS22016	1.048	0.946	0.474423269809428
26823612	PZE-101055029	EVA627_ZMS22016	1.287	1.122	0.465753424657534
26823613	PZE-101055086	EVA627_ZMS22016	0.5	0.109	0.178981937602627
26823614	PZE-101055099	EVA627_ZMS22016	0.321	0.362	0.530014641288433
26823615	PZE-101055111	EVA627_ZMS22016	0.314	0.677	0.683148335015136
26823616	PZE-101055190	EVA627_ZMS22016	0.525	0.97	0.648829431438127
26823617	PZE-101055223	EVA627_ZMS22016	0.874	1.754	0.667427701674277
26823618	PZE-101055259	EVA627_ZMS22016	1.452	0.004	0.00274725274725275
26823619	PZE-101055260	EVA627_ZMS22016	1.678	0.076	0.0433295324971494
26823620	PZE-101055262	EVA627_ZMS22016	0.394	0.043	0.0983981693363844
26823621	PZE-101055327	EVA627_ZMS22016	0	1.154	1
26823622	PZE-101055532	EVA627_ZMS22016	0.67	0.046	0.0642458100558659
26823623	PZE-101055565	EVA627_ZMS22016	0.85	0.041	0.0460157126823793
26823624	PZE-101055712	EVA627_ZMS22016	0.846	0.028	0.0320366132723112
26823625	PZE-101055749	EVA627_ZMS22016	0.525	1.022	0.660633484162896
26823626	PZE-101055771	EVA627_ZMS22016	0.096	1.148	0.922829581993569
26823627	PZE-101055774	EVA627_ZMS22016	0.038	0.845	0.956964892412231
26823628	PZE-101055906	EVA627_ZMS22016	0.884	0.677	0.433696348494555
26823629	PZE-101056000	EVA627_ZMS22016	0.027	1.444	0.981645139360979
26823630	PZE-101056007	EVA627_ZMS22016	0.037	1.158	0.969037656903766
26823631	PZE-101056062	EVA627_ZMS22016	1.255	0.171	0.119915848527349
26823632	PZE-101056102	EVA627_ZMS22016	0.012	1.667	0.992852888624181
26823633	PZE-101056156	EVA627_ZMS22016	0.857	1.062	0.553413236060448
26823634	PZE-101056681	EVA627_ZMS22016	0.028	1.543	0.982176957352005
26823635	PZE-101056684	EVA627_ZMS22016	0.048	1.266	0.963470319634703
26823636	PZE-101056687	EVA627_ZMS22016	1.033	0.017	0.0161904761904762
26823637	PZE-101056856	EVA627_ZMS22016	0.544	0.76	0.582822085889571
26823638	PZE-101056999	EVA627_ZMS22016	1.044	0.014	0.0132325141776938
26823639	PZE-101057000	EVA627_ZMS22016	0.067	1.697	0.962018140589569
26823640	PZE-101057030	EVA627_ZMS22016	0.931	0.069	0.069
26823641	PZE-101057141	EVA627_ZMS22016	0.138	0.441	0.761658031088083
26823642	PZE-101057190	EVA627_ZMS22016	1.495	0.036	0.023514043109079
26823643	PZE-101057232	EVA627_ZMS22016	0.658	0.035	0.0505050505050505
26823644	PZE-101057252	EVA627_ZMS22016	0.006	0.638	0.990683229813665
26823645	PZE-101057532	EVA627_ZMS22016	0.029	1.904	0.984997413347129
26823646	PZE-101057783	EVA627_ZMS22016	0.908	0.521	0.364590622813156
26823647	PZE-101057910	EVA627_ZMS22016	0.255	0.925	0.783898305084746
26823648	PZE-101057950	EVA627_ZMS22016	0.04	0.948	0.959514170040486
26823649	PZE-101057994	EVA627_ZMS22016	0.031	1.165	0.974080267558529
26823650	PZE-101058031	EVA627_ZMS22016	1.059	0.037	0.0337591240875912
26823651	PZE-101058154	EVA627_ZMS22016	0.935	0.512	0.353835521769178
26823652	PZE-101058157	EVA627_ZMS22016	0.835	0.746	0.471853257432005
26823653	PZE-101058205	EVA627_ZMS22016	0.029	1.279	0.97782874617737
26823654	PZE-101058210	EVA627_ZMS22016	1.033	0.816	0.44131963223364
26823655	PZE-101058273	EVA627_ZMS22016	0.784	1.689	0.682976142337242
26823656	PZE-101058274	EVA627_ZMS22016	0.045	1.569	0.972118959107807
26823657	PZE-101058277	EVA627_ZMS22016	1.492	0.041	0.0267449445531637
26823658	PZE-101058290	EVA627_ZMS22016	1.008	1.021	0.503203548546082
26823659	PZE-101058310	EVA627_ZMS22016	0.777	0.811	0.510705289672544
26823660	PZE-101058312	EVA627_ZMS22016	0.005	1.195	0.995833333333333
26823661	PZE-101058322	EVA627_ZMS22016	0.065	1.44	0.956810631229236
26823662	PZE-101058333	EVA627_ZMS22016	0.024	1.33	0.982274741506647
26823663	PZE-101058372	EVA627_ZMS22016	0.056	1.031	0.948482060717571
26823664	PZE-101058496	EVA627_ZMS22016	1.024	1.198	0.539153915391539
26823665	PZE-101058520	EVA627_ZMS22016	0.045	0.99	0.956521739130435
26823666	PZE-101058806	EVA627_ZMS22016	0.879	1.106	0.557178841309824
26823667	PZE-101058897	EVA627_ZMS22016	0.141	1.529	0.915568862275449
26823668	PZE-101059068	EVA627_ZMS22016	1.01	0.129	0.113257243195786
26823669	PZE-101059072	EVA627_ZMS22016	0.748	0.065	0.0799507995079951
26823670	PZE-101059129	EVA627_ZMS22016	1.136	0.618	0.352337514253136
26823671	PZE-101059211	EVA627_ZMS22016	0.11	1.527	0.932803909590715
26823672	PZE-101059325	EVA627_ZMS22016	0.91	0.748	0.451145958986731
26823673	PZE-101059434	EVA627_ZMS22016	1.76	0.11	0.0588235294117647
26823674	PZE-101059495	EVA627_ZMS22016	0.906	0.614	0.403947368421053
26823675	PZE-101059783	EVA627_ZMS22016	0.774	0.027	0.0337078651685393
26823676	PZE-101059784	EVA627_ZMS22016	1.296	0.073	0.0533235938641344
26823677	PZE-101059816	EVA627_ZMS22016	0.011	0.72	0.984952120383037
26823678	PZE-101060218	EVA627_ZMS22016	0.695	0.813	0.539124668435013
26823679	PZE-101060224	EVA627_ZMS22016	0.806	0.857	0.515333734215274
26823680	PZE-101060251	EVA627_ZMS22016	0.016	1.149	0.986266094420601
26823681	PZE-101060254	EVA627_ZMS22016	0.949	0.816	0.462322946175637
26823682	PZE-101060288	EVA627_ZMS22016	0.564	1.249	0.688913403199118
26823683	PZE-101060289	EVA627_ZMS22016	0.108	1.259	0.920994879297732
26823684	PZE-101060303	EVA627_ZMS22016	1.459	0.842	0.365927857453281
26823685	PZE-101060335	EVA627_ZMS22016	1.102	0.69	0.385044642857143
26823686	PZE-101060630	EVA627_ZMS22016	0.467	0.753	0.617213114754098
26823687	PZE-101060785	EVA627_ZMS22016	0.412	0.749	0.645133505598622
26823688	PZE-101060788	EVA627_ZMS22016	0.589	0.736	0.555471698113208
26823689	PZE-101060841	EVA627_ZMS22016	0.814	1.001	0.551515151515152
26823690	PZE-101060842	EVA627_ZMS22016	0.464	0.721	0.608438818565401
26823691	PZE-101060930	EVA627_ZMS22016	0.84	0.03	0.0344827586206897
26823692	PZE-101061035	EVA627_ZMS22016	1.475	0.003	0.0020297699594046
26823693	PZE-101061064	EVA627_ZMS22016	0.55	0.692	0.557165861513688
26823694	PZE-101061114	EVA627_ZMS22016	1.212	0.021	0.0170316301703163
26823695	PZE-101061168	EVA627_ZMS22016	1.608	0.408	0.202380952380952
26823696	PZE-101061225	EVA627_ZMS22016	0.866	1.16	0.572556762092794
26823697	PZE-101061587	EVA627_ZMS22016	1.109	0.546	0.329909365558912
26823698	PZE-101061930	EVA627_ZMS22016	1.729	0.066	0.0367688022284123
26823699	PZE-101061969	EVA627_ZMS22016	0.011	0.841	0.987089201877934
26823700	PZE-101062009	EVA627_ZMS22016	0.416	0.58	0.582329317269076
26823701	PZE-101062072	EVA627_ZMS22016	0.991	0.461	0.317493112947658
26823702	PZE-101062090	EVA627_ZMS22016	0.57	0.54	0.486486486486487
26823703	PZE-101062213	EVA627_ZMS22016	1.162	0.09	0.0718849840255591
26823704	PZE-101062246	EVA627_ZMS22016	0.739	0.874	0.541847489150651
26823705	PZE-101062331	EVA627_ZMS22016	0.013	0.99	0.98703888334995
26823706	PZE-101062642	EVA627_ZMS22016	1.048	0.063	0.0567056705670567
26823707	PZE-101062737	EVA627_ZMS22016	0.659	1.107	0.626840317100793
26823708	PZE-101062764	EVA627_ZMS22016	0.957	0.102	0.0963172804532578
26823709	PZE-101062825	EVA627_ZMS22016	1.48	0.851	0.365079365079365
26823710	PZE-101062857	EVA627_ZMS22016	1.185	0.156	0.116331096196868
26823711	PZE-101062970	EVA627_ZMS22016	0.895	0.747	0.454933008526188
26823712	PZE-101063002	EVA627_ZMS22016	0.023	0.747	0.97012987012987
26823713	PZE-101063036	EVA627_ZMS22016	0.047	1.08	0.95829636202307
26823714	PZE-101063074	EVA627_ZMS22016	1.828	0.106	0.0548086866597725
26823715	PZE-101063113	EVA627_ZMS22016	0.856	0.65	0.431606905710491
26823716	PZE-101063225	EVA627_ZMS22016	0.366	0.475	0.564803804994055
26823717	PZE-101063271	EVA627_ZMS22016	0.722	0.014	0.0190217391304348
26823718	PZE-101063282	EVA627_ZMS22016	1.756	0.222	0.112234580384226
26823719	PZE-101063328	EVA627_ZMS22016	0.812	0.538	0.398518518518518
26823720	PZE-101063406	EVA627_ZMS22016	1.083	0.038	0.0338983050847458
26823721	PZE-101063527	EVA627_ZMS22016	0.416	0.382	0.478696741854637
26823722	PZE-101063539	EVA627_ZMS22016	0.02	1.141	0.982773471145564
26823723	PZE-101063665	EVA627_ZMS22016	1.047	1.507	0.590054815974941
26823724	PZE-101064187	EVA627_ZMS22016	0.421	0.026	0.058165548098434
26823725	PZE-101064305	EVA627_ZMS22016	0.652	0.889	0.576898118105127
26823726	PZE-101064331	EVA627_ZMS22016	0.923	0.156	0.144578313253012
26823727	PZE-101064334	EVA627_ZMS22016	1.135	0.03	0.0257510729613734
26823728	PZE-101064370	EVA627_ZMS22016	1.324	0.092	0.0649717514124294
26823729	PZE-101064372	EVA627_ZMS22016	1.721	0.284	0.141645885286783
26823730	PZE-101064448	EVA627_ZMS22016	0.707	1.046	0.596691386195094
26823731	PZE-101064465	EVA627_ZMS22016	1.144	0.134	0.104851330203443
26823732	PZE-101064466	EVA627_ZMS22016	0.763	0.065	0.0785024154589372
26823733	PZE-101064477	EVA627_ZMS22016	0.777	0.174	0.182965299684543
26823734	PZE-101064479	EVA627_ZMS22016	1.04	0.19	0.154471544715447
26823735	PZE-101064527	EVA627_ZMS22016	0.419	1.469	0.778072033898305
26823736	PZE-101064619	EVA627_ZMS22016	0.641	0.436	0.404828226555246
26823737	PZE-101064634	EVA627_ZMS22016	0.531	0.288	0.351648351648352
26823738	PZE-101064724	EVA627_ZMS22016	0.22	1.3	0.855263157894737
26823739	PZE-101064766	EVA627_ZMS22016	0.583	0.783	0.573206442166911
26823740	PZE-101064790	EVA627_ZMS22016	0.017	1.028	0.983732057416268
26823741	PZE-101064805	EVA627_ZMS22016	0.872	0.475	0.352635486265776
26823742	PZE-101064865	EVA627_ZMS22016	0.17	1.351	0.888231426692965
26823743	PZE-101064875	EVA627_ZMS22016	1.071	0.215	0.167185069984448
26823744	PZE-101064883	EVA627_ZMS22016	0.012	0.457	0.974413646055437
26823745	PZE-101064893	EVA627_ZMS22016	0.005	0.969	0.994866529774127
26823746	PZE-101064994	EVA627_ZMS22016	1.342	0.189	0.123448726322665
26823747	PZE-101065040	EVA627_ZMS22016	0.077	1.083	0.933620689655172
26823748	PZE-101065086	EVA627_ZMS22016	0.049	1.026	0.954418604651163
26823749	PZE-101065132	EVA627_ZMS22016	0.818	0.292	0.263063063063063
26823750	PZE-101065183	EVA627_ZMS22016	0.637	0.801	0.55702364394993
26823751	PZE-101065262	EVA627_ZMS22016	0.48	0.568	0.541984732824427
26823752	PZE-101065552	EVA627_ZMS22016	0.308	1.237	0.800647249190939
26823753	PZE-101065651	EVA627_ZMS22016	0.517	1.152	0.690233672857999
26823754	PZE-101065653	EVA627_ZMS22016	0.015	1.16	0.987234042553192
26823755	PZE-101065728	EVA627_ZMS22016	0.341	0.619	0.644791666666667
26823756	PZE-101065758	EVA627_ZMS22016	0.619	0.868	0.583725622057835
26823757	PZE-101065761	EVA627_ZMS22016	1.135	0.615	0.351428571428571
26823758	PZE-101066061	EVA627_ZMS22016	0.812	0.164	0.168032786885246
26823759	PZE-101066134	EVA627_ZMS22016	1.14	0.038	0.032258064516129
26823760	PZE-101066217	EVA627_ZMS22016	0.007	0.835	0.991686460807601
26823761	PZE-101066271	EVA627_ZMS22016	0.455	0.632	0.581416743330267
26823762	PZE-101066275	EVA627_ZMS22016	0.701	0.923	0.568349753694581
26823763	PZE-101066291	EVA627_ZMS22016	0.968	0.621	0.390811831340466
26823764	PZE-101066317	EVA627_ZMS22016	0.395	0.775	0.662393162393162
26823765	PZE-101066347	EVA627_ZMS22016	0.744	0.452	0.377926421404682
26823766	PZE-101066357	EVA627_ZMS22016	0.771	0.493	0.39003164556962
26823767	PZE-101066379	EVA627_ZMS22016	0.396	0.11	0.217391304347826
26823768	PZE-101066401	EVA627_ZMS22016	0.498	0.81	0.619266055045872
26823769	PZE-101066402	EVA627_ZMS22016	0.691	0.29	0.295616717635066
26823770	PZE-101066403	EVA627_ZMS22016	1.255	0.689	0.354423868312757
26823771	PZE-101066420	EVA627_ZMS22016	0.594	0.373	0.385729058945191
26823772	PZE-101066462	EVA627_ZMS22016	0.586	0.445	0.431619786614937
26823773	PZE-101066477	EVA627_ZMS22016	0.103	1.561	0.938100961538462
26823774	PZE-101066486	EVA627_ZMS22016	1.536	0.124	0.0746987951807229
26823775	PZE-101066497	EVA627_ZMS22016	1.088	0.773	0.415368081676518
26823776	PZE-101066505	EVA627_ZMS22016	0.709	0.795	0.528590425531915
26823777	PZE-101066516	EVA627_ZMS22016	0.465	0.524	0.529828109201213
26823778	PZE-101066537	EVA627_ZMS22016	0.692	0.707	0.505360972122945
26823779	PZE-101066560	EVA627_ZMS22016	0.678	0.479	0.41400172860847
26823780	PZE-101066588	EVA627_ZMS22016	1.471	0.569	0.278921568627451
26823781	PZE-101066593	EVA627_ZMS22016	1.382	0.178	0.114102564102564
26823782	PZE-101066687	EVA627_ZMS22016	0.629	0.77	0.550393137955683
26823783	PZE-101066827	EVA627_ZMS22016	0.983	0.027	0.0267326732673267
26823784	PZE-101066885	EVA627_ZMS22016	0.964	0.104	0.097378277153558
26823785	PZE-101066898	EVA627_ZMS22016	0.393	0.523	0.570960698689956
26823786	PZE-101066907	EVA627_ZMS22016	0.037	0.569	0.938943894389439
26823787	PZE-101066925	EVA627_ZMS22016	0.527	0.994	0.653517422748192
26823788	PZE-101066968	EVA627_ZMS22016	0.568	0.687	0.547410358565737
26823789	PZE-101066969	EVA627_ZMS22016	0.709	0.409	0.365831842576029
26823790	PZE-101066970	EVA627_ZMS22016	0.707	0.488	0.40836820083682
26823791	PZE-101066977	EVA627_ZMS22016	0.345	0.875	0.717213114754098
26823792	PZE-101067021	EVA627_ZMS22016	0.784	0.495	0.387021110242377
26823793	PZE-101067031	EVA627_ZMS22016	0.293	0.65	0.689289501590668
26823794	PZE-101067088	EVA627_ZMS22016	0.534	0.928	0.634746922024624
26823795	PZE-101067102	EVA627_ZMS22016	0.528	0.951	0.643002028397566
26823796	PZE-101067271	EVA627_ZMS22016	1.463	0.762	0.34247191011236
26823797	PZE-101067487	EVA627_ZMS22016	0.608	0.231	0.275327771156138
26823798	PZE-101067576	EVA627_ZMS22016	0.286	0.671	0.701149425287356
26823799	PZE-101067628	EVA627_ZMS22016	0.102	0.907	0.898909811694747
26823800	PZE-101067639	EVA627_ZMS22016	0.393	0.909	0.69815668202765
26823801	PZE-101067725	EVA627_ZMS22016	0.886	0.133	0.130520117762512
26823802	PZE-101067788	EVA627_ZMS22016	0.529	0.915	0.633656509695291
26823803	PZE-101067809	EVA627_ZMS22016	0.895	0.027	0.0292841648590022
26823804	PZE-101067972	EVA627_ZMS22016	0.581	1.08	0.650210716435882
26823805	PZE-101067978	EVA627_ZMS22016	0.317	0.614	0.659505907626208
26823806	PZE-101067998	EVA627_ZMS22016	1.163	0.267	0.186713286713287
26823807	PZE-101068099	EVA627_ZMS22016	1.788	1.164	0.394308943089431
26823808	PZE-101068100	EVA627_ZMS22016	1.082	0.491	0.312142403051494
26823809	PZE-101068238	EVA627_ZMS22016	0.12	0.833	0.87408184679958
26823810	PZE-101068242	EVA627_ZMS22016	0.657	0	0
26823811	PZE-101068426	EVA627_ZMS22016	0.866	1.046	0.547071129707113
26823812	PZE-101068578	EVA627_ZMS22016	0.33	0.592	0.642082429501085
26823813	PZE-101068676	EVA627_ZMS22016	0.659	0.902	0.577834721332479
26823814	PZE-101068682	EVA627_ZMS22016	1.142	0.206	0.152818991097923
26823815	PZE-101068696	EVA627_ZMS22016	1.155	0.122	0.0955364134690681
26823816	PZE-101068713	EVA627_ZMS22016	0.684	0.73	0.516265912305516
26823817	PZE-101068716	EVA627_ZMS22016	0.027	1.164	0.977329974811083
26823818	PZE-101068745	EVA627_ZMS22016	0.86	0.717	0.454660748256183
26823819	PZE-101068888	EVA627_ZMS22016	0.555	0.326	0.370034052213394
26823820	PZE-101069006	EVA627_ZMS22016	0.952	0.546	0.364485981308411
26823821	PZE-101069059	EVA627_ZMS22016	0.838	1.463	0.635810517166449
26823822	PZE-101069140	EVA627_ZMS22016	0.365	0.81	0.68936170212766
26823823	PZE-101069158	EVA627_ZMS22016	0.566	0.355	0.385450597176982
26823824	PZE-101069159	EVA627_ZMS22016	0.439	0.004	0.0090293453724605
26823825	PZE-101069206	EVA627_ZMS22016	0.699	0.998	0.588096641131408
26823826	PZE-101069270	EVA627_ZMS22016	0.649	0.729	0.529027576197387
26823827	PZE-101069294	EVA627_ZMS22016	2.299	0.102	0.0424822990420658
26823828	PZE-101069307	EVA627_ZMS22016	0.848	0.774	0.477188655980271
26823829	PZE-101069343	EVA627_ZMS22016	0.696	0.517	0.426215993404782
26823830	PZE-101069709	EVA627_ZMS22016	0.05	0.757	0.938042131350681
26823831	PZE-101069763	EVA627_ZMS22016	1.093	0.018	0.0162016201620162
26823832	PZE-101069879	EVA627_ZMS22016	1.089	0.718	0.397343663530714
26823833	PZE-101070117	EVA627_ZMS22016	0.426	0.995	0.700211118930331
26823834	PZE-101070341	EVA627_ZMS22016	0.712	0.759	0.515975526852481
26823835	PZE-101070408	EVA627_ZMS22016	1.477	0.065	0.0421530479896239
26823836	PZE-101070701	EVA627_ZMS22016	1.238	0.674	0.352510460251046
26823837	PZE-101070781	EVA627_ZMS22016	1.246	1.041	0.455181460428509
26823838	PZE-101070816	EVA627_ZMS22016	0.503	0.951	0.654057771664374
26823839	PZE-101070841	EVA627_ZMS22016	0.699	0.252	0.264984227129338
26823840	PZE-101070910	EVA627_ZMS22016	0.363	0.48	0.569395017793594
26823841	PZE-101070948	EVA627_ZMS22016	0.74	0.975	0.568513119533528
26823842	PZE-101071092	EVA627_ZMS22016	0.75	1.446	0.658469945355191
26823843	PZE-101071115	EVA627_ZMS22016	0.701	1.034	0.595965417867435
26823844	PZE-101071162	EVA627_ZMS22016	1.118	0.863	0.435638566380616
26823845	PZE-101071208	EVA627_ZMS22016	1.174	0.133	0.101759755164499
26823846	PZE-101071273	EVA627_ZMS22016	1.029	0.25	0.19546520719312
26823847	PZE-101071282	EVA627_ZMS22016	0.76	0.636	0.455587392550143
26823848	PZE-101071285	EVA627_ZMS22016	0.977	0.004	0.00407747196738022
26823849	PZE-101071289	EVA627_ZMS22016	1.401	0.381	0.213804713804714
26823850	PZE-101071350	EVA627_ZMS22016	0.642	0.879	0.577909270216963
26823851	PZE-101071373	EVA627_ZMS22016	0.706	0.833	0.541260558804418
26823852	PZE-101071564	EVA627_ZMS22016	0.951	0.838	0.468418110676356
26823853	PZE-101071660	EVA627_ZMS22016	1.039	0.017	0.0160984848484849
26823854	PZE-101071663	EVA627_ZMS22016	0.746	0.474	0.388524590163934
26823855	PZE-101071675	EVA627_ZMS22016	0.01	0.782	0.987373737373737
26823856	PZE-101071680	EVA627_ZMS22016	1.431	1.163	0.44834232845027
26823857	PZE-101071742	EVA627_ZMS22016	0.021	0.087	0.805555555555555
26823858	PZE-101071793	EVA627_ZMS22016	0.291	0.589	0.669318181818182
26823859	PZE-101071795	EVA627_ZMS22016	1.127	0.213	0.158955223880597
26823860	PZE-101071808	EVA627_ZMS22016	1.044	0.78	0.427631578947368
26823861	PZE-101071843	EVA627_ZMS22016	0.344	0.868	0.716171617161716
26823862	PZE-101071870	EVA627_ZMS22016	0.873	0.051	0.0551948051948052
26823863	PZE-101071897	EVA627_ZMS22016	0.292	0.698	0.705050505050505
26823864	PZE-101071898	EVA627_ZMS22016	0.517	1.211	0.700810185185185
26823865	PZE-101071912	EVA627_ZMS22016	0.005	0.744	0.993324432576769
26823866	PZE-101072075	EVA627_ZMS22016	1.317	0.158	0.107118644067797
26823867	PZE-101072147	EVA627_ZMS22016	0.984	0.551	0.358957654723127
26823868	PZE-101072150	EVA627_ZMS22016	0.035	0.699	0.952316076294278
26823869	PZE-101072206	EVA627_ZMS22016	1.278	0.858	0.401685393258427
26823870	PZE-101072224	EVA627_ZMS22016	1.435	0.994	0.409221902017291
26823871	PZE-101072259	EVA627_ZMS22016	0.295	0.161	0.353070175438597
26823872	PZE-101072651	EVA627_ZMS22016	0.67	0.342	0.337944664031621
26823873	PZE-101072655	EVA627_ZMS22016	0.004	1.41	0.997171145685997
26823874	PZE-101072743	EVA627_ZMS22016	0.802	0.157	0.163712200208551
26823875	PZE-101072744	EVA627_ZMS22016	0.06	1.319	0.956490210297317
26823876	PZE-101072745	EVA627_ZMS22016	0.192	0.042	0.179487179487179
26823877	PZE-101072751	EVA627_ZMS22016	1.349	0.207	0.133033419023136
26823878	PZE-101072783	EVA627_ZMS22016	0.862	0.355	0.291700903861956
26823879	PZE-101072822	EVA627_ZMS22016	0.743	0.643	0.463924963924964
26823880	PZE-101072844	EVA627_ZMS22016	0.34	0.534	0.610983981693364
26823881	PZE-101072856	EVA627_ZMS22016	0.094	0.937	0.908826382153249
26823882	PZE-101072870	EVA627_ZMS22016	0.03	0.807	0.96415770609319
26823883	PZE-101073000	EVA627_ZMS22016	0.016	0.508	0.969465648854962
26823884	PZE-101073032	EVA627_ZMS22016	0.662	0.495	0.427830596369922
26823885	PZE-101073078	EVA627_ZMS22016	0.555	0.796	0.58919319022946
26823886	PZE-101073088	EVA627_ZMS22016	0.622	0.38	0.379241516966068
26823887	PZE-101073230	EVA627_ZMS22016	0.475	0.872	0.647364513734224
26823888	PZE-101073233	EVA627_ZMS22016	0.847	0.992	0.53942359978249
26823889	PZE-101073248	EVA627_ZMS22016	0.303	1.115	0.786318758815233
26823890	PZE-101073264	EVA627_ZMS22016	1.419	0.21	0.128913443830571
26823891	PZE-101073380	EVA627_ZMS22016	1.676	0.143	0.0786146234194612
26823892	PZE-101073428	EVA627_ZMS22016	0.292	0.695	0.704154002026342
26823893	PZE-101073491	EVA627_ZMS22016	0.566	1.001	0.638800255264837
26823894	PZE-101073492	EVA627_ZMS22016	0.874	0.227	0.206176203451408
26823895	PZE-101073493	EVA627_ZMS22016	1.076	0.144	0.118032786885246
26823896	PZE-101073494	EVA627_ZMS22016	1.154	0.196	0.145185185185185
26823897	PZE-101073495	EVA627_ZMS22016	1.084	0.913	0.457185778668002
26823898	PZE-101073593	EVA627_ZMS22016	0.541	1.076	0.665429808286951
26823899	PZE-101073696	EVA627_ZMS22016	0.912	0.266	0.225806451612903
26823900	PZE-101073762	EVA627_ZMS22016	0.02	0.95	0.979381443298969
26823901	PZE-101074011	EVA627_ZMS22016	1.187	0.212	0.151536812008578
26823902	PZE-101074049	EVA627_ZMS22016	1.033	0.08	0.0718778077268643
26823903	PZE-101074076	EVA627_ZMS22016	0.608	0.298	0.328918322295806
26823904	PZE-101074193	EVA627_ZMS22016	0.04	1.192	0.967532467532467
26823905	PZE-101074278	EVA627_ZMS22016	1.212	0.07	0.0546021840873635
26823906	PZE-101074357	EVA627_ZMS22016	0.647	0.415	0.390772128060264
26823907	PZE-101074389	EVA627_ZMS22016	0.117	0.773	0.868539325842697
26823908	PZE-101074428	EVA627_ZMS22016	1.07	0.115	0.0970464135021097
26823909	PZE-101074451	EVA627_ZMS22016	0.01	1.3	0.99236641221374
26823910	PZE-101074461	EVA627_ZMS22016	1.211	0.029	0.0233870967741935
26823911	PZE-101074529	EVA627_ZMS22016	0.14	1.311	0.903514817367333
26823912	PZE-101074541	EVA627_ZMS22016	0.148	0.622	0.807792207792208
26823913	PZE-101074547	EVA627_ZMS22016	1.394	0.366	0.207954545454545
26823914	PZE-101074562	EVA627_ZMS22016	0.171	0.727	0.809576837416481
26823915	PZE-101074610	EVA627_ZMS22016	0.126	0.655	0.838668373879641
26823916	PZE-101074618	EVA627_ZMS22016	0.016	1.155	0.986336464560205
26823917	PZE-101074651	EVA627_ZMS22016	0.024	0.531	0.956756756756757
26823918	PZE-101074687	EVA627_ZMS22016	0.16	1.144	0.877300613496933
26823919	PZE-101074699	EVA627_ZMS22016	0.032	0.526	0.942652329749104
26823920	PZE-101074731	EVA627_ZMS22016	0.595	0.503	0.458105646630237
26823921	PZE-101074779	EVA627_ZMS22016	1.179	0.058	0.0468876313662086
26823922	PZE-101074821	EVA627_ZMS22016	0.433	1.16	0.728185812931576
26823923	PZE-101074835	EVA627_ZMS22016	1.045	0.642	0.380557202133966
26823924	PZE-101074852	EVA627_ZMS22016	0.012	1.721	0.993075591459896
26823925	PZE-101074929	EVA627_ZMS22016	1.09	0.099	0.0832632464255677
26823926	PZE-101074969	EVA627_ZMS22016	0.187	1.306	0.874748827863362
26823927	PZE-101074977	EVA627_ZMS22016	0.272	0.508	0.651282051282051
26823928	PZE-101074998	EVA627_ZMS22016	0.629	0.798	0.559215136650315
26823929	PZE-101075062	EVA627_ZMS22016	0.288	1.468	0.835990888382688
26823930	PZE-101075081	EVA627_ZMS22016	1.676	0.509	0.232951945080092
26823931	PZE-101075097	EVA627_ZMS22016	1.139	0.171	0.130534351145038
26823932	PZE-101075099	EVA627_ZMS22016	0.001	1.399	0.999285714285714
26823933	PZE-101075177	EVA627_ZMS22016	1.715	0.267	0.134712411705348
26823934	PZE-101075225	EVA627_ZMS22016	0.019	0.763	0.975703324808184
26823935	PZE-101075295	EVA627_ZMS22016	0.813	1.296	0.614509246088193
26823936	PZE-101075328	EVA627_ZMS22016	0.94	0.009	0.00948366701791359
26823937	PZE-101075333	EVA627_ZMS22016	0.033	1.551	0.979166666666667
26823938	PZE-101075334	EVA627_ZMS22016	1.475	0.022	0.0146960587842351
26823939	PZE-101075340	EVA627_ZMS22016	0.457	0.868	0.655094339622642
26823940	PZE-101075378	EVA627_ZMS22016	1.284	0.958	0.427297056199822
26823941	PZE-101075379	EVA627_ZMS22016	0.038	0.882	0.958695652173913
26823942	PZE-101075396	EVA627_ZMS22016	1.473	0.099	0.0629770992366412
26823943	PZE-101075411	EVA627_ZMS22016	0.039	1.696	0.977521613832853
26823944	PZE-101075499	EVA627_ZMS22016	0.008	1.189	0.993316624895572
26823945	PZE-101075523	EVA627_ZMS22016	0.885	0.417	0.320276497695853
26823946	PZE-101075629	EVA627_ZMS22016	0.724	1.284	0.639442231075697
26823947	PZE-101075630	EVA627_ZMS22016	0.793	0.644	0.448155880306193
26823948	PZE-101075778	EVA627_ZMS22016	0.927	0.83	0.472396129766648
26823949	PZE-101075790	EVA627_ZMS22016	0.531	0.861	0.618534482758621
26823950	PZE-101075843	EVA627_ZMS22016	1.594	0.23	0.12609649122807
26823951	PZE-101075844	EVA627_ZMS22016	1.95	0.144	0.0687679083094556
26823952	PZE-101075931	EVA627_ZMS22016	1.115	1.077	0.491332116788321
26823953	PZE-101076213	EVA627_ZMS22016	0.31	0.177	0.363449691991786
26823954	PZE-101076333	EVA627_ZMS22016	0.795	0.968	0.549064095292116
26823955	PZE-101076600	EVA627_ZMS22016	0.668	0.412	0.381481481481481
26823956	PZE-101076601	EVA627_ZMS22016	0.876	1.548	0.638613861386139
26823957	PZE-101076640	EVA627_ZMS22016	0.097	0.859	0.898535564853556
26823958	PZE-101076732	EVA627_ZMS22016	0.547	0.065	0.106209150326797
26823959	PZE-101076734	EVA627_ZMS22016	0.638	0.011	0.0169491525423729
26823960	PZE-101076825	EVA627_ZMS22016	0.04	0.116	0.743589743589744
26823961	PZE-101076878	EVA627_ZMS22016	0.599	0.017	0.0275974025974026
26823962	PZE-101076881	EVA627_ZMS22016	1.318	0.057	0.0414545454545455
26823963	PZE-101076890	EVA627_ZMS22016	0.005	1.225	0.995934959349594
26823964	PZE-101076915	EVA627_ZMS22016	0.07	0.859	0.92465016146394
26823965	PZE-101076940	EVA627_ZMS22016	0.874	0.057	0.0612244897959184
26823966	PZE-101076941	EVA627_ZMS22016	0.094	0.985	0.912882298424467
26823967	PZE-101076946	EVA627_ZMS22016	0.746	0.559	0.428352490421456
26823968	PZE-101076969	EVA627_ZMS22016	0.355	0.351	0.497167138810198
26823969	PZE-101076999	EVA627_ZMS22016	0.057	0.904	0.940686784599376
26823970	PZE-101077003	EVA627_ZMS22016	1.764	0.255	0.12630014858841
26823971	PZE-101077005	EVA627_ZMS22016	1.256	0.192	0.132596685082873
26823972	PZE-101077008	EVA627_ZMS22016	0.537	0.075	0.122549019607843
26823973	PZE-101077013	EVA627_ZMS22016	0.572	0.962	0.627118644067797
26823974	PZE-101077016	EVA627_ZMS22016	1.485	0.302	0.16899832120873
26823975	PZE-101077213	EVA627_ZMS22016	0.54	0.025	0.0442477876106195
26823976	PZE-101077242	EVA627_ZMS22016	0.125	0.958	0.884579870729455
26823977	PZE-101077314	EVA627_ZMS22016	1.085	0.025	0.0225225225225225
26823978	PZE-101077385	EVA627_ZMS22016	1.323	0.105	0.0735294117647059
26823979	PZE-101077388	EVA627_ZMS22016	1.749	0.113	0.060687432867884
26823980	PZE-101077491	EVA627_ZMS22016	0.023	0.824	0.9728453364817
26823981	PZE-101077530	EVA627_ZMS22016	1.379	0.104	0.0701281186783547
26823982	PZE-101077537	EVA627_ZMS22016	0.889	0.016	0.0176795580110497
26823983	PZE-101077670	EVA627_ZMS22016	1.243	0	0
26823984	PZE-101077708	EVA627_ZMS22016	0.5	0.292	0.368686868686869
26823985	PZE-101077709	EVA627_ZMS22016	0.397	1.015	0.718838526912181
26823986	PZE-101077713	EVA627_ZMS22016	0.418	0.517	0.552941176470588
26823987	PZE-101077773	EVA627_ZMS22016	1.074	0.824	0.434141201264489
26823988	PZE-101077866	EVA627_ZMS22016	1.743	0.192	0.0992248062015504
26823989	PZE-101077867	EVA627_ZMS22016	0.458	0.257	0.359440559440559
26823990	PZE-101077878	EVA627_ZMS22016	0.093	1.061	0.919410745233969
26823991	PZE-101077918	EVA627_ZMS22016	0.006	0.812	0.992665036674817
26823992	PZE-101077919	EVA627_ZMS22016	1.186	0.025	0.0206440957886045
26823993	PZE-101077934	EVA627_ZMS22016	1.328	0.762	0.364593301435407
26823994	PZE-101078026	EVA627_ZMS22016	0.068	1.766	0.962922573609596
26823995	PZE-101078074	EVA627_ZMS22016	0.715	0.02	0.0272108843537415
26823996	PZE-101078239	EVA627_ZMS22016	0.411	0.498	0.547854785478548
26823997	PZE-101078409	EVA627_ZMS22016	0.556	0.671	0.546862265688672
26823998	PZE-101078631	EVA627_ZMS22016	0.011	0.82	0.98676293622142
26823999	PZE-101078656	EVA627_ZMS22016	0.005	0.872	0.994298745724059
26824000	PZE-101078676	EVA627_ZMS22016	1.17	0.596	0.337485843714609
26824001	PZE-101078683	EVA627_ZMS22016	0.807	0.507	0.385844748858447
26824002	PZE-101078713	EVA627_ZMS22016	0.56	0.755	0.574144486692015
26824003	PZE-101078745	EVA627_ZMS22016	0.495	0.344	0.410011918951132
26824004	PZE-101078752	EVA627_ZMS22016	0.877	0.555	0.387569832402235
26824005	PZE-101078888	EVA627_ZMS22016	0.405	1.824	0.818304172274563
26824006	PZE-101078905	EVA627_ZMS22016	0	0.558	1
26824007	PZE-101078906	EVA627_ZMS22016	0.068	1.043	0.938793879387939
26824008	PZE-101078907	EVA627_ZMS22016	0.182	1.032	0.8500823723229
26824009	PZE-101078991	EVA627_ZMS22016	0.003	1.044	0.997134670487106
26824010	PZE-101078992	EVA627_ZMS22016	1.227	0.038	0.0300395256916996
26824011	PZE-101079070	EVA627_ZMS22016	0.944	0.03	0.0308008213552361
26824012	PZE-101079122	EVA627_ZMS22016	1.377	0.017	0.0121951219512195
26824013	PZE-101079160	EVA627_ZMS22016	0.312	0.658	0.678350515463918
26824014	PZE-101079205	EVA627_ZMS22016	0.665	0.006	0.00894187779433681
26824015	PZE-101079342	EVA627_ZMS22016	0.163	0.757	0.822826086956522
26824016	PZE-101079397	EVA627_ZMS22016	0.881	0.089	0.0917525773195876
26824017	PZE-101079485	EVA627_ZMS22016	0.108	1.025	0.904677846425419
26824018	PZE-101079797	EVA627_ZMS22016	0.335	0.534	0.614499424626007
26824019	PZE-101079805	EVA627_ZMS22016	0.329	0.504	0.605042016806723
26824020	PZE-101079806	EVA627_ZMS22016	0.842	1.048	0.554497354497354
26824021	PZE-101079825	EVA627_ZMS22016	0.633	0.511	0.446678321678322
26824022	PZE-101079826	EVA627_ZMS22016	0.785	0.608	0.436468054558507
26824023	PZE-101079834	EVA627_ZMS22016	0.031	0.979	0.969306930693069
26824024	PZE-101079844	EVA627_ZMS22016	0.555	0.814	0.594594594594595
26824025	PZE-101079876	EVA627_ZMS22016	0.638	0.047	0.0686131386861314
26824026	PZE-101079899	EVA627_ZMS22016	0.014	1.025	0.986525505293551
26824027	PZE-101079903	EVA627_ZMS22016	0.606	1.222	0.668490153172867
26824028	PZE-101079935	EVA627_ZMS22016	0.164	1.088	0.869009584664537
26824029	PZE-101080179	EVA627_ZMS22016	0.198	1.032	0.839024390243903
26824030	PZE-101080201	EVA627_ZMS22016	0.989	0.09	0.0834105653382762
26824031	PZE-101080245	EVA627_ZMS22016	0.849	0.021	0.0241379310344828
26824032	PZE-101080257	EVA627_ZMS22016	0.45	0.319	0.4148244473342
26824033	PZE-101080259	EVA627_ZMS22016	0.636	0.897	0.585127201565558
26824034	PZE-101080272	EVA627_ZMS22016	0.197	1.566	0.888258650028361
26824035	PZE-101080306	EVA627_ZMS22016	0.984	0.035	0.0343473994111874
26824036	PZE-101080314	EVA627_ZMS22016	0.189	1.037	0.84584013050571
26824037	PZE-101080319	EVA627_ZMS22016	1.007	0.197	0.163621262458472
26824038	PZE-101080322	EVA627_ZMS22016	0.478	0.71	0.597643097643098
26824039	PZE-101080333	EVA627_ZMS22016	0.709	0.893	0.557428214731586
26824040	PZE-101080334	EVA627_ZMS22016	0.54	0.815	0.601476014760148
26824041	PZE-101080365	EVA627_ZMS22016	0.312	0.377	0.547169811320755
26824042	PZE-101080366	EVA627_ZMS22016	0.093	0.782	0.893714285714286
26824043	PZE-101080369	EVA627_ZMS22016	0.118	0.553	0.824143070044709
26824044	PZE-101080376	EVA627_ZMS22016	0.494	1.069	0.683941138835573
26824045	PZE-101080377	EVA627_ZMS22016	0.568	1.288	0.693965517241379
26824046	PZE-101080378	EVA627_ZMS22016	0.676	1.014	0.6
26824047	PZE-101080379	EVA627_ZMS22016	0.011	1.149	0.99051724137931
26824048	PZE-101080389	EVA627_ZMS22016	0.365	0.036	0.0897755610972569
26824049	PZE-101080390	EVA627_ZMS22016	0.131	1.112	0.894609814963797
26824050	PZE-101080403	EVA627_ZMS22016	0.724	0.839	0.536788227767115
26824051	PZE-101080419	EVA627_ZMS22016	0.141	1.125	0.888625592417062
26824052	PZE-101080420	EVA627_ZMS22016	1.176	0.599	0.337464788732394
26824053	PZE-101080433	EVA627_ZMS22016	0.092	1.285	0.933188090050835
26824054	PZE-101080465	EVA627_ZMS22016	0.17	0.538	0.759887005649717
26824055	PZE-101080466	EVA627_ZMS22016	0.428	0.929	0.684598378776713
26824056	PZE-101080470	EVA627_ZMS22016	0.757	0.404	0.347975882859604
26824057	PZE-101080504	EVA627_ZMS22016	0.225	0.708	0.758842443729904
26824058	PZE-101080509	EVA627_ZMS22016	0.225	1.773	0.887387387387387
26824059	PZE-101080514	EVA627_ZMS22016	1.002	0.038	0.0365384615384615
26824060	PZE-101080531	EVA627_ZMS22016	0.694	0.737	0.515024458420685
26824061	PZE-101080594	EVA627_ZMS22016	0.985	0.152	0.133685136323659
26824062	PZE-101080600	EVA627_ZMS22016	0.635	0.514	0.447345517841601
26824063	PZE-101080614	EVA627_ZMS22016	0.64	0.741	0.536567704561912
26824064	PZE-101080617	EVA627_ZMS22016	0.887	0.062	0.065331928345627
26824065	PZE-101080622	EVA627_ZMS22016	0.768	0.651	0.45877378435518
26824066	PZE-101080672	EVA627_ZMS22016	0.6	0.009	0.0147783251231527
26824067	PZE-101080708	EVA627_ZMS22016	0.448	1.58	0.779092702169625
26824068	PZE-101080712	EVA627_ZMS22016	0.003	0.665	0.995508982035928
26824069	PZE-101080722	EVA627_ZMS22016	0.812	0.013	0.0157575757575758
26824070	PZE-101080725	EVA627_ZMS22016	0.66	0.815	0.552542372881356
26824071	PZE-101080756	EVA627_ZMS22016	1.061	0.215	0.168495297805643
26824072	PZE-101080824	EVA627_ZMS22016	0.525	1.074	0.671669793621013
26824073	PZE-101080848	EVA627_ZMS22016	0.021	0.678	0.969957081545064
26824074	PZE-101080857	EVA627_ZMS22016	1.206	0.258	0.176229508196721
26824075	PZE-101080941	EVA627_ZMS22016	0.406	0.861	0.679558011049724
26824076	PZE-101080942	EVA627_ZMS22016	1.134	0.885	0.438335809806835
26824077	PZE-101080993	EVA627_ZMS22016	0.913	0.464	0.336964415395788
26824078	PZE-101081131	EVA627_ZMS22016	0.614	1.031	0.626747720364742
26824079	PZE-101081177	EVA627_ZMS22016	0.26	1.463	0.849100406268137
26824080	PZE-101081178	EVA627_ZMS22016	1.228	0.739	0.375699034062023
26824081	PZE-101081233	EVA627_ZMS22016	0.751	0.697	0.481353591160221
26824082	PZE-101081269	EVA627_ZMS22016	0.436	0.763	0.636363636363636
26824083	PZE-101081341	EVA627_ZMS22016	0.071	0.336	0.825552825552825
26824084	PZE-101081483	EVA627_ZMS22016	1.007	0.479	0.322341857335128
26824085	PZE-101081484	EVA627_ZMS22016	1.382	0.144	0.0943643512450852
26824086	PZE-101081497	EVA627_ZMS22016	0.417	1.019	0.709610027855153
26824087	PZE-101081548	EVA627_ZMS22016	1.329	0.296	0.182153846153846
26824088	PZE-101081565	EVA627_ZMS22016	0.053	0.723	0.931701030927835
26824089	PZE-101081568	EVA627_ZMS22016	0.081	1.024	0.926696832579186
26824090	PZE-101081596	EVA627_ZMS22016	0.041	0.568	0.932676518883415
26824091	PZE-101081600	EVA627_ZMS22016	0.141	1.192	0.894223555888972
26824092	PZE-101081602	EVA627_ZMS22016	0.803	0.05	0.0586166471277843
26824093	PZE-101081610	EVA627_ZMS22016	0.725	0.982	0.575278265963679
26824094	PZE-101081634	EVA627_ZMS22016	0.984	0.719	0.422196124486201
26824095	PZE-101081679	EVA627_ZMS22016	0.904	0.036	0.0382978723404255
26824096	PZE-101081700	EVA627_ZMS22016	0.159	0.848	0.842105263157895
26824097	PZE-101081804	EVA627_ZMS22016	0.023	1.375	0.983547925608012
26824098	PZE-101081841	EVA627_ZMS22016	0.583	0.023	0.037953795379538
26824099	PZE-101081843	EVA627_ZMS22016	0.564	0.209	0.270375161707633
26824100	PZE-101081844	EVA627_ZMS22016	0.078	0.88	0.918580375782881
26824101	PZE-101081855	EVA627_ZMS22016	1.128	0.007	0.00616740088105727
26824102	PZE-101081856	EVA627_ZMS22016	1.885	0.411	0.179006968641115
26824103	PZE-101081863	EVA627_ZMS22016	1.19	0.875	0.423728813559322
26824104	PZE-101081882	EVA627_ZMS22016	0.792	0.212	0.211155378486056
26824105	PZE-101081934	EVA627_ZMS22016	1.579	0.035	0.0216852540272615
26824106	PZE-101081951	EVA627_ZMS22016	1.374	0.102	0.0691056910569106
26824107	PZE-101081952	EVA627_ZMS22016	0.604	0	0
26824108	PZE-101081959	EVA627_ZMS22016	0.018	0.853	0.979334098737084
26824109	PZE-101081964	EVA627_ZMS22016	1.498	0.854	0.363095238095238
26824110	PZE-101082165	EVA627_ZMS22016	0.808	0.805	0.499070055796652
26824111	PZE-101082210	EVA627_ZMS22016	0.681	1.633	0.705704407951599
26824112	PZE-101082224	EVA627_ZMS22016	1.144	1.052	0.479052823315119
26824113	PZE-101082227	EVA627_ZMS22016	0.047	1.329	0.965843023255814
26824114	PZE-101082238	EVA627_ZMS22016	0.601	0.493	0.450639853747715
26824115	PZE-101082298	EVA627_ZMS22016	0.019	0.646	0.971428571428571
26824116	PZE-101082329	EVA627_ZMS22016	0.068	1.033	0.938237965485922
26824117	PZE-101082375	EVA627_ZMS22016	1.094	0.566	0.340963855421687
26824118	PZE-101082376	EVA627_ZMS22016	0.903	1.483	0.621542330259849
26824119	PZE-101082380	EVA627_ZMS22016	0.061	0.917	0.937627811860941
26824120	PZE-101082408	EVA627_ZMS22016	0.073	0.798	0.916188289322618
26824121	PZE-101082480	EVA627_ZMS22016	1.609	0.452	0.219311014070839
26824122	PZE-101082523	EVA627_ZMS22016	1.123	0.141	0.111550632911392
26824123	PZE-101082552	EVA627_ZMS22016	1.152	0.101	0.0806065442936951
26824124	PZE-101082768	EVA627_ZMS22016	1.112	0.205	0.155656795747912
26824125	PZE-101082812	EVA627_ZMS22016	0.721	0.836	0.536929993577392
26824126	PZE-101082904	EVA627_ZMS22016	1.411	0.762	0.350667280257708
26824127	PZE-101082928	EVA627_ZMS22016	0.25	0.728	0.744376278118609
26824128	PZE-101083000	EVA627_ZMS22016	0.024	1.28	0.98159509202454
26824129	PZE-101083051	EVA627_ZMS22016	0.606	1.051	0.634278817139408
26824130	PZE-101083100	EVA627_ZMS22016	0.101	0.857	0.894572025052192
26824131	PZE-101083105	EVA627_ZMS22016	1.094	0.02	0.0179533213644524
26824132	PZE-101083108	EVA627_ZMS22016	0.697	0.893	0.561635220125786
26824133	PZE-101083109	EVA627_ZMS22016	0.846	0.452	0.348228043143297
26824134	PZE-101083118	EVA627_ZMS22016	0.289	0.011	0.0366666666666667
26824135	PZE-101083165	EVA627_ZMS22016	0.038	0.629	0.943028485757121
26824136	PZE-101083295	EVA627_ZMS22016	2.424	0.203	0.0772744575561477
26824137	PZE-101083407	EVA627_ZMS22016	0.033	1.269	0.974654377880184
26824138	PZE-101083412	EVA627_ZMS22016	0.017	0.085	0.833333333333333
26824139	PZE-101083417	EVA627_ZMS22016	0.671	0.967	0.59035409035409
26824140	PZE-101083418	EVA627_ZMS22016	0.758	0.708	0.482946793997271
26824141	PZE-101083422	EVA627_ZMS22016	0.636	0.475	0.427542754275428
26824142	PZE-101083423	EVA627_ZMS22016	0.062	1.753	0.965840220385675
26824143	PZE-101083426	EVA627_ZMS22016	0.028	1.057	0.974193548387097
26824144	PZE-101083533	EVA627_ZMS22016	0.54	0.727	0.57379636937648
26824145	PZE-101083563	EVA627_ZMS22016	1.068	0.063	0.0557029177718833
26824146	PZE-101083578	EVA627_ZMS22016	0.48	0.726	0.601990049751244
26824147	PZE-101083582	EVA627_ZMS22016	0.015	1	0.985221674876847
26824148	PZE-101083643	EVA627_ZMS22016	0.377	0.772	0.671888598781549
26824149	PZE-101083742	EVA627_ZMS22016	1.344	0.62	0.315682281059063
26824150	PZE-101083745	EVA627_ZMS22016	0.445	0.964	0.684173172462739
26824151	PZE-101083749	EVA627_ZMS22016	0.35	1.104	0.759284731774415
26824152	PZE-101083751	EVA627_ZMS22016	0.652	1.771	0.730912092447379
26824153	PZE-101083752	EVA627_ZMS22016	1.052	0.609	0.366646598434678
26824154	PZE-101083753	EVA627_ZMS22016	1.478	0.327	0.181163434903047
26824155	PZE-101083767	EVA627_ZMS22016	0.646	1.618	0.714664310954064
26824156	PZE-101083788	EVA627_ZMS22016	0.417	0.653	0.610280373831776
26824157	PZE-101083824	EVA627_ZMS22016	0.921	1.063	0.535786290322581
26824158	PZE-101083825	EVA627_ZMS22016	0.594	0.391	0.396954314720812
26824159	PZE-101083876	EVA627_ZMS22016	0.064	1.844	0.966457023060797
26824160	PZE-101083913	EVA627_ZMS22016	0.477	0.582	0.54957507082153
26824161	PZE-101083914	EVA627_ZMS22016	0.703	0.022	0.0303448275862069
26824162	PZE-101083942	EVA627_ZMS22016	0.026	1.296	0.980332829046899
26824163	PZE-101083950	EVA627_ZMS22016	1.097	1.733	0.612367491166078
26824164	PZE-101083961	EVA627_ZMS22016	0.779	1.821	0.700384615384615
26824165	PZE-101083968	EVA627_ZMS22016	1.257	0.42	0.250447227191413
26824166	PZE-101083975	EVA627_ZMS22016	0.249	0.381	0.604761904761905
26824167	PZE-101083984	EVA627_ZMS22016	0.49	1.019	0.675281643472498
26824168	PZE-101084013	EVA627_ZMS22016	0.356	0.978	0.733133433283358
26824169	PZE-101084026	EVA627_ZMS22016	0.036	1.05	0.966850828729282
26824170	PZE-101084038	EVA627_ZMS22016	0.019	0.918	0.979722518676628
26824171	PZE-101084058	EVA627_ZMS22016	0.368	0.445	0.547355473554736
26824172	PZE-101084096	EVA627_ZMS22016	0.514	0.871	0.628880866425993
26824173	PZE-101084124	EVA627_ZMS22016	0.013	0.893	0.985651214128035
26824174	PZE-101084186	EVA627_ZMS22016	1.08	0.047	0.0417036379769299
26824175	PZE-101084197	EVA627_ZMS22016	0.082	0.578	0.875757575757576
26824176	PZE-101084259	EVA627_ZMS22016	1.122	0.172	0.132921174652241
26824177	PZE-101084361	EVA627_ZMS22016	0.22	1.315	0.856677524429967
26824178	PZE-101084367	EVA627_ZMS22016	0.138	0.64	0.822622107969152
26824179	PZE-101084417	EVA627_ZMS22016	0.076	0.185	0.708812260536398
26824180	PZE-101084453	EVA627_ZMS22016	0.006	0.674	0.991176470588235
26824181	PZE-101084477	EVA627_ZMS22016	1.195	0.054	0.0432345876701361
26824182	PZE-101084523	EVA627_ZMS22016	1.016	0.278	0.21483771251932
26824183	PZE-101084524	EVA627_ZMS22016	0.882	0.071	0.074501573976915
26824184	PZE-101084525	EVA627_ZMS22016	1.273	0.219	0.146782841823056
26824185	PZE-101084593	EVA627_ZMS22016	0.47	0.314	0.400510204081633
26824186	PZE-101084617	EVA627_ZMS22016	0.115	1.81	0.94025974025974
26824187	PZE-101084627	EVA627_ZMS22016	1.141	1.005	0.468313140726934
26824188	PZE-101084671	EVA627_ZMS22016	0.749	0.574	0.433862433862434
26824189	PZE-101084674	EVA627_ZMS22016	0.145	0.871	0.857283464566929
26824190	PZE-101084676	EVA627_ZMS22016	0.938	0.21	0.182926829268293
26824191	PZE-101084685	EVA627_ZMS22016	0.469	1.235	0.724765258215962
26824192	PZE-101084695	EVA627_ZMS22016	0.904	1.058	0.539245667686035
26824193	PZE-101084701	EVA627_ZMS22016	0.885	0.44	0.332075471698113
26824194	PZE-101084702	EVA627_ZMS22016	1.281	0.683	0.34775967413442
26824195	PZE-101084814	EVA627_ZMS22016	0.702	0.302	0.300796812749004
26824196	PZE-101084850	EVA627_ZMS22016	0.79	0.669	0.458533241946539
26824197	PZE-101084888	EVA627_ZMS22016	0.152	1.108	0.879365079365079
26824198	PZE-101084898	EVA627_ZMS22016	0.731	0.06	0.0758533501896334
26824199	PZE-101084990	EVA627_ZMS22016	0.697	0.592	0.459270752521334
26824200	PZE-101085005	EVA627_ZMS22016	0.114	0.809	0.876489707475623
26824201	PZE-101085026	EVA627_ZMS22016	0.811	0.474	0.368871595330739
26824202	PZE-101085066	EVA627_ZMS22016	0.954	0.444	0.317596566523605
26824203	PZE-101085077	EVA627_ZMS22016	1.471	0.067	0.0435630689206762
26824204	PZE-101085101	EVA627_ZMS22016	0.041	0.74	0.947503201024328
26824205	PZE-101085136	EVA627_ZMS22016	0.882	0.024	0.0264900662251656
26824206	PZE-101085145	EVA627_ZMS22016	1.255	0.045	0.0346153846153846
26824207	PZE-101085146	EVA627_ZMS22016	0.356	0.679	0.656038647342995
26824208	PZE-101085148	EVA627_ZMS22016	0.033	0.97	0.967098703888335
26824209	PZE-101085181	EVA627_ZMS22016	0.053	1.234	0.958818958818959
26824210	PZE-101085194	EVA627_ZMS22016	1.538	0.088	0.054120541205412
26824211	PZE-101085246	EVA627_ZMS22016	1.001	0.441	0.305825242718447
26824212	PZE-101085247	EVA627_ZMS22016	0.564	0.166	0.227397260273973
26824213	PZE-101085265	EVA627_ZMS22016	0.926	0.095	0.0930460333006856
26824214	PZE-101085267	EVA627_ZMS22016	0.954	0.226	0.191525423728814
26824215	PZE-101085272	EVA627_ZMS22016	0.223	0.786	0.778989098116947
26824216	PZE-101085273	EVA627_ZMS22016	0.157	0.802	0.836287799791449
26824217	PZE-101085328	EVA627_ZMS22016	0.194	0.922	0.826164874551971
26824218	PZE-101085336	EVA627_ZMS22016	1.65	0.393	0.192364170337739
26824219	PZE-101085359	EVA627_ZMS22016	1.253	0.304	0.195247270391779
26824220	PZE-101085381	EVA627_ZMS22016	0.242	0.99	0.803571428571429
26824221	PZE-101085393	EVA627_ZMS22016	0.027	1.098	0.976
26824222	PZE-101085454	EVA627_ZMS22016	0.315	0.626	0.665249734325186
26824223	PZE-101085472	EVA627_ZMS22016	0.227	1.25	0.846310088016249
26824224	PZE-101085525	EVA627_ZMS22016	0.174	0.936	0.843243243243243
26824225	PZE-101085526	EVA627_ZMS22016	0.794	0.471	0.372332015810277
26824226	PZE-101085546	EVA627_ZMS22016	0.054	1.195	0.956765412329864
26824227	PZE-101085552	EVA627_ZMS22016	0.613	0.675	0.524068322981367
26824228	PZE-101085668	EVA627_ZMS22016	0.814	1.524	0.651839178785287
26824229	PZE-101085696	EVA627_ZMS22016	0.622	0.342	0.354771784232365
26824230	PZE-101085768	EVA627_ZMS22016	0.3	0.492	0.621212121212121
26824231	PZE-101085770	EVA627_ZMS22016	0.398	0.551	0.580611169652266
26824232	PZE-101085771	EVA627_ZMS22016	0.753	0.687	0.477083333333333
26824233	PZE-101085779	EVA627_ZMS22016	0.686	0.342	0.332684824902724
26824234	PZE-101085818	EVA627_ZMS22016	0.973	0.058	0.0562560620756547
26824235	PZE-101085867	EVA627_ZMS22016	0.924	0.056	0.0571428571428571
26824236	PZE-101085882	EVA627_ZMS22016	0.255	0.329	0.563356164383562
26824237	PZE-101085909	EVA627_ZMS22016	0.535	0.84	0.610909090909091
26824238	PZE-101085910	EVA627_ZMS22016	0.553	0.805	0.592783505154639
26824239	PZE-101085916	EVA627_ZMS22016	0.628	0.435	0.409219190968956
26824240	PZE-101085917	EVA627_ZMS22016	0.608	0.792	0.565714285714286
26824241	PZE-101086015	EVA627_ZMS22016	0.059	1.657	0.965617715617716
26824242	PZE-101086075	EVA627_ZMS22016	0.688	0.056	0.0752688172043011
26824243	PZE-101086107	EVA627_ZMS22016	0.167	1.498	0.8996996996997
26824244	PZE-101086195	EVA627_ZMS22016	0.712	0.649	0.476855253490081
26824245	PZE-101086197	EVA627_ZMS22016	1.42	0.848	0.373897707231041
26824246	PZE-101086287	EVA627_ZMS22016	0.613	0.045	0.0683890577507599
26824247	PZE-101086419	EVA627_ZMS22016	1.19	0.072	0.0570522979397781
26824248	PZE-101086467	EVA627_ZMS22016	0.607	1.327	0.686142709410548
26824249	PZE-101086514	EVA627_ZMS22016	0.695	0.339	0.327852998065764
26824250	PZE-101086524	EVA627_ZMS22016	0.304	1.343	0.815421979356406
26824251	PZE-101086586	EVA627_ZMS22016	0.876	0.148	0.14453125
26824252	PZE-101086591	EVA627_ZMS22016	0.045	0.82	0.947976878612717
26824253	PZE-101086606	EVA627_ZMS22016	0.456	0.081	0.150837988826816
26824254	PZE-101086725	EVA627_ZMS22016	1.019	0.431	0.297241379310345
26824255	PZE-101086795	EVA627_ZMS22016	0.554	0.88	0.613668061366806
26824256	PZE-101086823	EVA627_ZMS22016	0.2	0.947	0.8256320836966
26824257	PZE-101086985	EVA627_ZMS22016	1.64	0.079	0.045956951716114
26824258	PZE-101087051	EVA627_ZMS22016	0.238	0.705	0.747613997879109
26824259	PZE-101087151	EVA627_ZMS22016	0.025	1.354	0.981870920957215
26824260	PZE-101087156	EVA627_ZMS22016	1.804	0.06	0.0321888412017167
26824261	PZE-101087190	EVA627_ZMS22016	0.686	0.621	0.47513389441469
26824262	PZE-101087212	EVA627_ZMS22016	0.887	1.16	0.566682950659502
26824263	PZE-101087242	EVA627_ZMS22016	0.775	0.709	0.477762803234501
26824264	PZE-101087257	EVA627_ZMS22016	0.229	0.295	0.562977099236641
26824265	PZE-101087259	EVA627_ZMS22016	0.902	1.183	0.567386091127098
26824266	PZE-101087264	EVA627_ZMS22016	1.122	0.748	0.4
26824267	PZE-101087340	EVA627_ZMS22016	0.814	0.896	0.523976608187135
26824268	PZE-101087422	EVA627_ZMS22016	0.835	0.991	0.542716319824754
26824269	PZE-101087431	EVA627_ZMS22016	0.594	0.338	0.362660944206009
26824270	PZE-101087443	EVA627_ZMS22016	0.019	0.939	0.980167014613779
26824271	PZE-101087503	EVA627_ZMS22016	0.433	1.326	0.753837407617965
26824272	PZE-101087581	EVA627_ZMS22016	0.565	0.226	0.285714285714286
26824273	PZE-101087582	EVA627_ZMS22016	0.734	0.334	0.312734082397004
26824274	PZE-101087587	EVA627_ZMS22016	1.53	1.207	0.440993788819876
26824275	PZE-101087614	EVA627_ZMS22016	0.285	0.602	0.67869222096956
26824276	PZE-101087626	EVA627_ZMS22016	0.898	0.006	0.00663716814159292
26824277	PZE-101087637	EVA627_ZMS22016	0.545	1.26	0.698060941828255
26824278	PZE-101087640	EVA627_ZMS22016	0.005	1.234	0.995964487489911
26824279	PZE-101087732	EVA627_ZMS22016	0.056	0.995	0.946717411988582
26824280	PZE-101087758	EVA627_ZMS22016	0.689	0.617	0.472434915773354
26824281	PZE-101087759	EVA627_ZMS22016	0.909	0.597	0.396414342629482
26824282	PZE-101087816	EVA627_ZMS22016	0.507	0.875	0.633140376266281
26824283	PZE-101087901	EVA627_ZMS22016	0.715	0.533	0.427083333333333
26824284	PZE-101087906	EVA627_ZMS22016	1.114	0.905	0.448241703813769
26824285	PZE-101087935	EVA627_ZMS22016	0.971	0.72	0.425783560023655
26824286	PZE-101087969	EVA627_ZMS22016	0.252	1.31	0.838668373879641
26824287	PZE-101088004	EVA627_ZMS22016	0.622	0.409	0.396702230843841
26824288	PZE-101088008	EVA627_ZMS22016	0.31	1.097	0.779673063255153
26824289	PZE-101088013	EVA627_ZMS22016	0.379	0.68	0.642115203021719
26824290	PZE-101088153	EVA627_ZMS22016	0.778	0.64	0.451339915373766
26824291	PZE-101088154	EVA627_ZMS22016	0.318	0.876	0.733668341708543
26824292	PZE-101088158	EVA627_ZMS22016	0.121	1.587	0.929156908665105
26824293	PZE-101088198	EVA627_ZMS22016	0.014	1.109	0.98753339269813
26824294	PZE-101088333	EVA627_ZMS22016	0.42	0.825	0.662650602409639
26824295	PZE-101088337	EVA627_ZMS22016	1.193	0	0
26824296	PZE-101088395	EVA627_ZMS22016	0.003	0.739	0.995956873315364
26824297	PZE-101088417	EVA627_ZMS22016	0.092	0.697	0.88339670468948
26824298	PZE-101088556	EVA627_ZMS22016	1.325	0.022	0.0163325909428359
26824299	PZE-101088597	EVA627_ZMS22016	0.555	0.115	0.171641791044776
26824300	PZE-101088646	EVA627_ZMS22016	0.018	1.353	0.986870897155361
26824301	PZE-101088689	EVA627_ZMS22016	0.001	0.717	0.998607242339833
26824302	PZE-101088878	EVA627_ZMS22016	0.932	0.824	0.469248291571754
26824303	PZE-101089042	EVA627_ZMS22016	0.756	0.047	0.0585305105853051
26824304	PZE-101089047	EVA627_ZMS22016	1.033	1.254	0.54831657192829
26824305	PZE-101089048	EVA627_ZMS22016	0.684	0.64	0.483383685800604
26824306	PZE-101089121	EVA627_ZMS22016	1.709	0.183	0.096723044397463
26824307	PZE-101089182	EVA627_ZMS22016	2.255	0	0
26824308	PZE-101089322	EVA627_ZMS22016	0.019	0.59	0.9688013136289
26824309	PZE-101089347	EVA627_ZMS22016	0.672	0.487	0.420189818809318
26824310	PZE-101089397	EVA627_ZMS22016	0.015	0.363	0.96031746031746
26824311	PZE-101089457	EVA627_ZMS22016	1.257	0.21	0.143149284253579
26824312	PZE-101089466	EVA627_ZMS22016	0.009	0.98	0.990899898887765
26824313	PZE-101089572	EVA627_ZMS22016	1.182	0.07	0.0559105431309904
26824314	PZE-101089645	EVA627_ZMS22016	0	0.999	1
26824315	PZE-101089776	EVA627_ZMS22016	0.217	0.442	0.670713201820941
26824316	PZE-101089855	EVA627_ZMS22016	0.013	0.723	0.982336956521739
26824317	PZE-101089901	EVA627_ZMS22016	0.197	0.737	0.789079229122056
26824318	PZE-101090113	EVA627_ZMS22016	0.013	1.119	0.988515901060071
26824319	PZE-101090321	EVA627_ZMS22016	0.614	0.953	0.608168474792597
26824320	PZE-101090325	EVA627_ZMS22016	0.164	0.815	0.832482124616956
26824321	PZE-101090347	EVA627_ZMS22016	0.94	0.055	0.0552763819095477
26824322	PZE-101090349	EVA627_ZMS22016	1.031	0.006	0.00578592092574735
26824323	PZE-101090371	EVA627_ZMS22016	0.97	0.572	0.37094682230869
26824324	PZE-101090488	EVA627_ZMS22016	0.022	1.349	0.983953318745441
26824325	PZE-101090535	EVA627_ZMS22016	0.102	1.329	0.928721174004193
26824326	PZE-101090700	EVA627_ZMS22016	0.454	0.471	0.509189189189189
26824327	PZE-101090728	EVA627_ZMS22016	0.727	0.412	0.361720807726075
26824328	PZE-101090729	EVA627_ZMS22016	0.703	0.633	0.473802395209581
26824329	PZE-101090734	EVA627_ZMS22016	1.224	0.642	0.344051446945338
26824330	PZE-101090748	EVA627_ZMS22016	0.718	0.228	0.241014799154334
26824331	PZE-101090756	EVA627_ZMS22016	0.007	0.472	0.985386221294363
26824332	PZE-101090870	EVA627_ZMS22016	0.009	1.033	0.991362763915547
26824333	PZE-101090891	EVA627_ZMS22016	1.946	0.181	0.0850963798777621
26824334	PZE-101091092	EVA627_ZMS22016	1.292	0.171	0.116883116883117
26824335	PZE-101091094	EVA627_ZMS22016	0.456	0.673	0.596102745792737
26824336	PZE-101091104	EVA627_ZMS22016	0.554	0.686	0.553225806451613
26824337	PZE-101091269	EVA627_ZMS22016	0.371	0.293	0.441265060240964
26824338	PZE-101091294	EVA627_ZMS22016	0.589	0.237	0.286924939467312
26824339	PZE-101091304	EVA627_ZMS22016	0.391	0.187	0.323529411764706
26824340	PZE-101091305	EVA627_ZMS22016	0.029	0.844	0.966781214203895
26824341	PZE-101091468	EVA627_ZMS22016	0.012	1.137	0.989556135770235
26824342	PZE-101091520	EVA627_ZMS22016	0.793	0	0
26824343	PZE-101091532	EVA627_ZMS22016	0.215	0.907	0.808377896613191
26824344	PZE-101091535	EVA627_ZMS22016	1.015	0.264	0.206411258795934
26824345	PZE-101091544	EVA627_ZMS22016	0.011	0.667	0.983775811209439
26824346	PZE-101091668	EVA627_ZMS22016	0.01	0.906	0.989082969432314
26824347	PZE-101091679	EVA627_ZMS22016	0.234	1.031	0.81501976284585
26824348	PZE-101091687	EVA627_ZMS22016	0.239	1.068	0.817138485080337
26824349	PZE-101091689	EVA627_ZMS22016	1.002	0.008	0.00792079207920792
26824350	PZE-101091694	EVA627_ZMS22016	0.109	0.877	0.889452332657201
26824351	PZE-101091769	EVA627_ZMS22016	0.607	0.089	0.127873563218391
26824352	PZE-101091849	EVA627_ZMS22016	0.469	0.466	0.498395721925134
26824353	PZE-101092009	EVA627_ZMS22016	0.761	0.039	0.04875
26824354	PZE-101092015	EVA627_ZMS22016	0.105	0.656	0.862023653088042
26824355	PZE-101092020	EVA627_ZMS22016	0.943	0.341	0.265576323987539
26824356	PZE-101092082	EVA627_ZMS22016	0.262	0.801	0.753527751646284
26824357	PZE-101092089	EVA627_ZMS22016	0.13	0.666	0.836683417085427
26824358	PZE-101092091	EVA627_ZMS22016	0.034	1.584	0.978986402966625
26824359	PZE-101092130	EVA627_ZMS22016	1.565	1.203	0.434609826589595
26824360	PZE-101092175	EVA627_ZMS22016	0.416	0.013	0.0303030303030303
26824361	PZE-101092187	EVA627_ZMS22016	1.199	0.03	0.0244100895036615
26824362	PZE-101092274	EVA627_ZMS22016	0.18	1.05	0.853658536585366
26824363	PZE-101092276	EVA627_ZMS22016	1.949	0.416	0.175898520084567
26824364	PZE-101092309	EVA627_ZMS22016	0.691	0.032	0.0442600276625173
26824365	PZE-101092338	EVA627_ZMS22016	0.662	0.104	0.135770234986945
26824366	PZE-101092401	EVA627_ZMS22016	0.243	0.648	0.727272727272727
26824367	PZE-101092403	EVA627_ZMS22016	0.05	1.595	0.969604863221884
26824368	PZE-101092483	EVA627_ZMS22016	0.081	1.299	0.941304347826087
26824369	PZE-101092737	EVA627_ZMS22016	0.045	0.914	0.953076120959333
26824370	PZE-101092875	EVA627_ZMS22016	0.552	0.631	0.533389687235841
26824371	PZE-101092880	EVA627_ZMS22016	0.049	0.489	0.908921933085502
26824372	PZE-101092995	EVA627_ZMS22016	0.976	0.036	0.0355731225296443
26824373	PZE-101093036	EVA627_ZMS22016	0.479	1.528	0.761335326357748
26824374	PZE-101093040	EVA627_ZMS22016	0.874	0.6	0.407055630936228
26824375	PZE-101093052	EVA627_ZMS22016	0.092	0.969	0.913289349670123
26824376	PZE-101093079	EVA627_ZMS22016	1.1	0.049	0.0426457789382071
26824377	PZE-101093125	EVA627_ZMS22016	0.018	0.959	0.98157625383828
26824378	PZE-101093132	EVA627_ZMS22016	0.03	0.582	0.950980392156863
26824379	PZE-101093221	EVA627_ZMS22016	0.645	0.641	0.498444790046656
26824380	PZE-101093330	EVA627_ZMS22016	0.029	0.875	0.967920353982301
26824381	PZE-101093374	EVA627_ZMS22016	0.014	0.985	0.985985985985986
26824382	PZE-101093490	EVA627_ZMS22016	0.016	0.429	0.964044943820225
26824383	PZE-101093577	EVA627_ZMS22016	0.324	0.501	0.607272727272727
26824384	PZE-101093600	EVA627_ZMS22016	0.991	0.898	0.475383800952885
26824385	PZE-101093602	EVA627_ZMS22016	0.321	0.362	0.530014641288433
26824386	PZE-101093606	EVA627_ZMS22016	0.008	1.006	0.992110453648915
26824387	PZE-101093610	EVA627_ZMS22016	0.006	1.082	0.994485294117647
26824388	PZE-101093639	EVA627_ZMS22016	0.022	1.058	0.97962962962963
26824389	PZE-101093652	EVA627_ZMS22016	0.336	0.569	0.628729281767956
26824390	PZE-101093667	EVA627_ZMS22016	0.012	0.65	0.981873111782477
26824391	PZE-101093677	EVA627_ZMS22016	0.018	0.854	0.979357798165138
26824392	PZE-101093742	EVA627_ZMS22016	0.777	0.041	0.0501222493887531
26824393	PZE-101093764	EVA627_ZMS22016	1.012	0.863	0.460266666666667
26824394	PZE-101093782	EVA627_ZMS22016	0.484	0.272	0.35978835978836
26824395	PZE-101093841	EVA627_ZMS22016	0.934	0.71	0.431873479318735
26824396	PZE-101093863	EVA627_ZMS22016	0.662	0.961	0.59211337030191
26824397	PZE-101093920	EVA627_ZMS22016	0.537	0.633	0.541025641025641
26824398	PZE-101093951	EVA627_ZMS22016	0.059	2.32	0.975199663724254
26824399	PZE-101093952	EVA627_ZMS22016	0.239	0.424	0.639517345399698
26824400	PZE-101094004	EVA627_ZMS22016	0.832	0.574	0.408250355618777
26824401	PZE-101094042	EVA627_ZMS22016	0.056	0.997	0.94681861348528
26824402	PZE-101094046	EVA627_ZMS22016	0.053	1.093	0.953752181500873
26824403	PZE-101094074	EVA627_ZMS22016	0.621	0.624	0.501204819277108
26824404	PZE-101094075	EVA627_ZMS22016	1.047	0.001	0.000954198473282443
26824405	PZE-101094084	EVA627_ZMS22016	0.538	0.624	0.537005163511188
26824406	PZE-101094126	EVA627_ZMS22016	1.066	0.645	0.376972530683811
26824407	PZE-101094138	EVA627_ZMS22016	1.012	1.181	0.538531691746466
26824408	PZE-101094155	EVA627_ZMS22016	0.369	0.455	0.552184466019417
26824409	PZE-101094170	EVA627_ZMS22016	0.009	1.257	0.992890995260664
26824410	PZE-101094178	EVA627_ZMS22016	0.806	0.09	0.100446428571429
26824411	PZE-101094236	EVA627_ZMS22016	0.032	0.28	0.897435897435897
26824412	PZE-101094237	EVA627_ZMS22016	0.335	0.763	0.694899817850637
26824413	PZE-101094280	EVA627_ZMS22016	0.01	1.016	0.990253411306043
26824414	PZE-101094285	EVA627_ZMS22016	0.177	0.725	0.803769401330377
26824415	PZE-101094324	EVA627_ZMS22016	0.876	0.06	0.0641025641025641
26824416	PZE-101094327	EVA627_ZMS22016	0.011	0.759	0.985714285714286
26824417	PZE-101094436	EVA627_ZMS22016	0.766	0.054	0.0658536585365854
26824418	PZE-101094574	EVA627_ZMS22016	0.714	0.022	0.0298913043478261
26824419	PZE-101094707	EVA627_ZMS22016	0.026	0.926	0.972689075630252
26824420	PZE-101094774	EVA627_ZMS22016	0.329	0.56	0.62992125984252
26824421	PZE-101094823	EVA627_ZMS22016	0.078	1.831	0.959140911471975
26824422	PZE-101094860	EVA627_ZMS22016	0.658	0.501	0.432269197584124
26824423	PZE-101094871	EVA627_ZMS22016	1.031	0	0
26824424	PZE-101094919	EVA627_ZMS22016	1.735	0.002	0.00115141047783535
26824425	PZE-101094951	EVA627_ZMS22016	0.22	0.996	0.819078947368421
26824426	PZE-101094974	EVA627_ZMS22016	0.023	0.454	0.951781970649895
26824427	PZE-101095023	EVA627_ZMS22016	1.129	0.014	0.0122484689413823
26824428	PZE-101095024	EVA627_ZMS22016	0.621	0.13	0.173102529960053
26824429	PZE-101095031	EVA627_ZMS22016	0.975	0.047	0.0459882583170254
26824430	PZE-101095140	EVA627_ZMS22016	0.033	0.503	0.938432835820895
26824431	PZE-101095175	EVA627_ZMS22016	0.402	1.06	0.725034199726402
26824432	PZE-101095192	EVA627_ZMS22016	0.668	0.627	0.484169884169884
26824433	PZE-101095283	EVA627_ZMS22016	0.123	0.848	0.873326467559217
26824434	PZE-101095284	EVA627_ZMS22016	0.29	1.177	0.802317655078391
26824435	PZE-101095285	EVA627_ZMS22016	0.022	0.795	0.973072215422277
26824436	PZE-101095352	EVA627_ZMS22016	0.762	0.623	0.449819494584838
26824437	PZE-101095445	EVA627_ZMS22016	0.52	0.038	0.0681003584229391
26824438	PZE-101095576	EVA627_ZMS22016	0.926	0.03	0.0313807531380753
26824439	PZE-101095614	EVA627_ZMS22016	0.966	0.192	0.16580310880829
26824440	PZE-101095663	EVA627_ZMS22016	1.227	0.28	0.185799601857996
26824441	PZE-101095685	EVA627_ZMS22016	0.138	0.834	0.858024691358025
26824442	PZE-101095697	EVA627_ZMS22016	0.015	0.639	0.977064220183486
26824443	PZE-101095712	EVA627_ZMS22016	0.306	0.573	0.651877133105802
26824444	PZE-101095713	EVA627_ZMS22016	0.058	0.847	0.935911602209945
26824445	PZE-101095716	EVA627_ZMS22016	0.057	0.783	0.932142857142857
26824446	PZE-101095752	EVA627_ZMS22016	0.392	0.431	0.523693803159174
26824447	PZE-101095753	EVA627_ZMS22016	0.663	0.568	0.461413484971568
26824448	PZE-101095816	EVA627_ZMS22016	1.086	0.061	0.053182214472537
26824449	PZE-101095837	EVA627_ZMS22016	0.006	0.435	0.986394557823129
26824450	PZE-101095854	EVA627_ZMS22016	0.018	0.603	0.971014492753623
26824451	PZE-101095905	EVA627_ZMS22016	0.026	1.157	0.978021978021978
26824452	PZE-101095906	EVA627_ZMS22016	0.099	1.184	0.922837100545596
26824453	PZE-101095932	EVA627_ZMS22016	0.02	0.684	0.971590909090909
26824454	PZE-101095987	EVA627_ZMS22016	0.793	1.166	0.595201633486473
26824455	PZE-101096007	EVA627_ZMS22016	0.687	0.426	0.382749326145553
26824456	PZE-101096065	EVA627_ZMS22016	0.156	0.876	0.848837209302326
26824457	PZE-101096066	EVA627_ZMS22016	1.122	0.044	0.0377358490566038
26824458	PZE-101096110	EVA627_ZMS22016	1.02	0.243	0.192399049881235
26824459	PZE-101096111	EVA627_ZMS22016	0.24	0.848	0.779411764705882
26824460	PZE-101096127	EVA627_ZMS22016	0.697	0.058	0.0768211920529801
26824461	PZE-101096149	EVA627_ZMS22016	0.51	0.618	0.547872340425532
26824462	PZE-101096275	EVA627_ZMS22016	1.829	0.068	0.0358460727464418
26824463	PZE-101096341	EVA627_ZMS22016	1.521	0.079	0.049375
26824464	PZE-101096356	EVA627_ZMS22016	0.11	0.935	0.894736842105263
26824465	PZE-101096416	EVA627_ZMS22016	0.029	1.137	0.975128644939966
26824466	PZE-101096451	EVA627_ZMS22016	0.014	0.937	0.98527865404837
26824467	PZE-101096533	EVA627_ZMS22016	0.474	0.034	0.0669291338582677
26824468	PZE-101096539	EVA627_ZMS22016	0.031	1.13	0.973298880275625
26824469	PZE-101096562	EVA627_ZMS22016	0.523	0.804	0.605877920120573
26824470	PZE-101096577	EVA627_ZMS22016	0.799	0.691	0.463758389261745
26824471	PZE-101096835	EVA627_ZMS22016	1.407	0.337	0.193233944954128
26824472	PZE-101096836	EVA627_ZMS22016	0.232	1.266	0.845126835781041
26824473	PZE-101096901	EVA627_ZMS22016	1.262	0.416	0.247914183551847
26824474	PZE-101096906	EVA627_ZMS22016	0.576	0.237	0.291512915129151
26824475	PZE-101096927	EVA627_ZMS22016	0.857	0.623	0.420945945945946
26824476	PZE-101096958	EVA627_ZMS22016	0.3	1.257	0.807321772639692
26824477	PZE-101097093	EVA627_ZMS22016	0.977	0.991	0.503556910569106
26824478	PZE-101097131	EVA627_ZMS22016	0	1.434	1
26824479	PZE-101097136	EVA627_ZMS22016	0.582	0.866	0.598066298342541
26824480	PZE-101097163	EVA627_ZMS22016	0.493	0.103	0.172818791946309
26824481	PZE-101097169	EVA627_ZMS22016	0.023	1.411	0.983960948396095
26824482	PZE-101097219	EVA627_ZMS22016	0.079	1.282	0.941954445260838
26824483	PZE-101097271	EVA627_ZMS22016	0.483	0.04	0.0764818355640535
26824484	PZE-101097273	EVA627_ZMS22016	1.185	0.069	0.0550239234449761
26824485	PZE-101097385	EVA627_ZMS22016	0.008	0.799	0.990086741016109
26824486	PZE-101097433	EVA627_ZMS22016	0.722	0.052	0.0671834625322997
26824487	PZE-101097442	EVA627_ZMS22016	0.215	1.091	0.835375191424196
26824488	PZE-101097465	EVA627_ZMS22016	0.994	0.029	0.0283479960899316
26824489	PZE-101097500	EVA627_ZMS22016	0.98	0.023	0.0229312063808574
26824490	PZE-101097575	EVA627_ZMS22016	0.895	0.042	0.0448239060832444
26824491	PZE-101097594	EVA627_ZMS22016	0.178	0.193	0.520215633423181
26824492	PZE-101097596	EVA627_ZMS22016	0.476	0.797	0.626080125687353
26824493	PZE-101097662	EVA627_ZMS22016	0.164	1.154	0.87556904400607
26824494	PZE-101097716	EVA627_ZMS22016	0.439	0.279	0.38857938718663
26824495	PZE-101097858	EVA627_ZMS22016	0.592	1.424	0.706349206349206
26824496	PZE-101097912	EVA627_ZMS22016	0.966	0.03	0.0301204819277108
26824497	PZE-101097946	EVA627_ZMS22016	0.194	0.541	0.736054421768707
26824498	PZE-101097993	EVA627_ZMS22016	0.062	0.888	0.934736842105263
26824499	PZE-101098199	EVA627_ZMS22016	0.709	0.51	0.418375717801477
26824500	PZE-101098216	EVA627_ZMS22016	0.282	0.612	0.684563758389262
26824501	PZE-101098252	EVA627_ZMS22016	1.398	0.171	0.108986615678776
26824502	PZE-101098284	EVA627_ZMS22016	0.672	0.19	0.220417633410673
26824503	PZE-101098288	EVA627_ZMS22016	0.163	0.534	0.766140602582496
26824504	PZE-101098294	EVA627_ZMS22016	0.138	1.143	0.892271662763466
26824505	PZE-101098295	EVA627_ZMS22016	0.02	0.913	0.978563772775991
26824506	PZE-101098315	EVA627_ZMS22016	1.608	0.335	0.172413793103448
26824507	PZE-101098418	EVA627_ZMS22016	0.597	0.034	0.0538827258320127
26824508	PZE-101098479	EVA627_ZMS22016	0.028	1.323	0.979274611398964
26824509	PZE-101098508	EVA627_ZMS22016	0.023	0.826	0.972909305064782
26824510	PZE-101098509	EVA627_ZMS22016	0.022	0.864	0.975169300225734
26824511	PZE-101098515	EVA627_ZMS22016	0.036	0.736	0.953367875647668
26824512	PZE-101098535	EVA627_ZMS22016	0.95	0.044	0.0442655935613682
26824513	PZE-101098559	EVA627_ZMS22016	0.032	1.223	0.974501992031872
26824514	PZE-101098560	EVA627_ZMS22016	0.018	0.982	0.982
26824515	PZE-101098561	EVA627_ZMS22016	0.013	1.454	0.991138377641445
26824516	PZE-101098575	EVA627_ZMS22016	1.162	0.057	0.0467596390484003
26824517	PZE-101098597	EVA627_ZMS22016	0.013	0.703	0.981843575418994
26824518	PZE-101098698	EVA627_ZMS22016	0.056	1.481	0.963565387117762
26824519	PZE-101098716	EVA627_ZMS22016	0.041	1.519	0.973717948717949
26824520	PZE-101098755	EVA627_ZMS22016	0.401	1.149	0.741290322580645
26824521	PZE-101098758	EVA627_ZMS22016	0.188	0.984	0.839590443686007
26824522	PZE-101098762	EVA627_ZMS22016	0.058	1.006	0.945488721804511
26824523	PZE-101098774	EVA627_ZMS22016	0.017	0.687	0.975852272727273
26824524	PZE-101098862	EVA627_ZMS22016	0.476	0.45	0.485961123110151
26824525	PZE-101098864	EVA627_ZMS22016	0.674	0.334	0.331349206349206
26824526	PZE-101098869	EVA627_ZMS22016	1.026	1.144	0.527188940092166
26824527	PZE-101098909	EVA627_ZMS22016	0.859	0.708	0.451818761965539
26824528	PZE-101098936	EVA627_ZMS22016	0.763	0.377	0.330701754385965
26824529	PZE-101098937	EVA627_ZMS22016	1.757	0.034	0.0189838079285315
26824530	PZE-101098969	EVA627_ZMS22016	0.003	1.264	0.997632202052092
26824531	PZE-101099031	EVA627_ZMS22016	0.078	1.57	0.952669902912621
26824532	PZE-101099084	EVA627_ZMS22016	1.53	0.025	0.0160771704180064
26824533	PZE-101099237	EVA627_ZMS22016	0.568	0.281	0.330977620730271
26824534	PZE-101099263	EVA627_ZMS22016	0.034	0.469	0.932405566600398
26824535	PZE-101099279	EVA627_ZMS22016	0.119	0.663	0.847826086956522
26824536	PZE-101099335	EVA627_ZMS22016	1.172	0.058	0.0471544715447154
26824537	PZE-101099469	EVA627_ZMS22016	1.183	0.071	0.0566188197767145
26824538	PZE-101099498	EVA627_ZMS22016	0.022	1.295	0.9832953682612
26824539	PZE-101099503	EVA627_ZMS22016	0.407	0.667	0.621042830540037
26824540	PZE-101099549	EVA627_ZMS22016	0.394	0.927	0.701741105223316
26824541	PZE-101099581	EVA627_ZMS22016	0.333	0.786	0.702412868632708
26824542	PZE-101099584	EVA627_ZMS22016	1.039	0.395	0.275453277545328
26824543	PZE-101099587	EVA627_ZMS22016	0.31	0.498	0.616336633663366
26824544	PZE-101099594	EVA627_ZMS22016	NA	NA	NA
26824545	PZE-101099597	EVA627_ZMS22016	0.011	0.445	0.975877192982456
26824546	PZE-101099641	EVA627_ZMS22016	1.036	0.025	0.0235626767200754
26824547	PZE-101099656	EVA627_ZMS22016	0.034	0.911	0.964021164021164
26824548	PZE-101099705	EVA627_ZMS22016	0.03	0.765	0.962264150943396
26824549	PZE-101099732	EVA627_ZMS22016	0.731	0.089	0.108536585365854
26824550	PZE-101099739	EVA627_ZMS22016	0.336	0.626	0.650727650727651
26824551	PZE-101099757	EVA627_ZMS22016	0.046	1.323	0.966398831263696
26824552	PZE-101099778	EVA627_ZMS22016	0.028	0.93	0.970772442588727
26824553	PZE-101099815	EVA627_ZMS22016	0.733	0.049	0.0626598465473146
26824554	PZE-101099838	EVA627_ZMS22016	0.069	0.825	0.922818791946309
26824555	PZE-101099840	EVA627_ZMS22016	0	1.108	1
26824556	PZE-101099841	EVA627_ZMS22016	0.075	1.131	0.937810945273632
26824557	PZE-101099933	EVA627_ZMS22016	0.049	1.012	0.953817153628652
26824558	PZE-101099948	EVA627_ZMS22016	1.928	0.122	0.0595121951219512
26824559	PZE-101100007	EVA627_ZMS22016	0.73	0.951	0.565734681737061
26824560	PZE-101100033	EVA627_ZMS22016	0.379	0.854	0.692619626926196
26824561	PZE-101100046	EVA627_ZMS22016	0.047	0.366	0.886198547215496
26824562	PZE-101100132	EVA627_ZMS22016	0.29	0.959	0.767814251401121
26824563	PZE-101100143	EVA627_ZMS22016	0.155	0.972	0.862466725820763
26824564	PZE-101100282	EVA627_ZMS22016	0.069	1.187	0.945063694267516
26824565	PZE-101100369	EVA627_ZMS22016	0.683	0.425	0.383574007220217
26824566	PZE-101100393	EVA627_ZMS22016	0.074	0.442	0.856589147286822
26824567	PZE-101100440	EVA627_ZMS22016	0.024	0.782	0.970223325062035
26824568	PZE-101100455	EVA627_ZMS22016	0.255	1.116	0.814004376367615
26824569	PZE-101100465	EVA627_ZMS22016	0.366	0.553	0.601741022850925
26824570	PZE-101100466	EVA627_ZMS22016	0.16	0.646	0.801488833746898
26824571	PZE-101100477	EVA627_ZMS22016	0.371	0.617	0.624493927125506
26824572	PZE-101100521	EVA627_ZMS22016	0.772	0.097	0.111622554660529
26824573	PZE-101100522	EVA627_ZMS22016	1.072	0.09	0.0774526678141136
26824574	PZE-101100530	EVA627_ZMS22016	1.169	0.275	0.190443213296399
26824575	PZE-101100532	EVA627_ZMS22016	0.131	1.506	0.919975565058033
26824576	PZE-101100537	EVA627_ZMS22016	0.018	0.768	0.977099236641221
26824577	PZE-101100568	EVA627_ZMS22016	0.115	0.607	0.840720221606648
26824578	PZE-101100569	EVA627_ZMS22016	0.037	0.856	0.958566629339306
26824579	PZE-101100604	EVA627_ZMS22016	0.644	1.041	0.617804154302671
26824580	PZE-101100633	EVA627_ZMS22016	0.672	0.415	0.381784728610856
26824581	PZE-101100634	EVA627_ZMS22016	1.242	0.289	0.188765512736773
26824582	PZE-101100641	EVA627_ZMS22016	0.982	0.186	0.159246575342466
26824583	PZE-101100686	EVA627_ZMS22016	0.562	0.178	0.240540540540541
26824584	PZE-101100689	EVA627_ZMS22016	0.723	0.324	0.30945558739255
26824585	PZE-101100856	EVA627_ZMS22016	0.631	1.018	0.617343844754397
26824586	PZE-101100862	EVA627_ZMS22016	1.069	0.728	0.405119643850863
26824587	PZE-101100904	EVA627_ZMS22016	0.111	0.487	0.81438127090301
26824588	PZE-101100942	EVA627_ZMS22016	0.627	0.707	0.529985007496252
26824589	PZE-101100951	EVA627_ZMS22016	0.489	0.566	0.536492890995261
26824590	PZE-101100960	EVA627_ZMS22016	0.581	0.256	0.305854241338112
26824591	PZE-101101030	EVA627_ZMS22016	1.291	0.873	0.403419593345656
26824592	PZE-101101031	EVA627_ZMS22016	0.784	0.4	0.337837837837838
26824593	PZE-101101036	EVA627_ZMS22016	1	0.396	0.283667621776504
26824594	PZE-101101071	EVA627_ZMS22016	0.394	0.526	0.571739130434783
26824595	PZE-101101072	EVA627_ZMS22016	0.244	0.39	0.615141955835962
26824596	PZE-101101076	EVA627_ZMS22016	1.107	0.053	0.0456896551724138
26824597	PZE-101101083	EVA627_ZMS22016	1.306	0.012	0.00910470409711684
26824598	PZE-101101087	EVA627_ZMS22016	0.749	0.032	0.0409731113956466
26824599	PZE-101101088	EVA627_ZMS22016	0.018	0.745	0.976408912188729
26824600	PZE-101101153	EVA627_ZMS22016	0.559	0.454	0.44817374136229
26824601	PZE-101101218	EVA627_ZMS22016	1.537	0.705	0.314451382694023
26824602	PZE-101101253	EVA627_ZMS22016	0.465	0.72	0.607594936708861
26824603	PZE-101101256	EVA627_ZMS22016	1.085	0.024	0.0216411181244364
26824604	PZE-101101274	EVA627_ZMS22016	0.38	0.808	0.68013468013468
26824605	PZE-101101293	EVA627_ZMS22016	0.033	0.983	0.96751968503937
26824606	PZE-101101303	EVA627_ZMS22016	0.451	0.986	0.686151704940849
26824607	PZE-101101309	EVA627_ZMS22016	1.241	0.733	0.371327254305978
26824608	PZE-101101316	EVA627_ZMS22016	0.019	0.778	0.976160602258469
26824609	PZE-101101331	EVA627_ZMS22016	0.802	0.089	0.0998877665544332
26824610	PZE-101101408	EVA627_ZMS22016	0.142	0.268	0.653658536585366
26824611	PZE-101101434	EVA627_ZMS22016	0.46	0.046	0.0909090909090909
26824612	PZE-101101468	EVA627_ZMS22016	0.041	0.795	0.950956937799043
26824613	PZE-101101488	EVA627_ZMS22016	0.401	0.763	0.655498281786941
26824614	PZE-101101501	EVA627_ZMS22016	0.045	0.968	0.955577492596249
26824615	PZE-101101510	EVA627_ZMS22016	0.755	0.399	0.345753899480069
26824616	PZE-101101518	EVA627_ZMS22016	0.112	1.222	0.916041979010495
26824617	PZE-101101536	EVA627_ZMS22016	0.082	0.613	0.882014388489209
26824618	PZE-101101563	EVA627_ZMS22016	0.162	1.504	0.902761104441777
26824619	PZE-101101714	EVA627_ZMS22016	1.42	0.5	0.260416666666667
26824620	PZE-101101730	EVA627_ZMS22016	0.051	0.444	0.896969696969697
26824621	PZE-101101736	EVA627_ZMS22016	0.326	0.884	0.730578512396694
26824622	PZE-101101737	EVA627_ZMS22016	0.938	1.152	0.551196172248804
26824623	PZE-101101742	EVA627_ZMS22016	0.985	1.036	0.512617516081148
26824624	PZE-101101762	EVA627_ZMS22016	0.739	0.668	0.474769012082445
26824625	PZE-101101769	EVA627_ZMS22016	0.805	1.152	0.58865610628513
26824626	PZE-101101780	EVA627_ZMS22016	0.083	0.399	0.827800829875519
26824627	PZE-101101823	EVA627_ZMS22016	0.225	0.418	0.650077760497667
26824628	PZE-101101856	EVA627_ZMS22016	0.615	0.017	0.0268987341772152
26824629	PZE-101101899	EVA627_ZMS22016	1.118	0.016	0.0141093474426808
26824630	PZE-101101905	EVA627_ZMS22016	0.014	1.061	0.986976744186047
26824631	PZE-101101917	EVA627_ZMS22016	0.023	0.969	0.976814516129032
26824632	PZE-101101922	EVA627_ZMS22016	0.132	0.827	0.862356621480709
26824633	PZE-101101949	EVA627_ZMS22016	0	0.417	1
26824634	PZE-101101963	EVA627_ZMS22016	0.065	1.334	0.953538241601144
26824635	PZE-101101977	EVA627_ZMS22016	0.021	1.568	0.986784140969163
26824636	PZE-101101991	EVA627_ZMS22016	0.029	1.28	0.977845683728037
26824637	PZE-101102055	EVA627_ZMS22016	0.229	0.487	0.680167597765363
26824638	PZE-101102056	EVA627_ZMS22016	0.003	0.633	0.995283018867924
26824639	PZE-101102061	EVA627_ZMS22016	0.182	1.061	0.853580048270314
26824640	PZE-101102064	EVA627_ZMS22016	0.033	0.608	0.948517940717629
26824641	PZE-101102065	EVA627_ZMS22016	0.858	0.689	0.445378151260504
26824642	PZE-101102066	EVA627_ZMS22016	0.017	0.718	0.97687074829932
26824643	PZE-101102104	EVA627_ZMS22016	0.581	0.606	0.510530749789385
26824644	PZE-101102108	EVA627_ZMS22016	1.307	0.084	0.0603882099209202
26824645	PZE-101102113	EVA627_ZMS22016	0.018	0.723	0.975708502024291
26824646	PZE-101102128	EVA627_ZMS22016	0.905	0.86	0.487252124645892
26824647	PZE-101102159	EVA627_ZMS22016	0.023	1.35	0.983248361252731
26824648	PZE-101102166	EVA627_ZMS22016	0.009	0.715	0.987569060773481
26824649	PZE-101102168	EVA627_ZMS22016	0.005	0.824	0.993968636911942
26824650	PZE-101102191	EVA627_ZMS22016	0.01	1.078	0.990808823529412
26824651	PZE-101102241	EVA627_ZMS22016	1.331	0.018	0.0133432171979244
26824652	PZE-101102242	EVA627_ZMS22016	0.013	1.772	0.992717086834734
26824653	PZE-101102244	EVA627_ZMS22016	1.558	0.252	0.139226519337017
26824654	PZE-101102277	EVA627_ZMS22016	1.714	0.083	0.0461880912632165
26824655	PZE-101102278	EVA627_ZMS22016	0.761	0.95	0.555230859146698
26824656	PZE-101102330	EVA627_ZMS22016	0.623	0.717	0.535074626865672
26824657	PZE-101102333	EVA627_ZMS22016	0.403	0.271	0.402077151335312
26824658	PZE-101102347	EVA627_ZMS22016	0.952	0.571	0.374917925147735
26824659	PZE-101102352	EVA627_ZMS22016	1.555	0.217	0.122460496613995
26824660	PZE-101102353	EVA627_ZMS22016	1.025	0.082	0.0740740740740741
26824661	PZE-101102363	EVA627_ZMS22016	0.484	0.089	0.155322862129145
26824662	PZE-101102378	EVA627_ZMS22016	0.906	1.117	0.552150271873455
26824663	PZE-101102397	EVA627_ZMS22016	0.104	2.108	0.952983725135624
26824664	PZE-101102424	EVA627_ZMS22016	0.08	0.961	0.923150816522574
26824665	PZE-101102440	EVA627_ZMS22016	0.315	0.494	0.610630407911001
26824666	PZE-101102459	EVA627_ZMS22016	NA	NA	NA
26824667	PZE-101102471	EVA627_ZMS22016	0.802	0.517	0.391963608794541
26824668	PZE-101102494	EVA627_ZMS22016	0.003	0.815	0.996332518337408
26824669	PZE-101102496	EVA627_ZMS22016	0.244	0.617	0.716608594657375
26824670	PZE-101102505	EVA627_ZMS22016	0.543	0.517	0.487735849056604
26824671	PZE-101102520	EVA627_ZMS22016	0.069	0.941	0.931683168316832
26824672	PZE-101102577	EVA627_ZMS22016	0.014	0.544	0.974910394265233
26824673	PZE-101102598	EVA627_ZMS22016	0.336	0.289	0.4624
26824674	PZE-101102622	EVA627_ZMS22016	0.132	0.371	0.737574552683897
26824675	PZE-101102630	EVA627_ZMS22016	0.095	1.35	0.934256055363322
26824676	PZE-101102682	EVA627_ZMS22016	0	0.949	1
26824677	PZE-101102695	EVA627_ZMS22016	0.863	0.416	0.325254104769351
26824678	PZE-101102711	EVA627_ZMS22016	0.486	0.663	0.577023498694517
26824679	PZE-101102712	EVA627_ZMS22016	1.29	1.32	0.505747126436782
26824680	PZE-101102714	EVA627_ZMS22016	0.57	0.661	0.536961819658814
26824681	PZE-101102716	EVA627_ZMS22016	0.389	0.527	0.575327510917031
26824682	PZE-101102728	EVA627_ZMS22016	1.101	0.956	0.464754496840058
26824683	PZE-101102740	EVA627_ZMS22016	0.865	0.487	0.360207100591716
26824684	PZE-101102741	EVA627_ZMS22016	0.017	0.601	0.972491909385113
26824685	PZE-101102819	EVA627_ZMS22016	0.01	0.832	0.98812351543943
26824686	PZE-101102901	EVA627_ZMS22016	0.02	0.92	0.978723404255319
26824687	PZE-101102931	EVA627_ZMS22016	0.791	0.497	0.385869565217391
26824688	PZE-101103076	EVA627_ZMS22016	1.162	0.826	0.415492957746479
26824689	PZE-101103082	EVA627_ZMS22016	0.684	0.005	0.00725689404934688
26824690	PZE-101103086	EVA627_ZMS22016	0.031	2.039	0.985024154589372
26824691	PZE-101103135	EVA627_ZMS22016	1.189	0.194	0.140274765003615
26824692	PZE-101103210	EVA627_ZMS22016	0.023	1.156	0.980491942324003
26824693	PZE-101103230	EVA627_ZMS22016	0.796	0.036	0.0432692307692308
26824694	PZE-101103268	EVA627_ZMS22016	1.094	0.002	0.00182481751824818
26824695	PZE-101103316	EVA627_ZMS22016	0.752	0.843	0.528526645768025
26824696	PZE-101103377	EVA627_ZMS22016	0.141	0.491	0.776898734177215
26824697	PZE-101103441	EVA627_ZMS22016	0.136	0.575	0.808720112517581
26824698	PZE-101103446	EVA627_ZMS22016	0.607	0.968	0.614603174603175
26824699	PZE-101103588	EVA627_ZMS22016	0.38	1.337	0.778683750728014
26824700	PZE-101103640	EVA627_ZMS22016	0.224	1.605	0.877528704209951
26824701	PZE-101103681	EVA627_ZMS22016	0.149	0.877	0.854775828460039
26824702	PZE-101103701	EVA627_ZMS22016	0.099	1.565	0.940504807692308
26824703	PZE-101103841	EVA627_ZMS22016	0.14	1.292	0.902234636871508
26824704	PZE-101103898	EVA627_ZMS22016	0.032	1.165	0.973266499582289
26824705	PZE-101103929	EVA627_ZMS22016	1.035	0.439	0.297829036635007
26824706	PZE-101103937	EVA627_ZMS22016	0.998	0.281	0.219702892885067
26824707	PZE-101103947	EVA627_ZMS22016	0.967	0.009	0.00922131147540984
26824708	PZE-101103956	EVA627_ZMS22016	0.498	1.12	0.69221260815822
26824709	PZE-101103957	EVA627_ZMS22016	0.412	1.035	0.715272978576365
26824710	PZE-101103964	EVA627_ZMS22016	0.909	0.195	0.176630434782609
26824711	PZE-101103969	EVA627_ZMS22016	0.029	0.877	0.967991169977925
26824712	PZE-101103986	EVA627_ZMS22016	0.042	0.609	0.935483870967742
26824713	PZE-101103989	EVA627_ZMS22016	0.467	1.035	0.689081225033289
26824714	PZE-101103990	EVA627_ZMS22016	1.095	0.437	0.285248041775457
26824715	PZE-101103991	EVA627_ZMS22016	1.134	0.447	0.282732447817837
26824716	PZE-101103995	EVA627_ZMS22016	1.285	0.638	0.331773270930837
26824717	PZE-101104101	EVA627_ZMS22016	0.054	0.536	0.908474576271186
26824718	PZE-101104102	EVA627_ZMS22016	0.692	0.046	0.0623306233062331
26824719	PZE-101104150	EVA627_ZMS22016	0.198	0.035	0.150214592274678
26824720	PZE-101104177	EVA627_ZMS22016	1.094	0.096	0.080672268907563
26824721	PZE-101104189	EVA627_ZMS22016	0.05	1.194	0.959807073954984
26824722	PZE-101104198	EVA627_ZMS22016	0.049	0.935	0.95020325203252
26824723	PZE-101104216	EVA627_ZMS22016	0.975	0.041	0.0403543307086614
26824724	PZE-101104257	EVA627_ZMS22016	0.099	1.362	0.932238193018481
26824725	PZE-101104293	EVA627_ZMS22016	1.15	1.151	0.500217296827466
26824726	PZE-101104300	EVA627_ZMS22016	0.054	0.994	0.948473282442748
26824727	PZE-101104306	EVA627_ZMS22016	0.027	0.938	0.972020725388601
26824728	PZE-101104325	EVA627_ZMS22016	1.015	0.285	0.219230769230769
26824729	PZE-101104375	EVA627_ZMS22016	1.442	0.087	0.0568999345977763
26824730	PZE-101104376	EVA627_ZMS22016	0.062	1.044	0.943942133815551
26824731	PZE-101104380	EVA627_ZMS22016	0.04	1.253	0.969064191802011
26824732	PZE-101104391	EVA627_ZMS22016	0.015	0.639	0.977064220183486
26824733	PZE-101104401	EVA627_ZMS22016	0.754	0.08	0.0959232613908873
26824734	PZE-101104430	EVA627_ZMS22016	0.905	0.018	0.0195016251354279
26824735	PZE-101104474	EVA627_ZMS22016	0.766	0.47	0.380258899676375
26824736	PZE-101104516	EVA627_ZMS22016	0.168	0.93	0.846994535519126
26824737	PZE-101104553	EVA627_ZMS22016	1.112	0.236	0.175074183976261
26824738	PZE-101104554	EVA627_ZMS22016	0.064	1.495	0.958948043617704
26824739	PZE-101104557	EVA627_ZMS22016	0.019	0.404	0.955082742316785
26824740	PZE-101104560	EVA627_ZMS22016	0.647	0.018	0.0270676691729323
26824741	PZE-101104565	EVA627_ZMS22016	0.027	0.605	0.957278481012658
26824742	PZE-101104572	EVA627_ZMS22016	0.448	0.971	0.684284707540522
26824743	PZE-101104579	EVA627_ZMS22016	0.196	0.589	0.75031847133758
26824744	PZE-101104594	EVA627_ZMS22016	1.417	0.049	0.0334242837653479
26824745	PZE-101104606	EVA627_ZMS22016	0.808	0.604	0.427762039660057
26824746	PZE-101104616	EVA627_ZMS22016	0.027	0.836	0.968713789107764
26824747	PZE-101104617	EVA627_ZMS22016	1.293	0.05	0.0372300819061802
26824748	PZE-101104630	EVA627_ZMS22016	0.019	0.916	0.979679144385027
26824749	PZE-101104637	EVA627_ZMS22016	0.563	0.975	0.633940182054616
26824750	PZE-101104689	EVA627_ZMS22016	1.788	0.092	0.048936170212766
26824751	PZE-101104690	EVA627_ZMS22016	0.048	0.825	0.945017182130584
26824752	PZE-101104694	EVA627_ZMS22016	0.041	1.291	0.969219219219219
26824753	PZE-101104722	EVA627_ZMS22016	0.04	0.839	0.954493742889647
26824754	PZE-101104734	EVA627_ZMS22016	0.153	1.318	0.895989123045547
26824755	PZE-101104866	EVA627_ZMS22016	0.072	1.103	0.938723404255319
26824756	PZE-101104902	EVA627_ZMS22016	0.723	0.114	0.136200716845878
26824757	PZE-101104917	EVA627_ZMS22016	0.022	0.661	0.967789165446559
26824758	PZE-101104934	EVA627_ZMS22016	0.116	0.865	0.881753312945973
26824759	PZE-101104935	EVA627_ZMS22016	0.089	0.963	0.915399239543726
26824760	PZE-101104938	EVA627_ZMS22016	1.404	0.058	0.039671682626539
26824761	PZE-101104989	EVA627_ZMS22016	1.215	0.983	0.44722474977252
26824762	PZE-101105037	EVA627_ZMS22016	0.017	1.162	0.985581000848176
26824763	PZE-101105116	EVA627_ZMS22016	0.045	0.887	0.951716738197425
26824764	PZE-101105125	EVA627_ZMS22016	0.015	0.542	0.973070017953321
26824765	PZE-101105134	EVA627_ZMS22016	0.876	0.024	0.0266666666666667
26824766	PZE-101105211	EVA627_ZMS22016	0.505	0.222	0.305364511691884
26824767	PZE-101105288	EVA627_ZMS22016	0.017	0.572	0.971137521222411
26824768	PZE-101105346	EVA627_ZMS22016	0.011	1.045	0.989583333333333
26824769	PZE-101105365	EVA627_ZMS22016	0.577	0.402	0.410623084780388
26824770	PZE-101105381	EVA627_ZMS22016	0.221	0.357	0.617647058823529
26824771	PZE-101105385	EVA627_ZMS22016	1.183	0.472	0.285196374622356
26824772	PZE-101105390	EVA627_ZMS22016	0.214	0.308	0.590038314176245
26824773	PZE-101105392	EVA627_ZMS22016	0.004	0.629	0.993680884676145
26824774	PZE-101105436	EVA627_ZMS22016	0.904	0.055	0.0573514077163712
26824775	PZE-101105447	EVA627_ZMS22016	0.022	0.65	0.967261904761905
26824776	PZE-101105461	EVA627_ZMS22016	0.003	0.868	0.996555683122847
26824777	PZE-101105466	EVA627_ZMS22016	0.422	0.725	0.632083696599826
26824778	PZE-101105475	EVA627_ZMS22016	0.019	0.981	0.981
26824779	PZE-101105485	EVA627_ZMS22016	0.831	0.553	0.399566473988439
26824780	PZE-101105515	EVA627_ZMS22016	1.112	0.57	0.338882282996433
26824781	PZE-101105546	EVA627_ZMS22016	0.625	0.952	0.603677869372226
26824782	PZE-101105558	EVA627_ZMS22016	1.152	1.29	0.528255528255528
26824783	PZE-101105662	EVA627_ZMS22016	0.428	0.377	0.46832298136646
26824784	PZE-101105681	EVA627_ZMS22016	0.775	0.709	0.477762803234501
26824785	PZE-101105709	EVA627_ZMS22016	0.001	0.475	0.997899159663866
26824786	PZE-101105756	EVA627_ZMS22016	0.973	0.012	0.0121827411167513
26824787	PZE-101105796	EVA627_ZMS22016	0.8	0.23	0.223300970873786
26824788	PZE-101105797	EVA627_ZMS22016	0.487	0.606	0.554437328453797
26824789	PZE-101105913	EVA627_ZMS22016	0.455	0.038	0.077079107505071
26824790	PZE-101105978	EVA627_ZMS22016	0.839	0.165	0.164342629482072
26824791	PZE-101105979	EVA627_ZMS22016	0.051	0.617	0.923652694610778
26824792	PZE-101105983	EVA627_ZMS22016	0.014	0.815	0.983112183353438
26824793	PZE-101105984	EVA627_ZMS22016	0.043	1.172	0.964609053497942
26824794	PZE-101105993	EVA627_ZMS22016	1.408	0.05	0.0342935528120713
26824795	PZE-101106005	EVA627_ZMS22016	1.227	0.042	0.033096926713948
26824796	PZE-101106033	EVA627_ZMS22016	0.201	0.912	0.819407008086253
26824797	PZE-101106034	EVA627_ZMS22016	1.35	0.067	0.0472829922371207
26824798	PZE-101106062	EVA627_ZMS22016	0.38	0	0
26824799	PZE-101106063	EVA627_ZMS22016	0.009	0.951	0.990625
26824800	PZE-101106064	EVA627_ZMS22016	1.68	0.293	0.148504815002534
26824801	PZE-101106075	EVA627_ZMS22016	0.225	1.157	0.837192474674385
26824802	PZE-101106079	EVA627_ZMS22016	0.861	0.179	0.172115384615385
26824803	PZE-101106080	EVA627_ZMS22016	0.678	0.199	0.22690992018244
26824804	PZE-101106101	EVA627_ZMS22016	0.811	0.19	0.18981018981019
26824805	PZE-101106143	EVA627_ZMS22016	0.251	0.555	0.688585607940447
26824806	PZE-101106147	EVA627_ZMS22016	0.526	0.502	0.488326848249027
26824807	PZE-101106156	EVA627_ZMS22016	0.15	0.845	0.849246231155779
26824808	PZE-101106182	EVA627_ZMS22016	0.614	0.66	0.518053375196232
26824809	PZE-101106188	EVA627_ZMS22016	0.558	0.94	0.627503337783712
26824810	PZE-101106190	EVA627_ZMS22016	0.323	0.315	0.493730407523511
26824811	PZE-101106191	EVA627_ZMS22016	0	0.87	1
26824812	PZE-101106199	EVA627_ZMS22016	0.201	1.236	0.860125260960334
26824813	PZE-101106202	EVA627_ZMS22016	0.126	0.012	0.0869565217391304
26824814	PZE-101106203	EVA627_ZMS22016	0.165	0.773	0.82409381663113
26824815	PZE-101106217	EVA627_ZMS22016	0.294	0.171	0.367741935483871
26824816	PZE-101106224	EVA627_ZMS22016	0.789	0.193	0.196537678207739
26824817	PZE-101106230	EVA627_ZMS22016	0.688	0.347	0.335265700483092
26824818	PZE-101106261	EVA627_ZMS22016	0	0.678	1
26824819	PZE-101106315	EVA627_ZMS22016	0.766	0.348	0.312387791741472
26824820	PZE-101106316	EVA627_ZMS22016	0.004	1.072	0.996282527881041
26824821	PZE-101106361	EVA627_ZMS22016	0.026	0.884	0.971428571428571
26824822	PZE-101106362	EVA627_ZMS22016	1.063	0.528	0.331866750471402
26824823	PZE-101106394	EVA627_ZMS22016	0.452	0.375	0.453446191051995
26824824	PZE-101106407	EVA627_ZMS22016	0.335	0.649	0.659552845528455
26824825	PZE-101106425	EVA627_ZMS22016	0.073	1.082	0.936796536796537
26824826	PZE-101106470	EVA627_ZMS22016	0.028	1.076	0.97463768115942
26824827	PZE-101106510	EVA627_ZMS22016	0.677	0.89	0.567964262922782
26824828	PZE-101106564	EVA627_ZMS22016	0.855	0.925	0.519662921348315
26824829	PZE-101106605	EVA627_ZMS22016	0.573	0.781	0.576809453471196
26824830	PZE-101106609	EVA627_ZMS22016	0.671	1.032	0.605989430416911
26824831	PZE-101106625	EVA627_ZMS22016	0.195	0.686	0.778660612939841
26824832	PZE-101106628	EVA627_ZMS22016	0.798	0.396	0.331658291457286
26824833	PZE-101106663	EVA627_ZMS22016	1.24	0.033	0.025923016496465
26824834	PZE-101106680	EVA627_ZMS22016	0.01	0.482	0.979674796747967
26824835	PZE-101106689	EVA627_ZMS22016	0.017	0.889	0.981236203090508
26824836	PZE-101106701	EVA627_ZMS22016	1.337	0.11	0.0760193503800967
26824837	PZE-101106713	EVA627_ZMS22016	0.805	0.65	0.446735395189003
26824838	PZE-101106724	EVA627_ZMS22016	0.614	0.189	0.235367372353674
26824839	PZE-101106766	EVA627_ZMS22016	0.098	1.219	0.925588458618071
26824840	PZE-101106788	EVA627_ZMS22016	0.101	0.658	0.866930171277997
26824841	PZE-101106805	EVA627_ZMS22016	0.778	0.218	0.218875502008032
26824842	PZE-101106818	EVA627_ZMS22016	0.069	1.1	0.940975192472199
26824843	PZE-101106833	EVA627_ZMS22016	1.372	0.832	0.377495462794918
26824844	PZE-101106838	EVA627_ZMS22016	0.01	1.11	0.991071428571429
26824845	PZE-101106839	EVA627_ZMS22016	0.24	1.088	0.819277108433735
26824846	PZE-101106851	EVA627_ZMS22016	1.04	0.65	0.384615384615385
26824847	PZE-101106853	EVA627_ZMS22016	0.757	0.909	0.54561824729892
26824848	PZE-101106893	EVA627_ZMS22016	0.696	0.635	0.477084898572502
26824849	PZE-101106925	EVA627_ZMS22016	0.362	0.56	0.607375271149675
26824850	PZE-101106974	EVA627_ZMS22016	0.225	1.032	0.821002386634845
26824851	PZE-101106985	EVA627_ZMS22016	0.046	1.41	0.968406593406593
26824852	PZE-101107005	EVA627_ZMS22016	0.288	0.189	0.39622641509434
26824853	PZE-101107021	EVA627_ZMS22016	0.348	0.71	0.671077504725898
26824854	PZE-101107067	EVA627_ZMS22016	0.165	0.474	0.741784037558685
26824855	PZE-101107083	EVA627_ZMS22016	0.737	0.488	0.398367346938775
26824856	PZE-101107094	EVA627_ZMS22016	0.764	0.494	0.39268680445151
26824857	PZE-101107138	EVA627_ZMS22016	0.024	1.145	0.979469632164243
26824858	PZE-101107223	EVA627_ZMS22016	0.423	0.879	0.675115207373272
26824859	PZE-101107224	EVA627_ZMS22016	0.228	0.999	0.814180929095354
26824860	PZE-101107230	EVA627_ZMS22016	0.451	0.984	0.685714285714286
26824861	PZE-101107235	EVA627_ZMS22016	0.009	0.002	0.181818181818182
26824862	PZE-101107243	EVA627_ZMS22016	0.347	0.686	0.664085188770571
26824863	PZE-101107262	EVA627_ZMS22016	0.644	0.652	0.503086419753086
[truncated: 817,701 more rows]
