# Supplementary material for: Phylogenetic relationships and genetic diversity of Tunisian maize landraces
Source: PLoS One. 2025 Jan 22;20(1):e0316185. doi: 10.1371/journal.pone.0316185 (PMC11753626; doi:10.1371/journal.pone.0316185)
Supplement: S2 File — (TXT) [file pone.0316185.s005.txt]

PZE.100000158	PZE.100000159	PZE.100000219	PZE.100000243	PZE.100000255	PZE.100000258	PZE.100000259	PZE.100000260	PZE.100000365	PZE.100000438	PZE.100000447	PZE.100000448	PZE.100000453	PZE.100000575	PZE.100000965	PZE.100001123	PZE.100001199	PZE.100001203	PZE.100001219	PZE.100001229	PZE.100001248	PZE.100001263	PZE.100001267	PZE.100001337	PZE.100001338	PZE.100001349	PZE.100001354	PZE.100001428	PZE.100001718	PZE.100001733	PZE.100001736	PZE.100001759	PZE.100001828	PZE.100001836	PZE.100001851	PZE.100001904	PZE.100001930	PZE.100002058	PZE.100002065	PZE.100002066	PZE.100002086	PZE.100002298	PZE.100002316	PZE.100002320	PZE.100002337	PZE.100002365	PZE.100002395	PZE.100002416	PZE.100002464	PZE.100002471	PZE.100002478	PZE.100002507	PZE.100002530	PZE.100002763	PZE.100002995	PZE.100003229	PZE.100003239	PZE.100003322	PZE.100003423	PZE.100003441	PZE.101000083	PZE.101000088	PZE.101000108	PZE.101000111	PZE.101000161	PZE.101000167	PZE.101000169	PZE.101000256	PZE.101000344	PZE.101000349	PZE.101000370	PZE.101000424	PZE.101000431	PZE.101000442	PZE.101000449	PZE.101000450	PZE.101000451	PZE.101000659	PZE.101000671	PZE.101000673	PZE.101000740	PZE.101000754	PZE.101000760	PZE.101000775	PZE.101000788	PZE.101001044	PZE.101001094	PZE.101001103	PZE.101001107	PZE.101001108	PZE.101001110	PZE.101001114	PZE.101001115	PZE.101001116	PZE.101001265	PZE.101001280	PZE.101001320	PZE.101001380	PZE.101001587	PZE.101002081	PZE.101002367	PZE.101002887	PZE.101002919	PZE.101003026	PZE.101003031	PZE.101003115	PZE.101003135	PZE.101003141	PZE.101003785	PZE.101004337	PZE.101004580	PZE.101005008	PZE.101005032	PZE.101005765	PZE.101005766	PZE.101005770	PZE.101005806	PZE.101005818	PZE.101005831	PZE.101008685	PZE.101009163	PZE.101009215	PZE.101009312	PZE.101009582	PZE.101009670	PZE.101010560	PZE.101010649	PZE.101010821	PZE.101010917	PZE.101011048	PZE.101011197	PZE.101011230	PZE.101011906	PZE.101012517	PZE.101013598	PZE.101013646	PZE.101013713	PZE.101013772	PZE.101013802	PZE.101013818	PZE.101014003	PZE.101014135	PZE.101014266	PZE.101015149	PZE.101015469	PZE.101015471	PZE.101015503	PZE.101016495	PZE.101016496	PZE.101016971	PZE.101016973	PZE.101017187	PZE.101017380	PZE.101017487	PZE.101017580	PZE.101017581	PZE.101017779	PZE.101017823	PZE.101018023	PZE.101018111	PZE.101018160	PZE.101018206	PZE.101018261	PZE.101018356	PZE.101018400	PZE.101018411	PZE.101018453	PZE.101018516	PZE.101018567	PZE.101018616	PZE.101018668	PZE.101018702	PZE.101018729	PZE.101018818	PZE.101018826	PZE.101019294	PZE.101019334	PZE.101019537	PZE.101019538	PZE.101019557	PZE.101019597	PZE.101019727	PZE.101019728	PZE.101019767	PZE.101019781	PZE.101019853	PZE.101020116	PZE.101020456	PZE.101020844	PZE.101020931	PZE.101020979	PZE.101021308	PZE.101021455	PZE.101021479	PZE.101021690	PZE.101021745	PZE.101021926	PZE.101021930	PZE.101021985	PZE.101021986	PZE.101022526	PZE.101022796	PZE.101023271	PZE.101023852	PZE.101024131	PZE.101024353	PZE.101024424	PZE.101024452	PZE.101024519	PZE.101024556	PZE.101024667	PZE.101024700	PZE.101024733	PZE.101024779	PZE.101024809	PZE.101025101	PZE.101025939	PZE.101026218	PZE.101026314	PZE.101026386	PZE.101026429	PZE.101026621	PZE.101026882	PZE.101027158	PZE.101027182	PZE.101027351	PZE.101027475	PZE.101027550	PZE.101027616	PZE.101027667	PZE.101027798	PZE.101027807	PZE.101028031	PZE.101028104	PZE.101028121	PZE.101028242	PZE.101028351	PZE.101028883	PZE.101028930	PZE.101029123	PZE.101029587	PZE.101029648	PZE.101029689	PZE.101029707	PZE.101029737	PZE.101029759	PZE.101029820	PZE.101029990	PZE.101029991	PZE.101030022	PZE.101030089	PZE.101030211	PZE.101030220	PZE.101030221	PZE.101030251	PZE.101030263	PZE.101030280	PZE.101030300	PZE.101030302	PZE.101030429	PZE.101030508	PZE.101030561	PZE.101030623	PZE.101030692	PZE.101030875	PZE.101030925	PZE.101030943	PZE.101031043	PZE.101031053	PZE.101031077	PZE.101031146	PZE.101031250	PZE.101031377	PZE.101031542	PZE.101031636	PZE.101031655	PZE.101032015	PZE.101032230	PZE.101032231	PZE.101032246	PZE.101032249	PZE.101032313	PZE.101032318	PZE.101032517	PZE.101032702	PZE.101032703	PZE.101032704	PZE.101032815	PZE.101032822	PZE.101032884	PZE.101032933	PZE.101032948	PZE.101032956	PZE.101032957	PZE.101032973	PZE.101032974	PZE.101032978	PZE.101032991	PZE.101033005	PZE.101033065	PZE.101033119	PZE.101033489	PZE.101033622	PZE.101033801	PZE.101034048	PZE.101034085	PZE.101034091	PZE.101034101	PZE.101034427	PZE.101034431	PZE.101034578	PZE.101035008	PZE.101035105	PZE.101035119	PZE.101035341	PZE.101035691	PZE.101035737	PZE.101036181	PZE.101036205	PZE.101036305	PZE.101036310	PZE.101036318	PZE.101036338	PZE.101036345	PZE.101036423	PZE.101036609	PZE.101036683	PZE.101036799	PZE.101036862	PZE.101036864	PZE.101036991	PZE.101036998	PZE.101037142	PZE.101037191	PZE.101037211	PZE.101037265	PZE.101037493	PZE.101037602	PZE.101037751	PZE.101037854	PZE.101038026	PZE.101038058	PZE.101038176	PZE.101038222	PZE.101038228	PZE.101038250	PZE.101038253	PZE.101038268	PZE.101038315	PZE.101038492	PZE.101038501	PZE.101038503	PZE.101038611	PZE.101038678	PZE.101038989	PZE.101039024	PZE.101039198	PZE.101039199	PZE.101039207	PZE.101039301	PZE.101039351	PZE.101039371	PZE.101039400	PZE.101039440	PZE.101039466	PZE.101039469	PZE.101039624	PZE.101039642	PZE.101039648	PZE.101039769	PZE.101040499	PZE.101040594	PZE.101040601	PZE.101040607	PZE.101040619	PZE.101040641	PZE.101040677	PZE.101040783	PZE.101040838	PZE.101040895	PZE.101041070	PZE.101041088	PZE.101041178	PZE.101041380	PZE.101041588	PZE.101041602	PZE.101041837	PZE.101041995	PZE.101042039	PZE.101042040	PZE.101042048	PZE.101042156	PZE.101042195	PZE.101042196	PZE.101042212	PZE.101042341	PZE.101042424	PZE.101043094	PZE.101043096	PZE.101043180	PZE.101043186	PZE.101043189	PZE.101043331	PZE.101043507	PZE.101043512	PZE.101043600	PZE.101043656	PZE.101043669	PZE.101043670	PZE.101043682	PZE.101043685	PZE.101044002	PZE.101044115	PZE.101044313	PZE.101044448	PZE.101044520	PZE.101044585	PZE.101044686	PZE.101044692	PZE.101044715	PZE.101044748	PZE.101044770	PZE.101044778	PZE.101044879	PZE.101044926	PZE.101045001	PZE.101045009	PZE.101045061	PZE.101045064	PZE.101045070	PZE.101045092	PZE.101045130	PZE.101045145	PZE.101045153	PZE.101045197	PZE.101045203	PZE.101045204	PZE.101045249	PZE.101045301	PZE.101045444	PZE.101045481	PZE.101045505	PZE.101045549	PZE.101045606	PZE.101046045	PZE.101046080	PZE.101046116	PZE.101046118	PZE.101046128	PZE.101046132	PZE.101046194	PZE.101046735	PZE.101046755	PZE.101046858	PZE.101046859	PZE.101046876	PZE.101046931	PZE.101046967	PZE.101047239	PZE.101047349	PZE.101047390	PZE.101047517	PZE.101047658	PZE.101047696	PZE.101047925	PZE.101048542	PZE.101048629	PZE.101048744	PZE.101048807	PZE.101048890	PZE.101048892	PZE.101049091	PZE.101049120	PZE.101049395	PZE.101049396	PZE.101049401	PZE.101049608	PZE.101049995	PZE.101050010	PZE.101050073	PZE.101050075	PZE.101050128	PZE.101050207	PZE.101050289	PZE.101050299	PZE.101050621	PZE.101050744	PZE.101051588	PZE.101051733	PZE.101051858	PZE.101051938	PZE.101051939	PZE.101052000	PZE.101052027	PZE.101052155	PZE.101052221	PZE.101052294	PZE.101052571	PZE.101052580	PZE.101052583	PZE.101052634	PZE.101052652	PZE.101052660	PZE.101052733	PZE.101052759	PZE.101052767	PZE.101053027	PZE.101053053	PZE.101053230	PZE.101053346	PZE.101053410	PZE.101053413	PZE.101053418	PZE.101053438	PZE.101053445	PZE.101053504	PZE.101053510	PZE.101053646	PZE.101053648	PZE.101053675	PZE.101053696	PZE.101053708	PZE.101053715	PZE.101053729	PZE.101053810	PZE.101053897	PZE.101053899	PZE.101053919	PZE.101053934	PZE.101053954	PZE.101054047	PZE.101054298	PZE.101054366	PZE.101054371	PZE.101054452	PZE.101054457	PZE.101054533	PZE.101054561	PZE.101054564	PZE.101054604	PZE.101054644	PZE.101054650	PZE.101054681	PZE.101055086	PZE.101055099	PZE.101055190	PZE.101055223	PZE.101055259	PZE.101055260	PZE.101055262	PZE.101055327	PZE.101055532	PZE.101055749	PZE.101055771	PZE.101055774	PZE.101055906	PZE.101056000	PZE.101056007	PZE.101056102	PZE.101056681	PZE.101056687	PZE.101056856	PZE.101056999	PZE.101057000	PZE.101057030	PZE.101057141	PZE.101057190	PZE.101057232	PZE.101057252	PZE.101057532	PZE.101057783	PZE.101057910	PZE.101057950	PZE.101057994	PZE.101058031	PZE.101058154	PZE.101058157	PZE.101058205	PZE.101058210	PZE.101058273	PZE.101058277	PZE.101058290	PZE.101058310	PZE.101058312	PZE.101058322	PZE.101058333	PZE.101058372	PZE.101058806	PZE.101059072	PZE.101059211	PZE.101059325	PZE.101059495	PZE.101059783	PZE.101059816	PZE.101060218	PZE.101060251	PZE.101060254	PZE.101060288	PZE.101060289	PZE.101060303	PZE.101060788	PZE.101060841	PZE.101060842	PZE.101060930	PZE.101061035	PZE.101061114	PZE.101061168	PZE.101061225	PZE.101061587	PZE.101061930	PZE.101061969	PZE.101062009	PZE.101062072	PZE.101062213	PZE.101062246	PZE.101062331	PZE.101062642	PZE.101062857	PZE.101062970	PZE.101063002	PZE.101063036	PZE.101063074	PZE.101063113	PZE.101063225	PZE.101063271	PZE.101063328	PZE.101063406	PZE.101063527	PZE.101063539	PZE.101064305	PZE.101064331	PZE.101064334	PZE.101064370	PZE.101064466	PZE.101064477	PZE.101064479	PZE.101064527	PZE.101064634	PZE.101064724	PZE.101064766	PZE.101064790	PZE.101064875	PZE.101064883	PZE.101064893	PZE.101064994	PZE.101065040	PZE.101065086	PZE.101065183	PZE.101065262	PZE.101065552	PZE.101065651	PZE.101065653	PZE.101065728	PZE.101065758	PZE.101065761	PZE.101066061	PZE.101066134	PZE.101066271	PZE.101066275	PZE.101066291	PZE.101066317	PZE.101066347	PZE.101066357	PZE.101066379	PZE.101066401	PZE.101066420	PZE.101066462	PZE.101066477	PZE.101066486	PZE.101066497	PZE.101066505	PZE.101066537	PZE.101066560	PZE.101066588	PZE.101066593	PZE.101066687	PZE.101066827	PZE.101066885	PZE.101066898	PZE.101066907	PZE.101066925	PZE.101066968	PZE.101066969	PZE.101066970	PZE.101066977	PZE.101067021	PZE.101067102	PZE.101067487	PZE.101067576	PZE.101067639	PZE.101067725	PZE.101067788	PZE.101067809	PZE.101067972	PZE.101067978	PZE.101067998	PZE.101068099	PZE.101068100	PZE.101068426	PZE.101068578	PZE.101068676	PZE.101068713	PZE.101068716	PZE.101068888	PZE.101069006	PZE.101069059	PZE.101069140	PZE.101069158	PZE.101069159	PZE.101069206	PZE.101069270	PZE.101069294	PZE.101069307	PZE.101069879	PZE.101070408	PZE.101070701	PZE.101070781	PZE.101070841	PZE.101070910	PZE.101071092	PZE.101071115	PZE.101071162	PZE.101071208	PZE.101071282	PZE.101071285	PZE.101071350	PZE.101071373	PZE.101071564	PZE.101071660	PZE.101071663	PZE.101071675	PZE.101071680	PZE.101071793	PZE.101071795	PZE.101071808	PZE.101071843	PZE.101071870	PZE.101071897	PZE.101071898	PZE.101071912	PZE.101072075	PZE.101072147	PZE.101072206	PZE.101072224	PZE.101072655	PZE.101072743	PZE.101072744	PZE.101072822	PZE.101072844	PZE.101072870	PZE.101073000	PZE.101073032	PZE.101073078	PZE.101073230	PZE.101073233	PZE.101073380	PZE.101073428	PZE.101073491	PZE.101073492	PZE.101073493	PZE.101073494	PZE.101073495	PZE.101073593	PZE.101073696	PZE.101073762	PZE.101074011	PZE.101074049	PZE.101074076	PZE.101074193	PZE.101074357	PZE.101074389	PZE.101074428	PZE.101074451	PZE.101074461	PZE.101074529	PZE.101074547	PZE.101074562	PZE.101074610	PZE.101074651	PZE.101074699	PZE.101074731	PZE.101074779	PZE.101074821	PZE.101074835	PZE.101074852	PZE.101074929	PZE.101074969	PZE.101074977	PZE.101074998	PZE.101075081	PZE.101075097	PZE.101075099	PZE.101075177	PZE.101075225	PZE.101075295	PZE.101075328	PZE.101075378	PZE.101075379	PZE.101075396	PZE.101075499	PZE.101075523	PZE.101075778	PZE.101075790	PZE.101075844	PZE.101076333	PZE.101076600	PZE.101076601	PZE.101076734	PZE.101076825	PZE.101076878	PZE.101076881	PZE.101076890	PZE.101076940	PZE.101076941	PZE.101076946	PZE.101076969	PZE.101076999	PZE.101077013	PZE.101077016	PZE.101077213	PZE.101077314	PZE.101077385	PZE.101077388	PZE.101077491	PZE.101077530	PZE.101077537	PZE.101077670	PZE.101077708	PZE.101077709	PZE.101077713	PZE.101077773	PZE.101077867	PZE.101077878	PZE.101077918	PZE.101077919	PZE.101078026	PZE.101078074	PZE.101078409	PZE.101078631	PZE.101078656	PZE.101078676	PZE.101078713	PZE.101078745	PZE.101078752	PZE.101078888	PZE.101078905	PZE.101078906	PZE.101078907	PZE.101078991	PZE.101078992	PZE.101079070	PZE.101079122	PZE.101079160	PZE.101079205	PZE.101079397	PZE.101079485	PZE.101079797	PZE.101079825	PZE.101079826	PZE.101079834	PZE.101079844	PZE.101079899	PZE.101079903	PZE.101080245	PZE.101080272	PZE.101080306	PZE.101080314	PZE.101080322	PZE.101080333	PZE.101080334	PZE.101080365	PZE.101080366	PZE.101080376	PZE.101080377	PZE.101080378	PZE.101080379	PZE.101080390	PZE.101080433	PZE.101080470	PZE.101080514	PZE.101080600	PZE.101080614	PZE.101080712	PZE.101080722	PZE.101080848	PZE.101080941	PZE.101080942	PZE.101080993	PZE.101081131	PZE.101081178	PZE.101081233	PZE.101081341	PZE.101081483	PZE.101081565	PZE.101081568	PZE.101081596	PZE.101081602	PZE.101081610	PZE.101081634	PZE.101081679	PZE.101081700	PZE.101081804	PZE.101081841	PZE.101081843	PZE.101081844	PZE.101081855	PZE.101081856	PZE.101081863	PZE.101081882	PZE.101081934	PZE.101081951	PZE.101081952	PZE.101081959	PZE.101081964	PZE.101082165	PZE.101082227	PZE.101082298	PZE.101082329	PZE.101082376	PZE.101082408	PZE.101082480	PZE.101082552	PZE.101082768	PZE.101082812	PZE.101083000	PZE.101083100	PZE.101083109	PZE.101083165	PZE.101083295	PZE.101083407	PZE.101083417	PZE.101083418	PZE.101083422	PZE.101083423	PZE.101083426	PZE.101083533	PZE.101083563	PZE.101083578	PZE.101083582	PZE.101083749	PZE.101083751	PZE.101083752	PZE.101083753	PZE.101083788	PZE.101083824	PZE.101083825	PZE.101083914	PZE.101083942	PZE.101083950	PZE.101083961	PZE.101083968	PZE.101083975	PZE.101083984	PZE.101084013	PZE.101084026	PZE.101084038	PZE.101084124	PZE.101084186	PZE.101084197	PZE.101084361	PZE.101084367	PZE.101084417	PZE.101084453	PZE.101084477	PZE.101084523	PZE.101084524	PZE.101084671	PZE.101084674	PZE.101084676	PZE.101084685	PZE.101084695	PZE.101084701	PZE.101084850	PZE.101085005	PZE.101085026	PZE.101085066	PZE.101085077	PZE.101085101	PZE.101085136	PZE.101085145	PZE.101085146	PZE.101085148	PZE.101085181	PZE.101085194	PZE.101085246	PZE.101085247	PZE.101085267	PZE.101085272	PZE.101085273	PZE.101085328	PZE.101085336	PZE.101085359	PZE.101085393	PZE.101085454	PZE.101085472	PZE.101085525	PZE.101085526	PZE.101085546	PZE.101085668	PZE.101085768	PZE.101085770	PZE.101085771	PZE.101085779	PZE.101085818	PZE.101085867	PZE.101085882	PZE.101085909	PZE.101085910	PZE.101085916	PZE.101085917	PZE.101086015	PZE.101086075	PZE.101086107	PZE.101086195	PZE.101086197	PZE.101086287	PZE.101086586	PZE.101086591	PZE.101086725	PZE.101086823	PZE.101087151	PZE.101087156	PZE.101087190	PZE.101087212	PZE.101087242	PZE.101087259	PZE.101087264	PZE.101087340	PZE.101087422	PZE.101087431	PZE.101087443	PZE.101087503	PZE.101087581	PZE.101087582	PZE.101087587	PZE.101087614	PZE.101087626	PZE.101087640	PZE.101087732	PZE.101087758	PZE.101087759	PZE.101087816	PZE.101087901	PZE.101087906	PZE.101087935	PZE.101087969	PZE.101088004	PZE.101088013	PZE.101088153	PZE.101088154	PZE.101088158	PZE.101088198	PZE.101088333	PZE.101088337	PZE.101088395	PZE.101088417	PZE.101088556	PZE.101088597	PZE.101088646	PZE.101088689	PZE.101088878	PZE.101089042	PZE.101089047	PZE.101089048	PZE.101089121	PZE.101089182	PZE.101089322	PZE.101089347	PZE.101089457	PZE.101089466	PZE.101089572	PZE.101089645	PZE.101089776	PZE.101090113	PZE.101090321	PZE.101090347	PZE.101090349	PZE.101090371	PZE.101090535	PZE.101090728	PZE.101090729	PZE.101090734	PZE.101090748	PZE.101090870	PZE.101090891	PZE.101091104	PZE.101091269	PZE.101091294	PZE.101091305	PZE.101091468	PZE.101091520	PZE.101091532	PZE.101091535	PZE.101091544	PZE.101091689	PZE.101091849	PZE.101092009	PZE.101092020	PZE.101092089	PZE.101092091	PZE.101092130	PZE.101092175	PZE.101092187	PZE.101092274	PZE.101092276	PZE.101092309	PZE.101092401	PZE.101092403	PZE.101092483	PZE.101092737	PZE.101092875	PZE.101092995	PZE.101093040	PZE.101093079	PZE.101093125	PZE.101093221	PZE.101093330	PZE.101093374	PZE.101093490	PZE.101093577	PZE.101093600	PZE.101093610	PZE.101093639	PZE.101093652	PZE.101093667	PZE.101093677	PZE.101093742	PZE.101093764	PZE.101093841	PZE.101093863	PZE.101093920	PZE.101093951	PZE.101093952	PZE.101094046	PZE.101094074	PZE.101094084	PZE.101094126	PZE.101094138	PZE.101094170	PZE.101094178	PZE.101094237	PZE.101094280	PZE.101094436	PZE.101094574	PZE.101094707	PZE.101094774	PZE.101094823	PZE.101094860	PZE.101094871	PZE.101094919	PZE.101094974	PZE.101095023	PZE.101095024	PZE.101095175	PZE.101095192	PZE.101095283	PZE.101095284	PZE.101095285	PZE.101095352	PZE.101095445	PZE.101095576	PZE.101095614	PZE.101095663	PZE.101095685	PZE.101095697	PZE.101095712	PZE.101095713	PZE.101095716	PZE.101095753	PZE.101095816	PZE.101095837	PZE.101095854	PZE.101095905	PZE.101095906	PZE.101095932	PZE.101095987	PZE.101096007	PZE.101096066	PZE.101096110	PZE.101096111	PZE.101096149	PZE.101096275	PZE.101096341	PZE.101096356	PZE.101096451	PZE.101096539	PZE.101096577	PZE.101096835	PZE.101096836	PZE.101096901	PZE.101096958	PZE.101097131	PZE.101097136	PZE.101097169	PZE.101097273	PZE.101097385	PZE.101097433	PZE.101097442	PZE.101097500	PZE.101097596	PZE.101097662	PZE.101097716	PZE.101097858	PZE.101097912	PZE.101098216	PZE.101098284	PZE.101098288	PZE.101098294	PZE.101098295	PZE.101098315	PZE.101098418	PZE.101098479	PZE.101098508	PZE.101098509	PZE.101098535	PZE.101098559	PZE.101098560	PZE.101098561	PZE.101098575	PZE.101098698	PZE.101098716	PZE.101098755	PZE.101098758	PZE.101098762	PZE.101098774	PZE.101098862	PZE.101098864	PZE.101098909	PZE.101098937	PZE.101098969	PZE.101099031	PZE.101099084	PZE.101099263	PZE.101099279	PZE.101099469	PZE.101099498	PZE.101099503	PZE.101099549	PZE.101099581	PZE.101099584	PZE.101099587	PZE.101099641	PZE.101099656	PZE.101099705	PZE.101099739	PZE.101099757	PZE.101099778	PZE.101099840	PZE.101099841	PZE.101099933	PZE.101099948	PZE.101100007	PZE.101100033	PZE.101100132	PZE.101100282	PZE.101100369	PZE.101100440	PZE.101100455	PZE.101100465	PZE.101100521	PZE.101100522	PZE.101100532	PZE.101100537	PZE.101100568	PZE.101100569	PZE.101100604	PZE.101100633	PZE.101100634	PZE.101100641	PZE.101100686	PZE.101100689	PZE.101100942	PZE.101100951	PZE.101100960	PZE.101101030	PZE.101101031	PZE.101101036	PZE.101101072	PZE.101101076	PZE.101101083	PZE.101101087	PZE.101101088	PZE.101101153	PZE.101101218	PZE.101101256	PZE.101101274	PZE.101101293	PZE.101101309	PZE.101101316	PZE.101101331	PZE.101101468	PZE.101101488	PZE.101101501	PZE.101101510	PZE.101101518	PZE.101101536	PZE.101101714	PZE.101101730	PZE.101101736	PZE.101101742	PZE.101101762	PZE.101101769	PZE.101101780	PZE.101101856	PZE.101101899	PZE.101101905	PZE.101101917	PZE.101101922	PZE.101101977	PZE.101101991	PZE.101102056	PZE.101102065	PZE.101102066	PZE.101102104	PZE.101102108	PZE.101102113	PZE.101102128	PZE.101102159	PZE.101102166	PZE.101102168	PZE.101102191	PZE.101102241	PZE.101102242	PZE.101102277	PZE.101102278	PZE.101102330	PZE.101102333	PZE.101102347	PZE.101102352	PZE.101102353	PZE.101102397	PZE.101102459	PZE.101102471	PZE.101102494	PZE.101102505	PZE.101102520	PZE.101102577	PZE.101102630	PZE.101102682	PZE.101102711	PZE.101102712	PZE.101102714	PZE.101102740	PZE.101102741	PZE.101102819	PZE.101102901	PZE.101102931	PZE.101103076	PZE.101103082	PZE.101103086	PZE.101103135	PZE.101103210	PZE.101103230	PZE.101103268	PZE.101103316	PZE.101103377	PZE.101103441	PZE.101103588	PZE.101103640	PZE.101103681	PZE.101103701	PZE.101103841	PZE.101103898	PZE.101103947	PZE.101103956	PZE.101103957	PZE.101103964	PZE.101103969	PZE.101103986	PZE.101103989	PZE.101103990	PZE.101103991	PZE.101103995	PZE.101104177	PZE.101104189	PZE.101104198	PZE.101104216	PZE.101104257	PZE.101104375	PZE.101104376	PZE.101104380	PZE.101104391	PZE.101104401	PZE.101104430	PZE.101104474	PZE.101104553	PZE.101104554	PZE.101104560	PZE.101104572	PZE.101104579	PZE.101104594	PZE.101104606	PZE.101104616	PZE.101104617	PZE.101104630	PZE.101104637	PZE.101104689	PZE.101104690	PZE.101104694	PZE.101104722	PZE.101104902	PZE.101104917	PZE.101104938	PZE.101105037	PZE.101105116	PZE.101105125	PZE.101105134	PZE.101105211	PZE.101105346	PZE.101105365	PZE.101105385	PZE.101105390	PZE.101105392	PZE.101105436	PZE.101105447	PZE.101105461	PZE.101105466	PZE.101105475	PZE.101105485	PZE.101105515	PZE.101105546	PZE.101105558	PZE.101105662	PZE.101105681	PZE.101105709	PZE.101105756	PZE.101105913	PZE.101105978	PZE.101105979	PZE.101105983	PZE.101105984	PZE.101105993	PZE.101106005	PZE.101106033	PZE.101106062	PZE.101106063	PZE.101106079	PZE.101106101	PZE.101106143	PZE.101106147	PZE.101106156	PZE.101106182	PZE.101106188	PZE.101106190	PZE.101106191	PZE.101106199	PZE.101106202	PZE.101106224	PZE.101106261	PZE.101106315	PZE.101106316	PZE.101106361	PZE.101106425	PZE.101106470	PZE.101106605	PZE.101106609	PZE.101106628	PZE.101106663	PZE.101106680	PZE.101106689	PZE.101106701	PZE.101106724	PZE.101106805	PZE.101106818	PZE.101106833	PZE.101106838	PZE.101106839	PZE.101106851	PZE.101106985	PZE.101107021	PZE.101107067	PZE.101107083	PZE.101107094	PZE.101107138	PZE.101107230	PZE.101107235	PZE.101107243	PZE.101107262	PZE.101107323	PZE.101107381	PZE.101107431	PZE.101107450	PZE.101107461	PZE.101107524	PZE.101107614	PZE.101107639	PZE.101107695	PZE.101107806	PZE.101107815	PZE.101107824	PZE.101107897	PZE.101107898	PZE.101107951	PZE.101107966	PZE.101107971	PZE.101108034	PZE.101108036	PZE.101108224	PZE.101108235	PZE.101108236	PZE.101108237	PZE.101108259	PZE.101108390	PZE.101108474	PZE.101108517	PZE.101108521	PZE.101108539	PZE.101108627	PZE.101108698	PZE.101108723	PZE.101108727	PZE.101108732	PZE.101108757	PZE.101108844	PZE.101108865	PZE.101108964	PZE.101108989	PZE.101108995	PZE.101109004	PZE.101109014	PZE.101109031	PZE.101109036	PZE.101109096	PZE.101109112	PZE.101109164	PZE.101109213	PZE.101109216	PZE.101109217	PZE.101109257	PZE.101109349	PZE.101109356	PZE.101109357	PZE.101109358	PZE.101109380	PZE.101109381	PZE.101109382	PZE.101109390	PZE.101109414	PZE.101109428	PZE.101109549	PZE.101109565	PZE.101109571	PZE.101109663	PZE.101109763	PZE.101109784	PZE.101109785	PZE.101109787	PZE.101109972	PZE.101110108	PZE.101110193	PZE.101110204	PZE.101110210	PZE.101110237	PZE.101110345	PZE.101110348	PZE.101110349	PZE.101110353	PZE.101110381	PZE.101110485	PZE.101110492	PZE.101110644	PZE.101110701	PZE.101110831	PZE.101110859	PZE.101110861	PZE.101110999	PZE.101111015	PZE.101111063	PZE.101111112	PZE.101111115	PZE.101111128	PZE.101111129	PZE.101111141	PZE.101111244	PZE.101111246	PZE.101111257	PZE.101111262	PZE.101111294	PZE.101111297	PZE.101111458	PZE.101111491	PZE.101111505	PZE.101111506	PZE.101111508	PZE.101111520	PZE.101111529	PZE.101111606	PZE.101111610	PZE.101111631	PZE.101111671	PZE.101111793	PZE.101111819	PZE.101111847	PZE.101111849	PZE.101111889	PZE.101111946	PZE.101111947	PZE.101111994	PZE.101112022	PZE.101112047	PZE.101112055	PZE.101112285	PZE.101112306	PZE.101112384	PZE.101112411	PZE.101112414	PZE.101112415	PZE.101112417	PZE.101112422	PZE.101112564	PZE.101112569	PZE.101112673	PZE.101112676	PZE.101112699	PZE.101112729	PZE.101112730	PZE.101112734	PZE.101112737	PZE.101112754	PZE.101113005	PZE.101113007	PZE.101113262	PZE.101113265	PZE.101113266	PZE.101113267	PZE.101113273	PZE.101113278	PZE.101113653	PZE.101113689	PZE.101113716	PZE.101113797	PZE.101113993	PZE.101114062	PZE.101114409	PZE.101114791	PZE.101114797	PZE.101115217	PZE.101115311	PZE.101115674	PZE.101115730	PZE.101115780	PZE.101115855	PZE.101115912	PZE.101115961	PZE.101115986	PZE.101115995	PZE.101116098	PZE.101116177	PZE.101116234	PZE.101116269	PZE.101116278	PZE.101116283	PZE.101116293	PZE.101116337	PZE.101116339	PZE.101116342	PZE.101116373	PZE.101116390	PZE.101116392	PZE.101116450	PZE.101116487	PZE.101116503	PZE.101116550	PZE.101116784	PZE.101116803	PZE.101116837	PZE.101116852	PZE.101116855	PZE.101116918	PZE.101116919	PZE.101116920	PZE.101116930	PZE.101116950	PZE.101117011	PZE.101117015	PZE.101117018	PZE.101117023	PZE.101117024	PZE.101117086	PZE.101117162	PZE.101117214	PZE.101117218	PZE.101117243	PZE.101117251	PZE.101117349	PZE.101117371	PZE.101117480	PZE.101117507	PZE.101117595	PZE.101117611	PZE.101117612	PZE.101117618	PZE.101117631	PZE.101117637	PZE.101117638	PZE.101117753	PZE.101117779	PZE.101117823	PZE.101117835	PZE.101117887	PZE.101117888	PZE.101117896	PZE.101118003	PZE.101118025	PZE.101118027	PZE.101118110	PZE.101118148	PZE.101118207	PZE.101118219	PZE.101118398	PZE.101118583	PZE.101118612	PZE.101118670	PZE.101118735	PZE.101118762	PZE.101118814	PZE.101118816	PZE.101118842	PZE.101118877	PZE.101118964	PZE.101119127	PZE.101119153	PZE.101119263	PZE.101119265	PZE.101119313	PZE.101119511	PZE.101119535	PZE.101119538	PZE.101119703	PZE.101119710	PZE.101119758	PZE.101119796	PZE.101119797	PZE.101119915	PZE.101119968	PZE.101120107	PZE.101120118	PZE.101120125	PZE.101120159	PZE.101120184	PZE.101120208	PZE.101120253	PZE.101120262	PZE.101120307	PZE.101120324	PZE.101120328	PZE.101120330	PZE.101120365	PZE.101120366	PZE.101120367	PZE.101120371	PZE.101120377	PZE.101120379	PZE.101120380	PZE.101120408	PZE.101120514	PZE.101120516	PZE.101120543	PZE.101120556	PZE.101120639	PZE.101120645	PZE.101120770	PZE.101120780	PZE.101120831	PZE.101120839	PZE.101120882	PZE.101120982	PZE.101120998	PZE.101121008	PZE.101121013	PZE.101121038	PZE.101121054	PZE.101121061	PZE.101121072	PZE.101121137	PZE.101121271	PZE.101121365	PZE.101121403	PZE.101121405	PZE.101121408	PZE.101121412	PZE.101121415	PZE.101121447	PZE.101121477	PZE.101121511	PZE.101121678	PZE.101121779	PZE.101121829	PZE.101121859	PZE.101121874	PZE.101121877	PZE.101122041	PZE.101122043	PZE.101122121	PZE.101122331	PZE.101122375	PZE.101122378	PZE.101122450	PZE.101122455	PZE.101122461	PZE.101122473	PZE.101122482	PZE.101122557	PZE.101122594	PZE.101122766	PZE.101122769	PZE.101122861	PZE.101123079	PZE.101123102	PZE.101123156	PZE.101123169	PZE.101123171	PZE.101123208	PZE.101123210	PZE.101123217	PZE.101123232	PZE.101123294	PZE.101123442	PZE.101123479	PZE.101123501	PZE.101123504	PZE.101123525	PZE.101123526	PZE.101123553	PZE.101123607	PZE.101123613	PZE.101123620	PZE.101123702	PZE.101123927	PZE.101123981	PZE.101123982	PZE.101123996	PZE.101124013	PZE.101124014	PZE.101124069	PZE.101124105	PZE.101124117	PZE.101124166	PZE.101124167	PZE.101124180	PZE.101124182	PZE.101124209	PZE.101124210	PZE.101124229	PZE.101124231	PZE.101124311	PZE.101124316	PZE.101124353	PZE.101124387	PZE.101124388	PZE.101124424	PZE.101124504	PZE.101124545	PZE.101124566	PZE.101124568	PZE.101124687	PZE.101124740	PZE.101124755	PZE.101124762	PZE.101124764	PZE.101124765	PZE.101124766	PZE.101124789	PZE.101124795	PZE.101124811	PZE.101124812	PZE.101124813	PZE.101124847	PZE.101124882	PZE.101124894	PZE.101124898	PZE.101124927	PZE.101124940	PZE.101124946	PZE.101125090	PZE.101125091	PZE.101125092	PZE.101125096	PZE.101125101	PZE.101125163	PZE.101125194	PZE.101125234	PZE.101125237	PZE.101125239	PZE.101125240	PZE.101125249	PZE.101125250	PZE.101125334	PZE.101125420	PZE.101125458	PZE.101125549	PZE.101125562	PZE.101125606	PZE.101125607	PZE.101125614	PZE.101125992	PZE.101126132	PZE.101126335	PZE.101126355	PZE.101126359	PZE.101126373	PZE.101126464	PZE.101126467	PZE.101126489	PZE.101126490	PZE.101126572	PZE.101126573	PZE.101126579	PZE.101126587	PZE.101126601	PZE.101126678	PZE.101126683	PZE.101126769	PZE.101126806	PZE.101126807	PZE.101126822	PZE.101126876	PZE.101126882	PZE.101126936	PZE.101126954	PZE.101126963	PZE.101126993	PZE.101126994	PZE.101127031	PZE.101127071	PZE.101127101	PZE.101127171	PZE.101127210	PZE.101127225	PZE.101127285	PZE.101127317	PZE.101127345	PZE.101127434	PZE.101127462	PZE.101127872	PZE.101127874	PZE.101127875	PZE.101127876	PZE.101127877	PZE.101127891	PZE.101127900	PZE.101127901	PZE.101127956	PZE.101128051	PZE.101128150	PZE.101128225	PZE.101128295	PZE.101128310	PZE.101128311	PZE.101128324	PZE.101128354	PZE.101128372	PZE.101128395	PZE.101128398	PZE.101128406	PZE.101128441	PZE.101128455	PZE.101128456	PZE.101128485	PZE.101128517	PZE.101128666	PZE.101128881	PZE.101128906	PZE.101129057	PZE.101129085	PZE.101129122	PZE.101129131	PZE.101129132	PZE.101129134	PZE.101129171	PZE.101129194	PZE.101129195	PZE.101129253	PZE.101129276	PZE.101129290	PZE.101129304	PZE.101129305	PZE.101129358	PZE.101129461	PZE.101129465	PZE.101129486	PZE.101129563	PZE.101129564	PZE.101129569	PZE.101129632	PZE.101129681	PZE.101129867	PZE.101130001	PZE.101130002	PZE.101130077	PZE.101130082	PZE.101130083	PZE.101130084	PZE.101130085	PZE.101130197	PZE.101130212	PZE.101130213	PZE.101130243	PZE.101130292	PZE.101130303	PZE.101130308	PZE.101130395	PZE.101130420	PZE.101130423	PZE.101130424	PZE.101130497	PZE.101130500	PZE.101130533	PZE.101130549	PZE.101130662	PZE.101130820	PZE.101130854	PZE.101130898	PZE.101130940	PZE.101130958	PZE.101130978	PZE.101131103	PZE.101131166	PZE.101131170	PZE.101131188	PZE.101131196	PZE.101131254	PZE.101131496	PZE.101131533	PZE.101131544	PZE.101131597	PZE.101131632	PZE.101131742	PZE.101131784	PZE.101131787	PZE.101131788	PZE.101131845	PZE.101131917	PZE.101131919	PZE.101132110	PZE.101132120	PZE.101132145	PZE.101132310	PZE.101132469	PZE.101132501	PZE.101132569	PZE.101132612	PZE.101132703	PZE.101132906	PZE.101132909	PZE.101132922	PZE.101132939	PZE.101132945	PZE.101132989	PZE.101133073	PZE.101133080	PZE.101133173	PZE.101133195	PZE.101133199	PZE.101133200	PZE.101133204	PZE.101133206	PZE.101133216	PZE.101133356	PZE.101133357	PZE.101133386	PZE.101133488	PZE.101133561	PZE.101133677	PZE.101133702	PZE.101133754	PZE.101133891	PZE.101133944	PZE.101133959	PZE.101133974	PZE.101134093	PZE.101134142	PZE.101134256	PZE.101134316	PZE.101134317	PZE.101134383	PZE.101134461	PZE.101134466	PZE.101134523	PZE.101134556	PZE.101134572	PZE.101134573	PZE.101134574	PZE.101134601	PZE.101134737	PZE.101134741	PZE.101135107	PZE.101135244	PZE.101135316	PZE.101135343	PZE.101135368	PZE.101135431	PZE.101135436	PZE.101135457	PZE.101135467	PZE.101135468	PZE.101135508	PZE.101135510	PZE.101135655	PZE.101135767	PZE.101135833	PZE.101135891	PZE.101136081	PZE.101136090	PZE.101136152	PZE.101136154	PZE.101136223	PZE.101136279	PZE.101136292	PZE.101136333	PZE.101136341	PZE.101136552	PZE.101136555	PZE.101136631	PZE.101136688	PZE.101136693	PZE.101136730	PZE.101136791	PZE.101136855	PZE.101136856	PZE.101136962	PZE.101136964	PZE.101136965	PZE.101137037	PZE.101137091	PZE.101137384	PZE.101137456	PZE.101137517	PZE.101137544	PZE.101137593	PZE.101137630	PZE.101137641	PZE.101137671	PZE.101137683	PZE.101137687	PZE.101137688	PZE.101137700	PZE.101137733	PZE.101137776	PZE.101137846	PZE.101137864	PZE.101137919	PZE.101137930	PZE.101137977	PZE.101137986	PZE.101137990	PZE.101138093	PZE.101138116	PZE.101138117	PZE.101138119	PZE.101138122	PZE.101138198	PZE.101138210	PZE.101138213	PZE.101138282	PZE.101138514	PZE.101138630	PZE.101138790	PZE.101138824	PZE.101138918	PZE.101138971	PZE.101139056	PZE.101139064	PZE.101139211	PZE.101139280	PZE.101139638	PZE.101139847	PZE.101139952	PZE.101139993	PZE.101140058	PZE.101140149	PZE.101140256	PZE.101140277	PZE.101140295	PZE.101140439	PZE.101140614	PZE.101140615	PZE.101140619	PZE.101140640	PZE.101140659	PZE.101140678	PZE.101140689	PZE.101140690	PZE.101140691	PZE.101140710	PZE.101140721	PZE.101140746	PZE.101140869	PZE.101140872	PZE.101140926	PZE.101140958	PZE.101140981	PZE.101141058	PZE.101141173	PZE.101141198	PZE.101141233	PZE.101141407	PZE.101141594	PZE.101141595	PZE.101141596	PZE.101141819	PZE.101141826	PZE.101141927	PZE.101141959	PZE.101142054	PZE.101142078	PZE.101142160	PZE.101142165	PZE.101142189	PZE.101142307	PZE.101142488	PZE.101143134	PZE.101143143	PZE.101143217	PZE.101143233	PZE.101143236	PZE.101143310	PZE.101143429	PZE.101143871	PZE.101143916	PZE.101143917	PZE.101143985	PZE.101144184	PZE.101144210	PZE.101144248	PZE.101144393	PZE.101144531	PZE.101144585	PZE.101144658	PZE.101144740	PZE.101144838	PZE.101144841	PZE.101144844	PZE.101144882	PZE.101144893	PZE.101144895	PZE.101144969	PZE.101145302	PZE.101145388	PZE.101145417	PZE.101145493	PZE.101145494	PZE.101145521	PZE.101145571	PZE.101145625	PZE.101145790	PZE.101145805	PZE.101145824	PZE.101145829	PZE.101145832	PZE.101145912	PZE.101146378	PZE.101146427	PZE.101146428	PZE.101146521	PZE.101146522	PZE.101146530	PZE.101146598	PZE.101146635	PZE.101146673	PZE.101146702	PZE.101146721	PZE.101146796	PZE.101146834	PZE.101146974	PZE.101147104	PZE.101147225	PZE.101147226	PZE.101147239	PZE.101147322	PZE.101147604	PZE.101147651	PZE.101147747	PZE.101147779	PZE.101148225	PZE.101148240	PZE.101148422	PZE.101148449	PZE.101148471	PZE.101148540	PZE.101148824	PZE.101149049	PZE.101149108	PZE.101149110	PZE.101149139	PZE.101149155	PZE.101149158	PZE.101149270	PZE.101149272	PZE.101149388	PZE.101149664	PZE.101149672	PZE.101149674	PZE.101149675	PZE.101149678	PZE.101149771	PZE.101149961	PZE.101150019	PZE.101150070	PZE.101150128	PZE.101150204	PZE.101150253	PZE.101150254	PZE.101150277	PZE.101150294	PZE.101150477	PZE.101150513	PZE.101150533	PZE.101150712	PZE.101150835	PZE.101151184	PZE.101151222	PZE.101151273	PZE.101151332	PZE.101151522	PZE.101151880	PZE.101152052	PZE.101152132	PZE.101152239	PZE.101152241	PZE.101152275	PZE.101152364	PZE.101152374	PZE.101152443	PZE.101152449	PZE.101152541	PZE.101152654	PZE.101153515	PZE.101153519	PZE.101153520	PZE.101153556	PZE.101153599	PZE.101153771	PZE.101153806	PZE.101153809	PZE.101154103	PZE.101154189	PZE.101154325	PZE.101154379	PZE.101154403	PZE.101154516	PZE.101154560	PZE.101154578	PZE.101154793	PZE.101154812	PZE.101154881	PZE.101154918	PZE.101154963	PZE.101155098	PZE.101155236	PZE.101155370	PZE.101155376	PZE.101155386	PZE.101155429	PZE.101155505	PZE.101155569	PZE.101155575	PZE.101155635	PZE.101155676	PZE.101155681	PZE.101155685	PZE.101155828	PZE.101155867	PZE.101156208	PZE.101156315	PZE.101156458	PZE.101156561	PZE.101156601	PZE.101156619	PZE.101156913	PZE.101157038	PZE.101157104	PZE.101157412	PZE.101157488	PZE.101157898	PZE.101157937	PZE.101158012	PZE.101158162	PZE.101158199	PZE.101158364	PZE.101158376	PZE.101158547	PZE.101158959	PZE.101159132	PZE.101159226	PZE.101159248	PZE.101159648	PZE.101159718	PZE.101159756	PZE.101159840	PZE.101159856	PZE.101160089	PZE.101160171	PZE.101160220	PZE.101160270	PZE.101160294	PZE.101160296	PZE.101160298	PZE.101160390	PZE.101160546	PZE.101160671	PZE.101160695	PZE.101160748	PZE.101160913	PZE.101160941	PZE.101160980	PZE.101161082	PZE.101161094	PZE.101161325	PZE.101161396	PZE.101161632	PZE.101161688	PZE.101161701	PZE.101161703	PZE.101161747	PZE.101161871	PZE.101161893	PZE.101161896	PZE.101161947	PZE.101162140	PZE.101162280	PZE.101162300	PZE.101162302	PZE.101162306	PZE.101162348	PZE.101162356	PZE.101162393	PZE.101162399	PZE.101162447	PZE.101163035	PZE.101163046	PZE.101163181	PZE.101163301	PZE.101163518	PZE.101163755	PZE.101164228	PZE.101164237	PZE.101164239	PZE.101164240	PZE.101164319	PZE.101164334	PZE.101164344	PZE.101164372	PZE.101164384	PZE.101164453	PZE.101164607	PZE.101164638	PZE.101164657	PZE.101164729	PZE.101164815	PZE.101164873	PZE.101164981	PZE.101164985	PZE.101165016	PZE.101165040	PZE.101165143	PZE.101165146	PZE.101165471	PZE.101165483	PZE.101165528	PZE.101165569	PZE.101165657	PZE.101165688	PZE.101165689	PZE.101165690	PZE.101165699	PZE.101165741	PZE.101165752	PZE.101165802	PZE.101165832	PZE.101165901	PZE.101165902	PZE.101165968	PZE.101166093	PZE.101166099	PZE.101166168	PZE.101166183	PZE.101166297	PZE.101166376	PZE.101166480	PZE.101166508	PZE.101166521	PZE.101166525	PZE.101166549	PZE.101166550	PZE.101166625	PZE.101166671	PZE.101166716	PZE.101166814	PZE.101166939	PZE.101167189	PZE.101167434	PZE.101167516	PZE.101167577	PZE.101167580	PZE.101167603	PZE.101167639	PZE.101167656	PZE.101167694	PZE.101167695	PZE.101167706	PZE.101167756	PZE.101168102	PZE.101168156	PZE.101168672	PZE.101168807	PZE.101168809	PZE.101168810	PZE.101168813	PZE.101168819	PZE.101168878	PZE.101168884	PZE.101168916	PZE.101168965	PZE.101169006	PZE.101169042	PZE.101169060	PZE.101169068	PZE.101169074	PZE.101169105	PZE.101169118	PZE.101169140	PZE.101169204	PZE.101169244	PZE.101169259	PZE.101169366	PZE.101169429	PZE.101169494	PZE.101169539	PZE.101169545	PZE.101169548	PZE.101169671	PZE.101169699	PZE.101169867	PZE.101169938	PZE.101169962	PZE.101169972	PZE.101170220	PZE.101170225	PZE.101170371	PZE.101170408	PZE.101170679	PZE.101170704	PZE.101170746	PZE.101170828	PZE.101170922	PZE.101170923	PZE.101170992	PZE.101171059	PZE.101171102	PZE.101171300	PZE.101171655	PZE.101171667	PZE.101171852	PZE.101171899	PZE.101171915	PZE.101171998	PZE.101172085	PZE.101172147	PZE.101172177	PZE.101172239	PZE.101172340	PZE.101172422	PZE.101172434	PZE.101172448	PZE.101172458	PZE.101172463	PZE.101172465	PZE.101172498	PZE.101172657	PZE.101172677	PZE.101172726	PZE.101172788	PZE.101172827	PZE.101172846	PZE.101172856	PZE.101173025	PZE.101173330	PZE.101173401	PZE.101173484	PZE.101173487	PZE.101173494	PZE.101173563	PZE.101173784	PZE.101173830	PZE.101174037	PZE.101174076	PZE.101174118	PZE.101174120	PZE.101174158	PZE.101174204	PZE.101174308	PZE.101174451	PZE.101174453	PZE.101174535	PZE.101174929	PZE.101174939	PZE.101174953	PZE.101174973	PZE.101174975	PZE.101174976	PZE.101175171	PZE.101175172	PZE.101175176	PZE.101175219	PZE.101175269	PZE.101175276	PZE.101175277	PZE.101175283	PZE.101175290	PZE.101175319	PZE.101175379	PZE.101175438	PZE.101175487	PZE.101175582	PZE.101175643	PZE.101175658	PZE.101175704	PZE.101175707	PZE.101175818	PZE.101175901	PZE.101175924	PZE.101175968	PZE.101176010	PZE.101176044	PZE.101176147	PZE.101176253	PZE.101176320	PZE.101176624	PZE.101176636	PZE.101176725	PZE.101176793	PZE.101176797	PZE.101176800	PZE.101176809	PZE.101176812	PZE.101176826	PZE.101176840	PZE.101176905	PZE.101177060	PZE.101177112	PZE.101177162	PZE.101177164	PZE.101177188	PZE.101177277	PZE.101177419	PZE.101177456	PZE.101177465	PZE.101177728	PZE.101177765	PZE.101177766	PZE.101177767	PZE.101177770	PZE.101177793	PZE.101177794	PZE.101177833	PZE.101177834	PZE.101177855	PZE.101177940	PZE.101177975	PZE.101178005	PZE.101178021	PZE.101178204	PZE.101178205	PZE.101178225	PZE.101178243	PZE.101178330	PZE.101178345	PZE.101178405	PZE.101178451	PZE.101178467	PZE.101178511	PZE.101178589	PZE.101178598	PZE.101178625	PZE.101178657	PZE.101178662	PZE.101178688	PZE.101178735	PZE.101178802	PZE.101178805	PZE.101178823	PZE.101179560	PZE.101179591	PZE.101179823	PZE.101179918	PZE.101179982	PZE.101180060	PZE.101180164	PZE.101180218	PZE.101180354	PZE.101180531	PZE.101180631	PZE.101180803	PZE.101180929	PZE.101180953	PZE.101180979	PZE.101181049	PZE.101181142	PZE.101181158	PZE.101181160	PZE.101181218	PZE.101181259	PZE.101181293	PZE.101181366	PZE.101181403	PZE.101181469	PZE.101181654	PZE.101181728	PZE.101181822	PZE.101181823	PZE.101181856	PZE.101182082	PZE.101182083	PZE.101182128	PZE.101182134	PZE.101182161	PZE.101182162	PZE.101182187	PZE.101182391	PZE.101182536	PZE.101182551	PZE.101182552	PZE.101182584	PZE.101182733	PZE.101182760	PZE.101182771	PZE.101182888	PZE.101182889	PZE.101182945	PZE.101183049	PZE.101183173	PZE.101183799	PZE.101183853	PZE.101183861	PZE.101183878	PZE.101183894	PZE.101183895	PZE.101183942	PZE.101183943	PZE.101184079	PZE.101184087	PZE.101184208	PZE.101184213	PZE.101184461	PZE.101184638	PZE.101184991	PZE.101185029	PZE.101185536	PZE.101185681	PZE.101185710	PZE.101185802	PZE.101185810	PZE.101185819	PZE.101185917	PZE.101185998	PZE.101186005	PZE.101186097	PZE.101186140	PZE.101186141	PZE.101186220	PZE.101186293	PZE.101186294	PZE.101186536	PZE.101186645	PZE.101186685	PZE.101186718	PZE.101186723	PZE.101186871	PZE.101186872	PZE.101186898	PZE.101187014	PZE.101187054	PZE.101187190	PZE.101187227	PZE.101187245	PZE.101187295	PZE.101187312	PZE.101187374	PZE.101187488	PZE.101187496	PZE.101187508	PZE.101187674	PZE.101187678	PZE.101187682	PZE.101187743	PZE.101187799	PZE.101187842	PZE.101187870	PZE.101187880	PZE.101187897	PZE.101187908	PZE.101187914	PZE.101187948	PZE.101187963	PZE.101187966	PZE.101187982	PZE.101187983	PZE.101188012	PZE.101188031	PZE.101188128	PZE.101188202	PZE.101188203	PZE.101188238	PZE.101188442	PZE.101188466	PZE.101188659	PZE.101188796	PZE.101188800	PZE.101188909	PZE.101188910	PZE.101188911	PZE.101188920	PZE.101189231	PZE.101189246	PZE.101189314	PZE.101189410	PZE.101189417	PZE.101189418	PZE.101189457	PZE.101189489	PZE.101189600	PZE.101189687	PZE.101189720	PZE.101189787	PZE.101189810	PZE.101189838	PZE.101189858	PZE.101189877	PZE.101189878	PZE.101189886	PZE.101189912	PZE.101190026	PZE.101190037	PZE.101190131	PZE.101190155	PZE.101190255	PZE.101190317	PZE.101190502	PZE.101190568	PZE.101190686	PZE.101190721	PZE.101190826	PZE.101190832	PZE.101190874	PZE.101190927	PZE.101190935	PZE.101191080	PZE.101191112	PZE.101191166	PZE.101191306	PZE.101191386	PZE.101191468	PZE.101191494	PZE.101191596	PZE.101191608	PZE.101191697	PZE.101191790	PZE.101192090	PZE.101192133	PZE.101192138	PZE.101192183	PZE.101192195	PZE.101192215	PZE.101192259	PZE.101192272	PZE.101192304	PZE.101192357	PZE.101192449	PZE.101192489	PZE.101192491	PZE.101192526	PZE.101192567	PZE.101192569	PZE.101192570	PZE.101192576	PZE.101192589	PZE.101192715	PZE.101192735	PZE.101192764	PZE.101192859	PZE.101193114	PZE.101193425	PZE.101193629	PZE.101193678	PZE.101193795	PZE.101193799	PZE.101193867	PZE.101194422	PZE.101194483	PZE.101194502	PZE.101194503	PZE.101194505	PZE.101194634	PZE.101194696	PZE.101194703	PZE.101194713	PZE.101194730	PZE.101194751	PZE.101194762	PZE.101194804	PZE.101194885	PZE.101194985	PZE.101195075	PZE.101195132	PZE.101195153	PZE.101195252	PZE.101195302	PZE.101195343	PZE.101195355	PZE.101195407	PZE.101195479	PZE.101195541	PZE.101195574	PZE.101195591	PZE.101195592	PZE.101195694	PZE.101195784	PZE.101195787	PZE.101195800	PZE.101195802	PZE.101195850	PZE.101195890	PZE.101195985	PZE.101196056	PZE.101196084	PZE.101196147	PZE.101196193	PZE.101196242	PZE.101196289	PZE.101196337	PZE.101196421	PZE.101196459	PZE.101196460	PZE.101196461	PZE.101196482	PZE.101196483	PZE.101196496	PZE.101196520	PZE.101196552	PZE.101196582	PZE.101196605	PZE.101196709	PZE.101196829	PZE.101196856	PZE.101196857	PZE.101196940	PZE.101197018	PZE.101197293	PZE.101197298	PZE.101197472	PZE.101197668	PZE.101197686	PZE.101197695	PZE.101197856	PZE.101197938	PZE.101197988	PZE.101198020	PZE.101198038	PZE.101198043	PZE.101198050	PZE.101198337	PZE.101198371	PZE.101198387	PZE.101198568	PZE.101198605	PZE.101198659	PZE.101198751	PZE.101198766	PZE.101198781	PZE.101198839	PZE.101198850	PZE.101198854	PZE.101198866	PZE.101198905	PZE.101199017	PZE.101199033	PZE.101199324	PZE.101199331	PZE.101199424	PZE.101199507	PZE.101199598	PZE.101199628	PZE.101199718	PZE.101199742	PZE.101199832	PZE.101199853	PZE.101199859	PZE.101200126	PZE.101200159	PZE.101200220	PZE.101200311	PZE.101200344	PZE.101200358	PZE.101200480	PZE.101200614	PZE.101201013	PZE.101201096	PZE.101201123	PZE.101201196	PZE.101201202	PZE.101201205	PZE.101201218	PZE.101201219	PZE.101201243	PZE.101201244	PZE.101201288	PZE.101201482	PZE.101201492	PZE.101201646	PZE.101201666	PZE.101201705	PZE.101201711	PZE.101201729	PZE.101201940	PZE.101201941	PZE.101201972	PZE.101202176	PZE.101202281	PZE.101202565	PZE.101202934	PZE.101202983	PZE.101203014	PZE.101203104	PZE.101203123	PZE.101203291	PZE.101203502	PZE.101203718	PZE.101203731	PZE.101203754	PZE.101203885	PZE.101203914	PZE.101203924	PZE.101203936	PZE.101204487	PZE.101204689	PZE.101204728	PZE.101204975	PZE.101204999	PZE.101205014	PZE.101205031	PZE.101205141	PZE.101205159	PZE.101205235	PZE.101205273	PZE.101205503	PZE.101205523	PZE.101205609	PZE.101205664	PZE.101205734	PZE.101205957	PZE.101205958	PZE.101205963	PZE.101205965	PZE.101206027	PZE.101206210	PZE.101206241	PZE.101206252	PZE.101206287	PZE.101206290	PZE.101206438	PZE.101206520	PZE.101206527	PZE.101206617	PZE.101206816	PZE.101206918	PZE.101206982	PZE.101207014	PZE.101207021	PZE.101207039	PZE.101207044	PZE.101207067	PZE.101207166	PZE.101207253	PZE.101207480	PZE.101207892	PZE.101207960	PZE.101208074	PZE.101208112	PZE.101208126	PZE.101208130	PZE.101208132	PZE.101208157	PZE.101208190	PZE.101208211	PZE.101208297	PZE.101208406	PZE.101208550	PZE.101208579	PZE.101208698	PZE.101208762	PZE.101208775	PZE.101208921	PZE.101209157	PZE.101209179	PZE.101209279	PZE.101209438	PZE.101209497	PZE.101209585	PZE.101209620	PZE.101209792	PZE.101209844	PZE.101209857	PZE.101209908	PZE.101209983	PZE.101210110	PZE.101210111	PZE.101210112	PZE.101210179	PZE.101210226	PZE.101210262	PZE.101210296	PZE.101210563	PZE.101210571	PZE.101210621	PZE.101210657	PZE.101210733	PZE.101210734	PZE.101210761	PZE.101210780	PZE.101210927	PZE.101211038	PZE.101211251	PZE.101211330	PZE.101211331	PZE.101211336	PZE.101211337	PZE.101211427	PZE.101211812	PZE.101211929	PZE.101212020	PZE.101212055	PZE.101212116	PZE.101212333	PZE.101212365	PZE.101212714	PZE.101212781	PZE.101212926	PZE.101212968	PZE.101213102	PZE.101213233	PZE.101213253	PZE.101213256	PZE.101213333	PZE.101213356	PZE.101213494	PZE.101213558	PZE.101213588	PZE.101213720	PZE.101213727	PZE.101213737	PZE.101213738	PZE.101213812	PZE.101214000	PZE.101214004	PZE.101214117	PZE.101214118	PZE.101214133	PZE.101214221	PZE.101214250	PZE.101214331	PZE.101214344	PZE.101214376	PZE.101214418	PZE.101214422	PZE.101214474	PZE.101214480	PZE.101214532	PZE.101214787	PZE.101214804	PZE.101214818	PZE.101215024	PZE.101215121	PZE.101215138	PZE.101215173	PZE.101215248	PZE.101215279	PZE.101215284	PZE.101215292	PZE.101215293	PZE.101215382	PZE.101215394	PZE.101215416	PZE.101215424	PZE.101215580	PZE.101215648	PZE.101215677	PZE.101215699	PZE.101215804	PZE.101215808	PZE.101216104	PZE.101216412	PZE.101216432	PZE.101216433	PZE.101216445	PZE.101216470	PZE.101216508	PZE.101216533	PZE.101216586	PZE.101216712	PZE.101216827	PZE.101216889	PZE.101217024	PZE.101217291	PZE.101217415	PZE.101217422	PZE.101217474	PZE.101217505	PZE.101217508	PZE.101217760	PZE.101217778	PZE.101217941	PZE.101218384	PZE.101218499	PZE.101218711	PZE.101218765	PZE.101218887	PZE.101218891	PZE.101218895	PZE.101218900	PZE.101218910	PZE.101218947	PZE.101218966	PZE.101219112	PZE.101219180	PZE.101219227	PZE.101219359	PZE.101219382	PZE.101219403	PZE.101219442	PZE.101219487	PZE.101219533	PZE.101219610	PZE.101219678	PZE.101219724	PZE.101219786	PZE.101219839	PZE.101219849	PZE.101219854	PZE.101219932	PZE.101219933	PZE.101219969	PZE.101220014	PZE.101220098	PZE.101220121	PZE.101220149	PZE.101220221	PZE.101220286	PZE.101220301	PZE.101220335	PZE.101220338	PZE.101220452	PZE.101220456	PZE.101221207	PZE.101221319	PZE.101221555	PZE.101221583	PZE.101221649	PZE.101221680	PZE.101221762	PZE.101221874	PZE.101221971	PZE.101222116	PZE.101222142	PZE.101222185	PZE.101222195	PZE.101222233	PZE.101222240	PZE.101222331	PZE.101222337	PZE.101222338	PZE.101222418	PZE.101222419	PZE.101222421	PZE.101222445	PZE.101222610	PZE.101222675	PZE.101222687	PZE.101222689	PZE.101222690	PZE.101222746	PZE.101222779	PZE.101222789	PZE.101222913	PZE.101222945	PZE.101223111	PZE.101223251	PZE.101223315	PZE.101223466	PZE.101223708	PZE.101223740	PZE.101223875	PZE.101224017	PZE.101224367	PZE.101224432	PZE.101224439	PZE.101224534	PZE.101224897	PZE.101224937	PZE.101224997	PZE.101225057	PZE.101225068	PZE.101225069	PZE.101225078	PZE.101225113	PZE.101225240	PZE.101225496	PZE.101225570	PZE.101225664	PZE.101225728	PZE.101225822	PZE.101226279	PZE.101226356	PZE.101226363	PZE.101226633	PZE.101226711	PZE.101226725	PZE.101227048	PZE.101227145	PZE.101227206	PZE.101227243	PZE.101227262	PZE.101227275	PZE.101227291	PZE.101227480	PZE.101227544	PZE.101227723	PZE.101228277	PZE.101228665	PZE.101228736	PZE.101228783	PZE.101228961	PZE.101229013	PZE.101229026	PZE.101229107	PZE.101229134	PZE.101229195	PZE.101229323	PZE.101229632	PZE.101229795	PZE.101229810	PZE.101229884	PZE.101230031	PZE.101230046	PZE.101230194	PZE.101230411	PZE.101230537	PZE.101230775	PZE.101231300	PZE.101231475	PZE.101231477	PZE.101231530	PZE.101231574	PZE.101231817	PZE.101231826	PZE.101231883	PZE.101231970	PZE.101232138	PZE.101232144	PZE.101232381	PZE.101232549	PZE.101232581	PZE.101232969	PZE.101233035	PZE.101233231	PZE.101233249	PZE.101233287	PZE.101233315	PZE.101233856	PZE.101233861	PZE.101233865	PZE.101233963	PZE.101233966	PZE.101234081	PZE.101234425	PZE.101234638	PZE.101234718	PZE.101235343	PZE.101235483	PZE.101235826	PZE.101235852	PZE.101235865	PZE.101236049	PZE.101236182	PZE.101236600	PZE.101236759	PZE.101236848	PZE.101237390	PZE.101237541	PZE.101237701	PZE.101237862	PZE.101237912	PZE.101238223	PZE.101238451	PZE.101238646	PZE.101238691	PZE.101238744	PZE.101238860	PZE.101238868	PZE.101238979	PZE.101239020	PZE.101239111	PZE.101239112	PZE.101239119	PZE.101239143	PZE.101239311	PZE.101239336	PZE.101239396	PZE.101240080	PZE.101240161	PZE.101240535	PZE.101240571	PZE.101240603	PZE.101240610	PZE.101240622	PZE.101240731	PZE.101240759	PZE.101241048	PZE.101241431	PZE.101241530	PZE.101241535	PZE.101241854	PZE.101242093	PZE.101242296	PZE.101242552	PZE.101242603	PZE.101242713	PZE.101242721	PZE.101242832	PZE.101242837	PZE.101242961	PZE.101242964	PZE.101243143	PZE.101243215	PZE.101243254	PZE.101243725	PZE.101244039	PZE.101244043	PZE.101244344	PZE.101244530	PZE.101245369	PZE.101245381	PZE.101245557	PZE.101245575	PZE.101245939	PZE.101246363	PZE.101246580	PZE.101246663	PZE.101246842	PZE.101247096	PZE.101247830	PZE.101248008	PZE.101248148	PZE.101248149	PZE.101248317	PZE.101248459	PZE.101248810	PZE.101249094	PZE.101249154	PZE.101249157	PZE.101249550	PZE.101249608	PZE.101249703	PZE.101250478	PZE.101250560	PZE.101250812	PZE.101250840	PZE.101250881	PZE.101251114	PZE.101251251	PZE.101251295	PZE.101251539	PZE.101251693	PZE.101251998	PZE.101252027	PZE.101252359	PZE.101252367	PZE.101252429	PZE.101252431	PZE.101253240	PZE.101253314	PZE.101253359	PZE.101253373	PZE.101253379	PZE.101253504	PZE.101253548	PZE.101253570	PZE.101254368	PZE.101254612	PZE.101254657	PZE.101254775	PZE.101254776	PZE.101255004	PZE.101255015	PZE.101255156	PZE.101255292	PZE.101255981	PZE.101256073	PZE.101256110	PZE.101256189	PZE.101256202	PZE.101256211	PZE.101256289	PZE.101256290	PZE.101256364	PZE.101256370	PZE.101256470	PZE.101256471	PZE.101256542	PZE.101256641	PZE.101256707	PZE.101256851	PZE.101256915	PZE.101257022	PZE.101257120	PZE.101257137	PZE.101257175	PZE.101257177	PZE.101257184	PZE.101257234	PZE.101257235	PZE.101257244	PZE.101257300	PZE.101257312	PZE.101257322	PZE.101257333	PZE.101257334	PZE.101257354	PZE.101257433	PZE.101257498	PZE.101257510	PZE.102000004	PZE.102000007	PZE.102000079	PZE.102000094	PZE.102000117	PZE.102000151	PZE.102000197	PZE.102000272	PZE.102000302	PZE.102000318	PZE.102000320	PZE.102000406	PZE.102000428	PZE.102000441	PZE.102000530	PZE.102000560	PZE.102000584	PZE.102000699	PZE.102000722	PZE.102000838	PZE.102000846	PZE.102000848	PZE.102001095	PZE.102002003	PZE.102002360	PZE.102002451	PZE.102002492	PZE.102002992	PZE.102003191	PZE.102003235	PZE.102003236	PZE.102004688	PZE.102005658	PZE.102005660	PZE.102005877	PZE.102005884	PZE.102006128	PZE.102006148	PZE.102006385	PZE.102006513	PZE.102007336	PZE.102007348	PZE.102007609	PZE.102007615	PZE.102008221	PZE.102008774	PZE.102009749	PZE.102009755	PZE.102009795	PZE.102011551	PZE.102011868	PZE.102011885	PZE.102011930	PZE.102012134	PZE.102012595	PZE.102012785	PZE.102013856	PZE.102013863	PZE.102013873	PZE.102014011	PZE.102014212	PZE.102014226	PZE.102014236	PZE.102015478	PZE.102016046	PZE.102016053	PZE.102016234	PZE.102016606	PZE.102016761	PZE.102016764	PZE.102016867	PZE.102017073	PZE.102017205	PZE.102017300	PZE.102017304	PZE.102017308	PZE.102017443	PZE.102017472	PZE.102017620	PZE.102017798	PZE.102017876	PZE.102017883	PZE.102017926	PZE.102017930	PZE.102017964	PZE.102018005	PZE.102018085	PZE.102018146	PZE.102018147	PZE.102018303	PZE.102018319	PZE.102018746	PZE.102019019	PZE.102019127	PZE.102019210	PZE.102019280	PZE.102019299	PZE.102019300	PZE.102019311	PZE.102019344	PZE.102019350	PZE.102019760	PZE.102021279	PZE.102021398	PZE.102021443	PZE.102021451	PZE.102021588	PZE.102021627	PZE.102023378	PZE.102023557	PZE.102023677	PZE.102023745	PZE.102024868	PZE.102025589	PZE.102025619	PZE.102025627	PZE.102025684	PZE.102026025	PZE.102026026	PZE.102026049	PZE.102027555	PZE.102027559	PZE.102027950	PZE.102028040	PZE.102028051	PZE.102028065	PZE.102028305	PZE.102028319	PZE.102028547	PZE.102028584	PZE.102029061	PZE.102029329	PZE.102029739	PZE.102029773	PZE.102029815	PZE.102029821	PZE.102030524	PZE.102030702	PZE.102030819	PZE.102031002	PZE.102031036	PZE.102031503	PZE.102031753	PZE.102031950	PZE.102032009	PZE.102032198	PZE.102032347	PZE.102032348	PZE.102032511	PZE.102032550	PZE.102033041	PZE.102033133	PZE.102033544	PZE.102033815	PZE.102033959	PZE.102034078	PZE.102034797	PZE.102034911	PZE.102034918	PZE.102035358	PZE.102035734	PZE.102035737	PZE.102035774	PZE.102035948	PZE.102036053	PZE.102036055	PZE.102036373	PZE.102036427	PZE.102036929	PZE.102037030	PZE.102037297	PZE.102037347	PZE.102037401	PZE.102037524	PZE.102037650	PZE.102037657	PZE.102037684	PZE.102038161	PZE.102038231	PZE.102038457	PZE.102038533	PZE.102038770	PZE.102038837	PZE.102038897	PZE.102038904	PZE.102039059	PZE.102039096	PZE.102039168	PZE.102039173	PZE.102039358	PZE.102039367	PZE.102039435	PZE.102039443	PZE.102039498	PZE.102039533	PZE.102039583	PZE.102039584	PZE.102039623	PZE.102039656	PZE.102039692	PZE.102039914	PZE.102039991	PZE.102039993	PZE.102040098	PZE.102040183	PZE.102040312	PZE.102040402	PZE.102040493	PZE.102040639	PZE.102040682	PZE.102040935	PZE.102041121	PZE.102041487	PZE.102041488	PZE.102041516	PZE.102041532	PZE.102041798	PZE.102041819	PZE.102041852	PZE.102041899	PZE.102041980	PZE.102042036	PZE.102042073	PZE.102042270	PZE.102043018	PZE.102043154	PZE.102043269	PZE.102043274	PZE.102043277	PZE.102043341	PZE.102043418	PZE.102043419	PZE.102043421	PZE.102043443	PZE.102043456	PZE.102043468	PZE.102043498	PZE.102043573	PZE.102043638	PZE.102043995	PZE.102044503	PZE.102044870	PZE.102044897	PZE.102045032	PZE.102045174	PZE.102045186	PZE.102045191	PZE.102045192	PZE.102045199	PZE.102045227	PZE.102045397	PZE.102045439	PZE.102045516	PZE.102045517	PZE.102045643	PZE.102045810	PZE.102045819	PZE.102045873	PZE.102045898	PZE.102046324	PZE.102046406	PZE.102046490	PZE.102046491	PZE.102046605	PZE.102046696	PZE.102046802	PZE.102046901	PZE.102046902	PZE.102046959	PZE.102046980	PZE.102046995	PZE.102046998	PZE.102047059	PZE.102047066	PZE.102047067	PZE.102047070	PZE.102047107	PZE.102047151	PZE.102047187	PZE.102047194	PZE.102047225	PZE.102047226	PZE.102047235	PZE.102047301	PZE.102047321	PZE.102047597	PZE.102047663	PZE.102047672	PZE.102047673	PZE.102047690	PZE.102047697	PZE.102047705	PZE.102047712	PZE.102047713	PZE.102047723	PZE.102047726	PZE.102047736	PZE.102047766	PZE.102047767	PZE.102047769	PZE.102047796	PZE.102047851	PZE.102047964	PZE.102048060	PZE.102048084	PZE.102048430	PZE.102048451	PZE.102048562	PZE.102048598	PZE.102048721	PZE.102048830	PZE.102048901	PZE.102049071	PZE.102049280	PZE.102049292	PZE.102049305	PZE.102049428	PZE.102049484	PZE.102049489	PZE.102049491	PZE.102049498	PZE.102049935	PZE.102050267	PZE.102050587	PZE.102050731	PZE.102050753	PZE.102050762	PZE.102050764	PZE.102050786	PZE.102050824	PZE.102050935	PZE.102051094	PZE.102051452	PZE.102051498	PZE.102051694	PZE.102051717	PZE.102051735	PZE.102051738	PZE.102051809	PZE.102051839	PZE.102051841	PZE.102051933	PZE.102052096	PZE.102052135	PZE.102052170	PZE.102052177	PZE.102052270	PZE.102052346	PZE.102052360	PZE.102052665	PZE.102052699	PZE.102052725	PZE.102052836	PZE.102052855	PZE.102053033	PZE.102053043	PZE.102053044	PZE.102053045	PZE.102053209	PZE.102053433	PZE.102053562	PZE.102053608	PZE.102053630	PZE.102053638	PZE.102053654	PZE.102053655	PZE.102053822	PZE.102053841	PZE.102053978	PZE.102053988	PZE.102054072	PZE.102054455	PZE.102054468	PZE.102054565	PZE.102054604	PZE.102054807	PZE.102054808	PZE.102054921	PZE.102055048	PZE.102055097	PZE.102055209	PZE.102055426	PZE.102055513	PZE.102055564	PZE.102055572	PZE.102055583	PZE.102055604	PZE.102055650	PZE.102055662	PZE.102055780	PZE.102055803	PZE.102055879	PZE.102055945	PZE.102055992	PZE.102056209	PZE.102056295	PZE.102056303	PZE.102056313	PZE.102056387	PZE.102056425	PZE.102056441	PZE.102056442	PZE.102056473	PZE.102056514	PZE.102056558	PZE.102056594	PZE.102056669	PZE.102056670	PZE.102056711	PZE.102056712	PZE.102056713	PZE.102056733	PZE.102056740	PZE.102056752	PZE.102057004	PZE.102057019	PZE.102057024	PZE.102057076	PZE.102057220	PZE.102057315	PZE.102057353	PZE.102057444	PZE.102057643	PZE.102057645	PZE.102057942	PZE.102058009	PZE.102058084	PZE.102058423	PZE.102058450	PZE.102058451	PZE.102058453	PZE.102058455	PZE.102058956	PZE.102059118	PZE.102059196	PZE.102059270	PZE.102059307	PZE.102059439	PZE.102059450	PZE.102059452	PZE.102059457	PZE.102059587	PZE.102059620	PZE.102059688	PZE.102059739	PZE.102059924	PZE.102059980	PZE.102059987	PZE.102060100	PZE.102060148	PZE.102060224	PZE.102060229	PZE.102060230	PZE.102060314	PZE.102060376	PZE.102060428	PZE.102060479	PZE.102060571	PZE.102060595	PZE.102060730	PZE.102060747	PZE.102060837	PZE.102060918	PZE.102061033	PZE.102061118	PZE.102061288	PZE.102061352	PZE.102061358	PZE.102061400	PZE.102061416	PZE.102061433	PZE.102061457	PZE.102061474	PZE.102061537	PZE.102061598	PZE.102061615	PZE.102061658	PZE.102061803	PZE.102062445	PZE.102062452	PZE.102062479	PZE.102062537	PZE.102062543	PZE.102062565	PZE.102062625	PZE.102062629	PZE.102062683	PZE.102062746	PZE.102062747	PZE.102062755	PZE.102062821	PZE.102062962	PZE.102062967	PZE.102063039	PZE.102063186	PZE.102063194	PZE.102063367	PZE.102063377	PZE.102063382	PZE.102063423	PZE.102063478	PZE.102063605	PZE.102063830	PZE.102063834	PZE.102064002	PZE.102064405	PZE.102064632	PZE.102064765	PZE.102064783	PZE.102064786	PZE.102064901	PZE.102064981	PZE.102065132	PZE.102065136	PZE.102065179	PZE.102065188	PZE.102065225	PZE.102065424	PZE.102065453	PZE.102065609	PZE.102065703	PZE.102065715	PZE.102065811	PZE.102065812	PZE.102065871	PZE.102065949	PZE.102066102	PZE.102066356	PZE.102066365	PZE.102066427	PZE.102066516	PZE.102067031	PZE.102067216	PZE.102067217	PZE.102067222	PZE.102067230	PZE.102067318	PZE.102067477	PZE.102067552	PZE.102067629	PZE.102067647	PZE.102067974	PZE.102068130	PZE.102068152	PZE.102068349	PZE.102068351	PZE.102068428	PZE.102068514	PZE.102068523	PZE.102068532	PZE.102068552	PZE.102068573	PZE.102068646	PZE.102068652	PZE.102068685	PZE.102068688	PZE.102068782	PZE.102068831	PZE.102068883	PZE.102068971	PZE.102069040	PZE.102069046	PZE.102069073	PZE.102069195	PZE.102069280	PZE.102069361	PZE.102069392	PZE.102069529	PZE.102069782	PZE.102070076	PZE.102070162	PZE.102070179	PZE.102070196	PZE.102070197	PZE.102070399	PZE.102070420	PZE.102070579	PZE.102070590	PZE.102070593	PZE.102070673	PZE.102070687	PZE.102070724	PZE.102070740	PZE.102070747	PZE.102070790	PZE.102070814	PZE.102070882	PZE.102070971	PZE.102070972	PZE.102070978	PZE.102070980	PZE.102070987	PZE.102070988	PZE.102070996	PZE.102071022	PZE.102071025	PZE.102071026	PZE.102071146	PZE.102071172	PZE.102071194	PZE.102071274	PZE.102071375	PZE.102071670	PZE.102071784	PZE.102071850	PZE.102071913	PZE.102072349	PZE.102072358	PZE.102072361	PZE.102072362	PZE.102072435	PZE.102072502	PZE.102072505	PZE.102072513	PZE.102072595	PZE.102072622	PZE.102072724	PZE.102072775	PZE.102072781	PZE.102072803	PZE.102072807	PZE.102072811	PZE.102072826	PZE.102072857	PZE.102072914	PZE.102072947	PZE.102072954	PZE.102072960	PZE.102073041	PZE.102073254	PZE.102073338	PZE.102073397	PZE.102073432	PZE.102073498	PZE.102073622	PZE.102073763	PZE.102073878	PZE.102073911	PZE.102073972	PZE.102073982	PZE.102074069	PZE.102074188	PZE.102074189	PZE.102074223	PZE.102074262	PZE.102074320	PZE.102074393	PZE.102074440	PZE.102074542	PZE.102074552	PZE.102074558	PZE.102074562	PZE.102074901	PZE.102074975	PZE.102075055	PZE.102075056	PZE.102075382	PZE.102075393	PZE.102075412	PZE.102075415	PZE.102075471	PZE.102075568	PZE.102075692	PZE.102075696	PZE.102075697	PZE.102075698	PZE.102075700	PZE.102075701	PZE.102075762	PZE.102075782	PZE.102075873	PZE.102075881	PZE.102075976	PZE.102075978	PZE.102075979	PZE.102075989	PZE.102075990	PZE.102075991	PZE.102076037	PZE.102076057	PZE.102076143	PZE.102076145	PZE.102076155	PZE.102076273	PZE.102076300	PZE.102076429	PZE.102076498	PZE.102076581	PZE.102076582	PZE.102076599	PZE.102076605	PZE.102076622	PZE.102076654	PZE.102076702	PZE.102076703	PZE.102076802	PZE.102076804	PZE.102076812	PZE.102076817	PZE.102076876	PZE.102076947	PZE.102076951	PZE.102076989	PZE.102077020	PZE.102077093	PZE.102077128	PZE.102077202	PZE.102077233	PZE.102077234	PZE.102077301	PZE.102077352	PZE.102077362	PZE.102077370	PZE.102077383	PZE.102077462	PZE.102077511	PZE.102077607	PZE.102077620	PZE.102077625	PZE.102077627	PZE.102077631	PZE.102077632	PZE.102077722	PZE.102077958	PZE.102078110	PZE.102078126	PZE.102078403	PZE.102078423	PZE.102078424	PZE.102078499	PZE.102078508	PZE.102078510	PZE.102078526	PZE.102078581	PZE.102078878	PZE.102078883	PZE.102078900	PZE.102078926	PZE.102078946	PZE.102078997	PZE.102079001	PZE.102079038	PZE.102079074	PZE.102079088	PZE.102079094	PZE.102079140	PZE.102079155	PZE.102079156	PZE.102079254	PZE.102079298	PZE.102079462	PZE.102079535	PZE.102079543	PZE.102079570	PZE.102079606	PZE.102079741	PZE.102079778	PZE.102079825	PZE.102079828	PZE.102079834	PZE.102079868	PZE.102079905	PZE.102079911	PZE.102079950	PZE.102079971	PZE.102079998	PZE.102080001	PZE.102080019	PZE.102080022	PZE.102080062	PZE.102080069	PZE.102080077	PZE.102080185	PZE.102080267	PZE.102080303	PZE.102080336	PZE.102080371	PZE.102080372	PZE.102080377	PZE.102080419	PZE.102080442	PZE.102080478	PZE.102080513	PZE.102080514	PZE.102080533	PZE.102080558	PZE.102080561	PZE.102080613	PZE.102080632	PZE.102080737	PZE.102080745	PZE.102080779	PZE.102080809	PZE.102080813	PZE.102080815	PZE.102080818	PZE.102080891	PZE.102080892	PZE.102080894	PZE.102080895	PZE.102080916	PZE.102080934	PZE.102080950	PZE.102080952	PZE.102081021	PZE.102081022	PZE.102081081	PZE.102081100	PZE.102081347	PZE.102081411	PZE.102081422	PZE.102081438	PZE.102081440	PZE.102081445	PZE.102081487	PZE.102081499	PZE.102081605	PZE.102081812	PZE.102081813	PZE.102081819	PZE.102081828	PZE.102081859	PZE.102081928	PZE.102081930	PZE.102081959	PZE.102081960	PZE.102081964	PZE.102081969	PZE.102082044	PZE.102082066	PZE.102082133	PZE.102082146	PZE.102082192	PZE.102082222	PZE.102082297	PZE.102082351	PZE.102082406	PZE.102082469	PZE.102082479	PZE.102082481	PZE.102082483	PZE.102082484	PZE.102082568	PZE.102082585	PZE.102082592	PZE.102082596	PZE.102082599	PZE.102082603	PZE.102082604	PZE.102082619	PZE.102082627	PZE.102082661	PZE.102082662	PZE.102082725	PZE.102082766	PZE.102082767	PZE.102082837	PZE.102082845	PZE.102082846	PZE.102082881	PZE.102082903	PZE.102082911	PZE.102082914	PZE.102082915	PZE.102082922	PZE.102082923	PZE.102082932	PZE.102083074	PZE.102083124	PZE.102083125	PZE.102083184	PZE.102083188	PZE.102083209	PZE.102083210	PZE.102083270	PZE.102083283	PZE.102083284	PZE.102083288	PZE.102083292	PZE.102083353	PZE.102083375	PZE.102083419	PZE.102083492	PZE.102083522	PZE.102083689	PZE.102083702	PZE.102083704	PZE.102083751	PZE.102083803	PZE.102083807	PZE.102083857	PZE.102083996	PZE.102084027	PZE.102084055	PZE.102084065	PZE.102084066	PZE.102084100	PZE.102084112	PZE.102084168	PZE.102084249	PZE.102084256	PZE.102084262	PZE.102084281	PZE.102084401	PZE.102084461	PZE.102084528	PZE.102084539	PZE.102084540	PZE.102084541	PZE.102084542	PZE.102084544	PZE.102084593	PZE.102084642	PZE.102084658	PZE.102084669	PZE.102084684	PZE.102084705	PZE.102084710	PZE.102084771	PZE.102084775	PZE.102084856	PZE.102084965	PZE.102084992	PZE.102085004	PZE.102085007	PZE.102085113	PZE.102085154	PZE.102085751	PZE.102085758	PZE.102085945	PZE.102086051	PZE.102086119	PZE.102086232	PZE.102086253	PZE.102086277	PZE.102086278	PZE.102086299	PZE.102086303	PZE.102086307	PZE.102086315	PZE.102086339	PZE.102086347	PZE.102086368	PZE.102086452	PZE.102086508	PZE.102086715	PZE.102086825	PZE.102086869	PZE.102086937	PZE.102086965	PZE.102086988	PZE.102087010	PZE.102087044	PZE.102087047	PZE.102087049	PZE.102087060	PZE.102087092	PZE.102087125	PZE.102087145	PZE.102087470	PZE.102087474	PZE.102087475	PZE.102087478	PZE.102087500	PZE.102087526	PZE.102087571	PZE.102087621	PZE.102087644	PZE.102087676	PZE.102087733	PZE.102087734	PZE.102087823	PZE.102087827	PZE.102087850	PZE.102087976	PZE.102088058	PZE.102088315	PZE.102088374	PZE.102088378	PZE.102088540	PZE.102088558	PZE.102088647	PZE.102088757	PZE.102088835	PZE.102088855	PZE.102088873	PZE.102088944	PZE.102088948	PZE.102089015	PZE.102089051	PZE.102089088	PZE.102089104	PZE.102089109	PZE.102089143	PZE.102089144	PZE.102089145	PZE.102089161	PZE.102089165	PZE.102089174	PZE.102089195	PZE.102089205	PZE.102089207	PZE.102089216	PZE.102089302	PZE.102089473	PZE.102089489	PZE.102089548	PZE.102089616	PZE.102089702	PZE.102089711	PZE.102089747	PZE.102089752	PZE.102089790	PZE.102089884	PZE.102090001	PZE.102090027	PZE.102090102	PZE.102090103	PZE.102090104	PZE.102090108	PZE.102090109	PZE.102090161	PZE.102090163	PZE.102090176	PZE.102090181	PZE.102090203	PZE.102090252	PZE.102090266	PZE.102090373	PZE.102090397	PZE.102090398	PZE.102090536	PZE.102090710	PZE.102090752	PZE.102090799	PZE.102090864	PZE.102090865	PZE.102090866	PZE.102090867	PZE.102090881	PZE.102090904	PZE.102090914	PZE.102090936	PZE.102090978	PZE.102091036	PZE.102091037	PZE.102091071	PZE.102091072	PZE.102091079	PZE.102091149	PZE.102091223	PZE.102091259	PZE.102091286	PZE.102091287	PZE.102091423	PZE.102091458	PZE.102091468	PZE.102091469	PZE.102091474	PZE.102091475	PZE.102091516	PZE.102091529	PZE.102091650	PZE.102091697	PZE.102091770	PZE.102091788	PZE.102091819	PZE.102091834	PZE.102091861	PZE.102091901	PZE.102091905	PZE.102091909	PZE.102091935	PZE.102091966	PZE.102092011	PZE.102092050	PZE.102092065	PZE.102092084	PZE.102092116	PZE.102092131	PZE.102092145	PZE.102092149	PZE.102092150	PZE.102092158	PZE.102092173	PZE.102092198	PZE.102092208	PZE.102092249	PZE.102092255	PZE.102092257	PZE.102092272	PZE.102092279	PZE.102092287	PZE.102092361	PZE.102092393	PZE.102092470	PZE.102092483	PZE.102092612	PZE.102092621	PZE.102092633	PZE.102092674	PZE.102092694	PZE.102092709	PZE.102092791	PZE.102092821	PZE.102092831	PZE.102092853	PZE.102092948	PZE.102092975	PZE.102092976	PZE.102092979	PZE.102093068	PZE.102093139	PZE.102093185	PZE.102093191	PZE.102093216	PZE.102093241	PZE.102093254	PZE.102093255	PZE.102093259	PZE.102093260	PZE.102093303	PZE.102093414	PZE.102093439	PZE.102093482	PZE.102093490	PZE.102093497	PZE.102093498	PZE.102093499	PZE.102093522	PZE.102093528	PZE.102093643	PZE.102093749	PZE.102093760	PZE.102093807	PZE.102093888	PZE.102093900	PZE.102093908	PZE.102093923	PZE.102093964	PZE.102093965	PZE.102093966	PZE.102093970	PZE.102093971	PZE.102094103	PZE.102094215	PZE.102094217	PZE.102094221	PZE.102094252	PZE.102094253	PZE.102094259	PZE.102094276	PZE.102094336	PZE.102094429	PZE.102094483	PZE.102094667	PZE.102094880	PZE.102094891	PZE.102095007	PZE.102095011	PZE.102095054	PZE.102095116	PZE.102095151	PZE.102095227	PZE.102095355	PZE.102095370	PZE.102095460	PZE.102095502	PZE.102095526	PZE.102095541	PZE.102095552	PZE.102095556	PZE.102095767	PZE.102095890	PZE.102096006	PZE.102096012	PZE.102096013	PZE.102096043	PZE.102096190	PZE.102096199	PZE.102096200	PZE.102096274	PZE.102096297	PZE.102096341	PZE.102096468	PZE.102096469	PZE.102096506	PZE.102096590	PZE.102096597	PZE.102096831	PZE.102097006	PZE.102097081	PZE.102097101	PZE.102097108	PZE.102097169	PZE.102097264	PZE.102097267	PZE.102097302	PZE.102097304	PZE.102097305	PZE.102097308	PZE.102097337	PZE.102097345	PZE.102097586	PZE.102097587	PZE.102097677	PZE.102097712	PZE.102097843	PZE.102097844	PZE.102097879	PZE.102097892	PZE.102097907	PZE.102097918	PZE.102097920	PZE.102097922	PZE.102097986	PZE.102098049	PZE.102098072	PZE.102098073	PZE.102098100	PZE.102098108	PZE.102098119	PZE.102098146	PZE.102098151	PZE.102098447	PZE.102098581	PZE.102098684	PZE.102098688	PZE.102098705	PZE.102098721	PZE.102098722	PZE.102098735	PZE.102098751	PZE.102098791	PZE.102098795	PZE.102098807	PZE.102098808	PZE.102098828	PZE.102098899	PZE.102098903	PZE.102098923	PZE.102098925	PZE.102099063	PZE.102099083	PZE.102099223	PZE.102099237	PZE.102099319	PZE.102099358	PZE.102099362	PZE.102099594	PZE.102099604	PZE.102099804	PZE.102099881	PZE.102099902	PZE.102099957	PZE.102099996	PZE.102099997	PZE.102100053	PZE.102100068	PZE.102100069	PZE.102100180	PZE.102100301	PZE.102100309	PZE.102100314	PZE.102100379	PZE.102100438	PZE.102100460	PZE.102100461	PZE.102100483	PZE.102100546	PZE.102100623	PZE.102100624	PZE.102100625	PZE.102100637	PZE.102100638	PZE.102100639	PZE.102100677	PZE.102100681	PZE.102100718	PZE.102100760	PZE.102100761	PZE.102100766	PZE.102100854	PZE.102100867	PZE.102100870	PZE.102100871	PZE.102100879	PZE.102100891	PZE.102100930	PZE.102100963	PZE.102100964	PZE.102100967	PZE.102100968	PZE.102100970	PZE.102101002	PZE.102101083	PZE.102101101	PZE.102101107	PZE.102101113	PZE.102101129	PZE.102101174	PZE.102101243	PZE.102101308	PZE.102101309	PZE.102101321	PZE.102101328	PZE.102101333	PZE.102101406	PZE.102101557	PZE.102101608	PZE.102101613	PZE.102101625	PZE.102101639	PZE.102101650	PZE.102101656	PZE.102101673	PZE.102101675	PZE.102101730	PZE.102101793	PZE.102101798	PZE.102101817	PZE.102101838	PZE.102101917	PZE.102101927	PZE.102101934	PZE.102101935	PZE.102101968	PZE.102101988	PZE.102102011	PZE.102102028	PZE.102102029	PZE.102102054	PZE.102102092	PZE.102102144	PZE.102102148	PZE.102102152	PZE.102102178	PZE.102102288	PZE.102102299	PZE.102102395	PZE.102102491	PZE.102102642	PZE.102102648	PZE.102102670	PZE.102102716	PZE.102102724	PZE.102102732	PZE.102102738	PZE.102102760	PZE.102102763	PZE.102102818	PZE.102102819	PZE.102102836	PZE.102102960	PZE.102102981	PZE.102103026	PZE.102103095	PZE.102103112	PZE.102103212	PZE.102103267	PZE.102103271	PZE.102103287	PZE.102103289	PZE.102103360	PZE.102103367	PZE.102103390	PZE.102103536	PZE.102103687	PZE.102103771	PZE.102103918	PZE.102103924	PZE.102103926	PZE.102103953	PZE.102103954	PZE.102104070	PZE.102104092	PZE.102104127	PZE.102104129	PZE.102104151	PZE.102104154	PZE.102104155	PZE.102104278	PZE.102104325	PZE.102104327	PZE.102104331	PZE.102104354	PZE.102104363	PZE.102104366	PZE.102104521	PZE.102104526	PZE.102104527	PZE.102104531	PZE.102104557	PZE.102104581	PZE.102104605	PZE.102104640	PZE.102104644	PZE.102104712	PZE.102104713	PZE.102104714	PZE.102104717	PZE.102104718	PZE.102104724	PZE.102104865	PZE.102104874	PZE.102104884	PZE.102104904	PZE.102104931	PZE.102104936	PZE.102104971	PZE.102104972	PZE.102105057	PZE.102105074	PZE.102105113	PZE.102105240	PZE.102105276	PZE.102105304	PZE.102105312	PZE.102105315	PZE.102105406	PZE.102105410	PZE.102105416	PZE.102105417	PZE.102105434	PZE.102105436	PZE.102105456	PZE.102105585	PZE.102105595	PZE.102105647	PZE.102105717	PZE.102105765	PZE.102105767	PZE.102105796	PZE.102105806	PZE.102105811	PZE.102105815	PZE.102105891	PZE.102105892	PZE.102105899	PZE.102105930	PZE.102105969	PZE.102106027	PZE.102106071	PZE.102106083	PZE.102106131	PZE.102106133	PZE.102106134	PZE.102106141	PZE.102106143	PZE.102106147	PZE.102106190	PZE.102106221	PZE.102106384	PZE.102106394	PZE.102106396	PZE.102106398	PZE.102106399	PZE.102106405	PZE.102106409	PZE.102106503	PZE.102106504	PZE.102106631	PZE.102106919	PZE.102106924	PZE.102106976	PZE.102107027	PZE.102107039	PZE.102107077	PZE.102107084	PZE.102107162	PZE.102107302	PZE.102107460	PZE.102107480	PZE.102107500	PZE.102107519	PZE.102107608	PZE.102107631	PZE.102107643	PZE.102107776	PZE.102107800	PZE.102107883	PZE.102107923	PZE.102107924	PZE.102107942	PZE.102107953	PZE.102107981	PZE.102107982	PZE.102108087	PZE.102108111	PZE.102108296	PZE.102108435	PZE.102108446	PZE.102108723	PZE.102108725	PZE.102108812	PZE.102108850	PZE.102108851	PZE.102108852	PZE.102108858	PZE.102108961	PZE.102108975	PZE.102109004	PZE.102109033	PZE.102109050	PZE.102109095	PZE.102109151	PZE.102109182	PZE.102109278	PZE.102109282	PZE.102109357	PZE.102109638	PZE.102109639	PZE.102109682	PZE.102109718	PZE.102109721	PZE.102109784	PZE.102109786	PZE.102109792	PZE.102109861	PZE.102109928	PZE.102109933	PZE.102110009	PZE.102110058	PZE.102110198	PZE.102110255	PZE.102110282	PZE.102110319	PZE.102110333	PZE.102110378	PZE.102110407	PZE.102110461	PZE.102110466	PZE.102110622	PZE.102110628	PZE.102110629	PZE.102110667	PZE.102110668	PZE.102110678	PZE.102110724	PZE.102110728	PZE.102110799	PZE.102110801	PZE.102110850	PZE.102110991	PZE.102111018	PZE.102111021	PZE.102111022	PZE.102111172	PZE.102111177	PZE.102111181	PZE.102111257	PZE.102111317	PZE.102111346	PZE.102111369	PZE.102111385	PZE.102111442	PZE.102111459	PZE.102111518	PZE.102111520	PZE.102111557	PZE.102111568	PZE.102111643	PZE.102111672	PZE.102111837	PZE.102111838	PZE.102111846	PZE.102111847	PZE.102111951	PZE.102112009	PZE.102112011	PZE.102112078	PZE.102112103	PZE.102112110	PZE.102112111	PZE.102112161	PZE.102112194	PZE.102112253	PZE.102112509	PZE.102112565	PZE.102112646	PZE.102112650	PZE.102112686	PZE.102112687	PZE.102112725	PZE.102112726	PZE.102112760	PZE.102112803	PZE.102112804	PZE.102112805	PZE.102112829	PZE.102112842	PZE.102112843	PZE.102112846	PZE.102112847	PZE.102112855	PZE.102112928	PZE.102112937	PZE.102112939	PZE.102112942	PZE.102112971	PZE.102113021	PZE.102113043	PZE.102113044	PZE.102113046	PZE.102113125	PZE.102113135	PZE.102113171	PZE.102113182	PZE.102113183	PZE.102113210	PZE.102113225	PZE.102113229	PZE.102113251	PZE.102113254	PZE.102113258	PZE.102113283	PZE.102113294	PZE.102113432	PZE.102113500	PZE.102113578	PZE.102113760	PZE.102113762	PZE.102113765	PZE.102113818	PZE.102113877	PZE.102113899	PZE.102113930	PZE.102114070	PZE.102114091	PZE.102114102	PZE.102114187	PZE.102114188	PZE.102114190	PZE.102114250	PZE.102114289	PZE.102114374	PZE.102114449	PZE.102114510	PZE.102114557	PZE.102114559	PZE.102114565	PZE.102114638	PZE.102114762	PZE.102114768	PZE.102114971	PZE.102115086	PZE.102115210	PZE.102115357	PZE.102115445	PZE.102115476	PZE.102115478	PZE.102115483	PZE.102115524	PZE.102115599	PZE.102115604	PZE.102115690	PZE.102115721	PZE.102115767	PZE.102115771	PZE.102115849	PZE.102115895	PZE.102115940	PZE.102115993	PZE.102116009	PZE.102116086	PZE.102116102	PZE.102116114	PZE.102116144	PZE.102116196	PZE.102116199	PZE.102116215	PZE.102116253	PZE.102116295	PZE.102116343	PZE.102116344	PZE.102116447	PZE.102116456	PZE.102116460	PZE.102116575	PZE.102116576	PZE.102116663	PZE.102116669	PZE.102116673	PZE.102116675	PZE.102116676	PZE.102116677	PZE.102116723	PZE.102116965	PZE.102117012	PZE.102117013	PZE.102117020	PZE.102117021	PZE.102117067	PZE.102117068	PZE.102117120	PZE.102117126	PZE.102117172	PZE.102117173	PZE.102117174	PZE.102117209	PZE.102117236	PZE.102117237	PZE.102117290	PZE.102117297	PZE.102117310	PZE.102117327	PZE.102117341	PZE.102117342	PZE.102117429	PZE.102117435	PZE.102117505	PZE.102117537	PZE.102117625	PZE.102117636	PZE.102117676	PZE.102117682	PZE.102117689	PZE.102117709	PZE.102117723	PZE.102117738	PZE.102117741	PZE.102117887	PZE.102117916	PZE.102117940	PZE.102117946	PZE.102117987	PZE.102118032	PZE.102118040	PZE.102118112	PZE.102118191	PZE.102118224	PZE.102118282	PZE.102118382	PZE.102118463	PZE.102118466	PZE.102118625	PZE.102118672	PZE.102118680	PZE.102118683	PZE.102118717	PZE.102118796	PZE.102118862	PZE.102118885	PZE.102118916	PZE.102118927	PZE.102118928	PZE.102118979	PZE.102119036	PZE.102119060	PZE.102119077	PZE.102119079	PZE.102119133	PZE.102119186	PZE.102119200	PZE.102119204	PZE.102119283	PZE.102119420	PZE.102119454	PZE.102119565	PZE.102119566	PZE.102119573	PZE.102119641	PZE.102119686	PZE.102119689	PZE.102119691	PZE.102119767	PZE.102119865	PZE.102119891	PZE.102119899	PZE.102119932	PZE.102120088	PZE.102120189	PZE.102120220	PZE.102120224	PZE.102120293	PZE.102120297	PZE.102120316	PZE.102120321	PZE.102120342	PZE.102120355	PZE.102120370	PZE.102120398	PZE.102120400	PZE.102120408	PZE.102120409	PZE.102120410	PZE.102120444	PZE.102120501	PZE.102120547	PZE.102120581	PZE.102120646	PZE.102120732	PZE.102120786	PZE.102120896	PZE.102120922	PZE.102120959	PZE.102121027	PZE.102121054	PZE.102121058	PZE.102121070	PZE.102121096	PZE.102121121	PZE.102121135	PZE.102121137	PZE.102121265	PZE.102121313	PZE.102121319	PZE.102121322	PZE.102121325	PZE.102121334	PZE.102121355	PZE.102121356	PZE.102121360	PZE.102121363	PZE.102121423	PZE.102121523	PZE.102121608	PZE.102121637	PZE.102121732	PZE.102121735	PZE.102121756	PZE.102121758	PZE.102121765	PZE.102121780	PZE.102121832	PZE.102121834	PZE.102121893	PZE.102121940	PZE.102121952	PZE.102122084	PZE.102122100	PZE.102122167	PZE.102122206	PZE.102122253	PZE.102122282	PZE.102122295	PZE.102122324	PZE.102122368	PZE.102122424	PZE.102122508	PZE.102122567	PZE.102122572	PZE.102122599	PZE.102122639	PZE.102122746	PZE.102122877	PZE.102122951	PZE.102122961	PZE.102123028	PZE.102123069	PZE.102123185	PZE.102123339	PZE.102123446	PZE.102123458	PZE.102123499	PZE.102123500	PZE.102123525	PZE.102123528	PZE.102123530	PZE.102123531	PZE.102123536	PZE.102123544	PZE.102123710	PZE.102123716	PZE.102123738	PZE.102123762	PZE.102123771	PZE.102123907	PZE.102123913	PZE.102123914	PZE.102123924	PZE.102123966	PZE.102123967	PZE.102123986	PZE.102124107	PZE.102124127	PZE.102124171	PZE.102124191	PZE.102124314	PZE.102124335	PZE.102124387	PZE.102124518	PZE.102124622	PZE.102124713	PZE.102124831	PZE.102124839	PZE.102124842	PZE.102124918	PZE.102125063	PZE.102125096	PZE.102125473	PZE.102125589	PZE.102125621	PZE.102125779	PZE.102126077	PZE.102126084	PZE.102126097	PZE.102126139	PZE.102126184	PZE.102126234	PZE.102126264	PZE.102126512	PZE.102126563	PZE.102126610	PZE.102126683	PZE.102126684	PZE.102126715	PZE.102126807	PZE.102126902	PZE.102126903	PZE.102126904	PZE.102126983	PZE.102127006	PZE.102127115	PZE.102127167	PZE.102127330	PZE.102127480	PZE.102127509	PZE.102127514	PZE.102127681	PZE.102127702	PZE.102127730	PZE.102127751	PZE.102127775	PZE.102127884	PZE.102127973	PZE.102128040	PZE.102128428	PZE.102128514	PZE.102128583	PZE.102129011	PZE.102129088	PZE.102129096	PZE.102129151	PZE.102129268	PZE.102129283	PZE.102129301	PZE.102129435	PZE.102129469	PZE.102129490	PZE.102129596	PZE.102129604	PZE.102129746	PZE.102129781	PZE.102129854	PZE.102129902	PZE.102129949	PZE.102130140	PZE.102130219	PZE.102130222	PZE.102130234	PZE.102130309	PZE.102130369	PZE.102130370	PZE.102130434	PZE.102130469	PZE.102130712	PZE.102130760	PZE.102130851	PZE.102130970	PZE.102130988	PZE.102131222	PZE.102131224	PZE.102131236	PZE.102131485	PZE.102131504	PZE.102131545	PZE.102131600	PZE.102131631	PZE.102131748	PZE.102131796	PZE.102131797	PZE.102131928	PZE.102131950	PZE.102131962	PZE.102131964	PZE.102131969	PZE.102131995	PZE.102132005	PZE.102132085	PZE.102132131	PZE.102132159	PZE.102132481	PZE.102132575	PZE.102132579	PZE.102132592	PZE.102132643	PZE.102132707	PZE.102132750	PZE.102132756	PZE.102132775	PZE.102133187	PZE.102133290	PZE.102133343	PZE.102133496	PZE.102133503	PZE.102133526	PZE.102133577	PZE.102133825	PZE.102133864	PZE.102134014	PZE.102134217	PZE.102134228	PZE.102134329	PZE.102134489	PZE.102134499	PZE.102134800	PZE.102135100	PZE.102135270	PZE.102135403	PZE.102135451	PZE.102135702	PZE.102135758	PZE.102135824	PZE.102135971	PZE.102135972	PZE.102136019	PZE.102136060	PZE.102136175	PZE.102136184	PZE.102136197	PZE.102136218	PZE.102136708	PZE.102136821	PZE.102136870	PZE.102137302	PZE.102137410	PZE.102137464	PZE.102137516	PZE.102137531	PZE.102137574	PZE.102137600	PZE.102137618	PZE.102137625	PZE.102137663	PZE.102137664	PZE.102137681	PZE.102137862	PZE.102137935	PZE.102137972	PZE.102138070	PZE.102138112	PZE.102138113	PZE.102138197	PZE.102138246	PZE.102138285	PZE.102138658	PZE.102138920	PZE.102139190	PZE.102139383	PZE.102139574	PZE.102139754	PZE.102140115	PZE.102140144	PZE.102140170	PZE.102140392	PZE.102140630	PZE.102140642	PZE.102140935	PZE.102141171	PZE.102141193	PZE.102141224	PZE.102141252	PZE.102141303	PZE.102141330	PZE.102141408	PZE.102141641	PZE.102141929	PZE.102141932	PZE.102142117	PZE.102142214	PZE.102142237	PZE.102142244	PZE.102142389	PZE.102142638	PZE.102142660	PZE.102142815	PZE.102142917	PZE.102143316	PZE.102143587	PZE.102143603	PZE.102143712	PZE.102143832	PZE.102143911	PZE.102143937	PZE.102143938	PZE.102143943	PZE.102143970	PZE.102143992	PZE.102144076	PZE.102144320	PZE.102144397	PZE.102144430	PZE.102144438	PZE.102144586	PZE.102144739	PZE.102144744	PZE.102144783	PZE.102144849	PZE.102144883	PZE.102144923	PZE.102145051	PZE.102145207	PZE.102145439	PZE.102145560	PZE.102145591	PZE.102145606	PZE.102145607	PZE.102145631	PZE.102145766	PZE.102145924	PZE.102146058	PZE.102146070	PZE.102146460	PZE.102146525	PZE.102146567	PZE.102146710	PZE.102146884	PZE.102146923	PZE.102147076	PZE.102147158	PZE.102147417	PZE.102147840	PZE.102147990	PZE.102148135	PZE.102148280	PZE.102148331	PZE.102148343	PZE.102148393	PZE.102148410	PZE.102148411	PZE.102148412	PZE.102148480	PZE.102148515	PZE.102148539	PZE.102148690	PZE.102148907	PZE.102148927	PZE.102148973	PZE.102149235	PZE.102149479	PZE.102149548	PZE.102149644	PZE.102149656	PZE.102149768	PZE.102149810	PZE.102149897	PZE.102149979	PZE.102150016	PZE.102150238	PZE.102150355	PZE.102150383	PZE.102150701	PZE.102150762	PZE.102150850	PZE.102150885	PZE.102150975	PZE.102151083	PZE.102151093	PZE.102151194	PZE.102151324	PZE.102151355	PZE.102151356	PZE.102152001	PZE.102152102	PZE.102152182	PZE.102152198	PZE.102152279	PZE.102152286	PZE.102152395	PZE.102153005	PZE.102153048	PZE.102153217	PZE.102153306	PZE.102153367	PZE.102153420	PZE.102153430	PZE.102153450	PZE.102153483	PZE.102153487	PZE.102153520	PZE.102153544	PZE.102153564	PZE.102153631	PZE.102153739	PZE.102153809	PZE.102153906	PZE.102153917	PZE.102153928	PZE.102153944	PZE.102154018	PZE.102154034	PZE.102154102	PZE.102154152	PZE.102154168	PZE.102154186	PZE.102154249	PZE.102154251	PZE.102154624	PZE.102154625	PZE.102155107	PZE.102155296	PZE.102155334	PZE.102155386	PZE.102155407	PZE.102155421	PZE.102155428	PZE.102156050	PZE.102156301	PZE.102156624	PZE.102156631	PZE.102156633	PZE.102156787	PZE.102157010	PZE.102157041	PZE.102157081	PZE.102157204	PZE.102157405	PZE.102157572	PZE.102157814	PZE.102158108	PZE.102158294	PZE.102158439	PZE.102158588	PZE.102158853	PZE.102158940	PZE.102159004	PZE.102159120	PZE.102159254	PZE.102159268	PZE.102159395	PZE.102159619	PZE.102159907	PZE.102159951	PZE.102159952	PZE.102160183	PZE.102160379	PZE.102160404	PZE.102160793	PZE.102160834	PZE.102160959	PZE.102161022	PZE.102161079	PZE.102161136	PZE.102161151	PZE.102161343	PZE.102161485	PZE.102161536	PZE.102161858	PZE.102162076	PZE.102162278	PZE.102162301	PZE.102162330	PZE.102162546	PZE.102162708	PZE.102162734	PZE.102163217	PZE.102163439	PZE.102163496	PZE.102163531	PZE.102163561	PZE.102163599	PZE.102163896	PZE.102163927	PZE.102163959	PZE.102164292	PZE.102164353	PZE.102164813	PZE.102164997	PZE.102165274	PZE.102165425	PZE.102165429	PZE.102165430	PZE.102165455	PZE.102165529	PZE.102165681	PZE.102165687	PZE.102165688	PZE.102166010	PZE.102166026	PZE.102166067	PZE.102166207	PZE.102166510	PZE.102166542	PZE.102166543	PZE.102166561	PZE.102166563	PZE.102166564	PZE.102166618	PZE.102166626	PZE.102166741	PZE.102166785	PZE.102166853	PZE.102166982	PZE.102167599	PZE.102167839	PZE.102168018	PZE.102168060	PZE.102168063	PZE.102168096	PZE.102168148	PZE.102168198	PZE.102169349	PZE.102169510	PZE.102169535	PZE.102169738	PZE.102169752	PZE.102169811	PZE.102169813	PZE.102169896	PZE.102170912	PZE.102171003	PZE.102171211	PZE.102171277	PZE.102172025	PZE.102172043	PZE.102172077	PZE.102172152	PZE.102172713	PZE.102172862	PZE.102173058	PZE.102173180	PZE.102173586	PZE.102173755	PZE.102174545	PZE.102174777	PZE.102175124	PZE.102175167	PZE.102175198	PZE.102175223	PZE.102175234	PZE.102175273	PZE.102175357	PZE.102175605	PZE.102175641	PZE.102176259	PZE.102176298	PZE.102176551	PZE.102176625	PZE.102176758	PZE.102176906	PZE.102176967	PZE.102176993	PZE.102177018	PZE.102177131	PZE.102177216	PZE.102177322	PZE.102177631	PZE.102177848	PZE.102177929	PZE.102178056	PZE.102178194	PZE.102178213	PZE.102178234	PZE.102178263	PZE.102178284	PZE.102178333	PZE.102178400	PZE.102178445	PZE.102178513	PZE.102178542	PZE.102178616	PZE.102178641	PZE.102178754	PZE.102178818	PZE.102178957	PZE.102179558	PZE.102179704	PZE.102179850	PZE.102179936	PZE.102180077	PZE.102180259	PZE.102180263	PZE.102180453	PZE.102180652	PZE.102180715	PZE.102180920	PZE.102181210	PZE.102181292	PZE.102181540	PZE.102181610	PZE.102181729	PZE.102182155	PZE.102182200	PZE.102182201	PZE.102182307	PZE.102182363	PZE.102182522	PZE.102182624	PZE.102182682	PZE.102182713	PZE.102182757	PZE.102183051	PZE.102183090	PZE.102183282	PZE.102183283	PZE.102183284	PZE.102183301	PZE.102183333	PZE.102183761	PZE.102183887	PZE.102184023	PZE.102184104	PZE.102184262	PZE.102184263	PZE.102184290	PZE.102184389	PZE.102184436	PZE.102184485	PZE.102184503	PZE.102184611	PZE.102184643	PZE.102184676	PZE.102184764	PZE.102184787	PZE.102184881	PZE.102184995	PZE.102185011	PZE.102185072	PZE.102185327	PZE.102185359	PZE.102185458	PZE.102185460	PZE.102185494	PZE.102185564	PZE.102185814	PZE.102185951	PZE.102185952	PZE.102185988	PZE.102186076	PZE.102186112	PZE.102186160	PZE.102186215	PZE.102186216	PZE.102186304	PZE.102186367	PZE.102186377	PZE.102186455	PZE.102186592	PZE.102186593	PZE.102186601	PZE.102186665	PZE.102186681	PZE.102186688	PZE.102186772	PZE.102186773	PZE.102186841	PZE.102187044	PZE.102187119	PZE.102187151	PZE.102187332	PZE.102187403	PZE.102187473	PZE.102187475	PZE.102187480	PZE.102187486	PZE.102187611	PZE.102187631	PZE.102187687	PZE.102188421	PZE.102189186	PZE.102189370	PZE.102189379	PZE.102189414	PZE.102189528	PZE.102189681	PZE.102189702	PZE.102191341	PZE.102191415	PZE.102191781	PZE.102191900	PZE.102192159	PZE.102192367	PZE.102192375	PZE.102192616	PZE.102192634	PZE.102192637	PZE.102192647	PZE.102192657	PZE.102192764	PZE.102192791	PZE.102192794	PZE.102192809	PZE.102192821	PZE.102192855	PZE.102192971	PZE.102193125	PZE.102193171	PZE.102193286	PZE.102193904	PZE.102194043	PZE.102194052	PZE.102194160	PZE.102194179	PZE.102194180	PZE.102194208	PZE.102194244	PZE.102194304	PZE.103000200	PZE.103000201	PZE.103000204	PZE.103000238	PZE.103000239	PZE.103000262	PZE.103000307	PZE.103000485	PZE.103000496	PZE.103000668	PZE.103000717	PZE.103000729	PZE.103000756	PZE.103000909	PZE.103000926	PZE.103001192	PZE.103001421	PZE.103001509	PZE.103001528	PZE.103001622	PZE.103001626	PZE.103001875	PZE.103001968	PZE.103002726	PZE.103003116	PZE.103003246	PZE.103003537	PZE.103003580	PZE.103003635	PZE.103005351	PZE.103005573	PZE.103006124	PZE.103006490	PZE.103006731	PZE.103006828	PZE.103008499	PZE.103008521	PZE.103008616	PZE.103008756	PZE.103009187	PZE.103009843	PZE.103010236	PZE.103010388	PZE.103010389	PZE.103011111	PZE.103011212	PZE.103011348	PZE.103011350	PZE.103011490	PZE.103011717	PZE.103011799	PZE.103011869	PZE.103012156	PZE.103012440	PZE.103012907	PZE.103013135	PZE.103013156	PZE.103013339	PZE.103013405	PZE.103013676	PZE.103013755	PZE.103014248	PZE.103014729	PZE.103014890	PZE.103014981	PZE.103015226	PZE.103015347	PZE.103015388	PZE.103015618	PZE.103015689	PZE.103015786	PZE.103015789	PZE.103015842	PZE.103015901	PZE.103016418	PZE.103016529	PZE.103016590	PZE.103016707	PZE.103016732	PZE.103017571	PZE.103017577	PZE.103017596	PZE.103017599	PZE.103017663	PZE.103017733	PZE.103017768	PZE.103017814	PZE.103018049	PZE.103018067	PZE.103018708	PZE.103018718	PZE.103018815	PZE.103018830	PZE.103018970	PZE.103018992	PZE.103019119	PZE.103019131	PZE.103019163	PZE.103019236	PZE.103019324	PZE.103019668	PZE.103019758	PZE.103019841	PZE.103019891	PZE.103019961	PZE.103020025	PZE.103020028	PZE.103020134	PZE.103020160	PZE.103020378	PZE.103020403	PZE.103020653	PZE.103020689	PZE.103020815	PZE.103020945	PZE.103021163	PZE.103021174	PZE.103021176	PZE.103021213	PZE.103021219	PZE.103021368	PZE.103021381	PZE.103021888	PZE.103021889	PZE.103021909	PZE.103022026	PZE.103022044	PZE.103022202	PZE.103022239	PZE.103022247	PZE.103022281	PZE.103022322	PZE.103022475	PZE.103022555	PZE.103022668	PZE.103022830	PZE.103022844	PZE.103022853	PZE.103023087	PZE.103023198	PZE.103023262	PZE.103023271	PZE.103023274	PZE.103023379	PZE.103023432	PZE.103023546	PZE.103023652	PZE.103023690	PZE.103023737	PZE.103023792	PZE.103023925	PZE.103024447	PZE.103024586	PZE.103024784	PZE.103024864	PZE.103024917	PZE.103024934	PZE.103024938	PZE.103024939	PZE.103024959	PZE.103025270	PZE.103025274	PZE.103025278	PZE.103025345	PZE.103025348	PZE.103025361	PZE.103025362	PZE.103025369	PZE.103025592	PZE.103025710	PZE.103025781	PZE.103025782	PZE.103025846	PZE.103025879	PZE.103025887	PZE.103025888	PZE.103025890	PZE.103025893	PZE.103025955	PZE.103025956	PZE.103025972	PZE.103025978	PZE.103026083	PZE.103026250	PZE.103026263	PZE.103026319	PZE.103026362	PZE.103026396	PZE.103026453	PZE.103026460	PZE.103026528	PZE.103026777	PZE.103026913	PZE.103027358	PZE.103027495	PZE.103027496	PZE.103027518	PZE.103027658	PZE.103027704	PZE.103027778	PZE.103027810	PZE.103027895	PZE.103028009	PZE.103028106	PZE.103028171	PZE.103028239	PZE.103028484	PZE.103028591	PZE.103028735	PZE.103028926	PZE.103028959	PZE.103029035	PZE.103029038	PZE.103029039	PZE.103029211	PZE.103029583	PZE.103029592	PZE.103029669	PZE.103029873	PZE.103029988	PZE.103030194	PZE.103030210	PZE.103030646	PZE.103030847	PZE.103030995	PZE.103031082	PZE.103031083	PZE.103031099	PZE.103031244	PZE.103031314	PZE.103031323	PZE.103031363	PZE.103031532	PZE.103031537	PZE.103031549	PZE.103031581	PZE.103031582	PZE.103031593	PZE.103031634	PZE.103031668	PZE.103031701	PZE.103031717	PZE.103031718	PZE.103031823	PZE.103031856	PZE.103031875	PZE.103031954	PZE.103031971	PZE.103032107	PZE.103032109	PZE.103032136	PZE.103032163	PZE.103032174	PZE.103032194	PZE.103032221	PZE.103032285	PZE.103032292	PZE.103032315	PZE.103032411	PZE.103032441	PZE.103032592	PZE.103032602	PZE.103032637	PZE.103032638	PZE.103033172	PZE.103033186	PZE.103033317	PZE.103033382	PZE.103033486	PZE.103033509	PZE.103033638	PZE.103033731	PZE.103033732	PZE.103033843	PZE.103033917	PZE.103033919	PZE.103034106	PZE.103034117	PZE.103034268	PZE.103034273	PZE.103034274	PZE.103034362	PZE.103034431	PZE.103034455	PZE.103034474	PZE.103034505	PZE.103034520	PZE.103034523	PZE.103034530	PZE.103034540	PZE.103034556	PZE.103034573	PZE.103034605	PZE.103034769	PZE.103034997	PZE.103035036	PZE.103035153	PZE.103035200	PZE.103035210	PZE.103035303	PZE.103035319	PZE.103035332	PZE.103035358	PZE.103035457	PZE.103035540	PZE.103035609	PZE.103035610	PZE.103035649	PZE.103035657	PZE.103035720	PZE.103035766	PZE.103035781	PZE.103035852	PZE.103036000	PZE.103036092	PZE.103036104	PZE.103036122	PZE.103036152	PZE.103036153	PZE.103036266	PZE.103036305	PZE.103036359	PZE.103036447	PZE.103036565	PZE.103036574	PZE.103036576	PZE.103036608	PZE.103036612	PZE.103036644	PZE.103036683	PZE.103036699	PZE.103036706	PZE.103036876	PZE.103036893	PZE.103036906	PZE.103036945	PZE.103036948	PZE.103037180	PZE.103037256	PZE.103037289	PZE.103037460	PZE.103037509	PZE.103037510	PZE.103037580	PZE.103037641	PZE.103037674	PZE.103037845	PZE.103038002	PZE.103038030	PZE.103038031	PZE.103038093	PZE.103038295	PZE.103038296	PZE.103038375	PZE.103038387	PZE.103038389	PZE.103038405	PZE.103038446	PZE.103038528	PZE.103038564	PZE.103038659	PZE.103038701	PZE.103038808	PZE.103039014	PZE.103039662	PZE.103039716	PZE.103039915	PZE.103040270	PZE.103040332	PZE.103040550	PZE.103040551	PZE.103040563	PZE.103040590	PZE.103040620	PZE.103040656	PZE.103040688	PZE.103040710	PZE.103040722	PZE.103040772	PZE.103040814	PZE.103040860	PZE.103040868	PZE.103041012	PZE.103041054	PZE.103041099	PZE.103041113	PZE.103041185	PZE.103041237	PZE.103041365	PZE.103041372	PZE.103041378	PZE.103041389	PZE.103041439	PZE.103041463	PZE.103041578	PZE.103041642	PZE.103041672	PZE.103041691	PZE.103041692	PZE.103041696	PZE.103041712	PZE.103041819	PZE.103041821	PZE.103041880	PZE.103041989	PZE.103041998	PZE.103041999	PZE.103042027	PZE.103042028	PZE.103042032	PZE.103042062	PZE.103042076	PZE.103042099	PZE.103042180	PZE.103042187	PZE.103042202	PZE.103042244	PZE.103042368	PZE.103042373	PZE.103042476	PZE.103042491	PZE.103042504	PZE.103042516	PZE.103042540	PZE.103042672	PZE.103042714	PZE.103042715	PZE.103042730	PZE.103042824	PZE.103042842	PZE.103042879	PZE.103042957	PZE.103043004	PZE.103043071	PZE.103043078	PZE.103043134	PZE.103043200	PZE.103043206	PZE.103043211	PZE.103043270	PZE.103043444	PZE.103043464	PZE.103043521	PZE.103043558	PZE.103043640	PZE.103043644	PZE.103043653	PZE.103043670	PZE.103043721	PZE.103043750	PZE.103044022	PZE.103044028	PZE.103044082	PZE.103044102	PZE.103044113	PZE.103044118	PZE.103044293	PZE.103044300	PZE.103044317	PZE.103044356	PZE.103044455	PZE.103044496	PZE.103044498	PZE.103044511	PZE.103044592	PZE.103044613	PZE.103044618	PZE.103044640	PZE.103044649	PZE.103044650	PZE.103044652	PZE.103044654	PZE.103044655	PZE.103044723	PZE.103044725	PZE.103044759	PZE.103044762	PZE.103044836	PZE.103044839	PZE.103044886	PZE.103044918	PZE.103044948	PZE.103045054	PZE.103045058	PZE.103045189	PZE.103045246	PZE.103045285	PZE.103045311	PZE.103045417	PZE.103045532	PZE.103045555	PZE.103045639	PZE.103045646	PZE.103045676	PZE.103045749	PZE.103045755	PZE.103045772	PZE.103045776	PZE.103045825	PZE.103045836	PZE.103046045	PZE.103046076	PZE.103046264	PZE.103046308	PZE.103046325	PZE.103046351	PZE.103046475	PZE.103046510	PZE.103046536	PZE.103046561	PZE.103046584	PZE.103046590	PZE.103046619	PZE.103046796	PZE.103046832	PZE.103046933	PZE.103046961	PZE.103047054	PZE.103047278	PZE.103047375	PZE.103047399	PZE.103047483	PZE.103047484	PZE.103047498	PZE.103047552	PZE.103047553	PZE.103047668	PZE.103047711	PZE.103047743	PZE.103047760	PZE.103047845	PZE.103047918	PZE.103047966	PZE.103048028	PZE.103048041	PZE.103048098	PZE.103048148	PZE.103048149	PZE.103048150	PZE.103048161	PZE.103048201	PZE.103048205	PZE.103048210	PZE.103048216	PZE.103048272	PZE.103048298	PZE.103048349	PZE.103048396	PZE.103048398	PZE.103048421	PZE.103048422	PZE.103048424	PZE.103048601	PZE.103048680	PZE.103048707	PZE.103048721	PZE.103048725	PZE.103048772	PZE.103048777	PZE.103048786	PZE.103048874	PZE.103048893	PZE.103048899	PZE.103048907	PZE.103048908	PZE.103048931	PZE.103049023	PZE.103049024	PZE.103049100	PZE.103049101	PZE.103049112	PZE.103049135	PZE.103049136	PZE.103049165	PZE.103049356	PZE.103049396	PZE.103049563	PZE.103049569	PZE.103049572	PZE.103049573	PZE.103049620	PZE.103049665	PZE.103049695	PZE.103049728	PZE.103049736	PZE.103049753	PZE.103049762	PZE.103049772	PZE.103049773	PZE.103049804	PZE.103049829	PZE.103049940	PZE.103049948	PZE.103049949	PZE.103049977	PZE.103049982	PZE.103050034	PZE.103050097	PZE.103050118	PZE.103050166	PZE.103050190	PZE.103050196	PZE.103050219	PZE.103050232	PZE.103050233	PZE.103050234	PZE.103050235	PZE.103050256	PZE.103050259	PZE.103050268	PZE.103050322	PZE.103050328	PZE.103050475	PZE.103050495	PZE.103050521	PZE.103050583	PZE.103050659	PZE.103050833	PZE.103051068	PZE.103051124	PZE.103051259	PZE.103051361	PZE.103051375	PZE.103051547	PZE.103051717	PZE.103051733	PZE.103051855	PZE.103051969	PZE.103051979	PZE.103052001	PZE.103052016	PZE.103052045	PZE.103052068	PZE.103052172	PZE.103052208	PZE.103052343	PZE.103052527	PZE.103052574	PZE.103052687	PZE.103052720	PZE.103052764	PZE.103052766	PZE.103052775	PZE.103052783	PZE.103052819	PZE.103052907	PZE.103052979	PZE.103053004	PZE.103053008	PZE.103053062	PZE.103053093	PZE.103053111	PZE.103053192	PZE.103053199	PZE.103053305	PZE.103053310	PZE.103053363	PZE.103053418	PZE.103053582	PZE.103053660	PZE.103053661	PZE.103053698	PZE.103053704	PZE.103053752	PZE.103053753	PZE.103053772	PZE.103053773	PZE.103053860	PZE.103053863	PZE.103053865	PZE.103053867	PZE.103053906	PZE.103053907	PZE.103053909	PZE.103053915	PZE.103053922	PZE.103053975	PZE.103054237	PZE.103054388	PZE.103054526	PZE.103054543	PZE.103054556	PZE.103054563	PZE.103054566	PZE.103054571	PZE.103054573	PZE.103054574	PZE.103054575	PZE.103054576	PZE.103054587	PZE.103054620	PZE.103054621	PZE.103054685	PZE.103054817	PZE.103054851	PZE.103054855	PZE.103054857	PZE.103054926	PZE.103054929	PZE.103054941	PZE.103054947	PZE.103055017	PZE.103055034	PZE.103055041	PZE.103055059	PZE.103055063	PZE.103055083	PZE.103055127	PZE.103055189	PZE.103055220	PZE.103055245	PZE.103055255	PZE.103055256	PZE.103055265	PZE.103055347	PZE.103055453	PZE.103055488	PZE.103055494	PZE.103055497	PZE.103055519	PZE.103055520	PZE.103055522	PZE.103055570	PZE.103055595	PZE.103055607	PZE.103055644	PZE.103055650	PZE.103055661	PZE.103055697	PZE.103055698	PZE.103055715	PZE.103055800	PZE.103055849	PZE.103055882	PZE.103055905	PZE.103056043	PZE.103056055	PZE.103056063	PZE.103056064	PZE.103056077	PZE.103056080	PZE.103056182	PZE.103056203	PZE.103056295	PZE.103056388	PZE.103056467	PZE.103056605	PZE.103056619	PZE.103056685	PZE.103056696	PZE.103056735	PZE.103056753	PZE.103056754	PZE.103056756	PZE.103056781	PZE.103056832	PZE.103056872	PZE.103056892	PZE.103056912	PZE.103056930	PZE.103057000	PZE.103057002	PZE.103057020	PZE.103057052	PZE.103057173	PZE.103057179	PZE.103057195	PZE.103057222	PZE.103057246	PZE.103057263	PZE.103057464	PZE.103057469	PZE.103057536	PZE.103057593	PZE.103057640	PZE.103057716	PZE.103057721	PZE.103057959	PZE.103058052	PZE.103058385	PZE.103058429	PZE.103058437	PZE.103058502	PZE.103058607	PZE.103058665	PZE.103058760	PZE.103058789	PZE.103058907	PZE.103058909	PZE.103058987	PZE.103059000	PZE.103059001	PZE.103059180	PZE.103059206	PZE.103059385	PZE.103059391	PZE.103059402	PZE.103059408	PZE.103059411	PZE.103059419	PZE.103059527	PZE.103059529	PZE.103059636	PZE.103059675	PZE.103059678	PZE.103059706	PZE.103059709	PZE.103059711	PZE.103059812	PZE.103059843	PZE.103059850	PZE.103059856	PZE.103059859	PZE.103059987	PZE.103060001	PZE.103060044	PZE.103060225	PZE.103060226	PZE.103060254	PZE.103060289	PZE.103060293	PZE.103060402	PZE.103060426	PZE.103060427	PZE.103060428	PZE.103060718	PZE.103060739	PZE.103060762	PZE.103060763	PZE.103060825	PZE.103060857	PZE.103060928	PZE.103060929	PZE.103060940	PZE.103060941	PZE.103060944	PZE.103060946	PZE.103060948	PZE.103060982	PZE.103061005	PZE.103061015	PZE.103061052	PZE.103061066	PZE.103061079	PZE.103061189	PZE.103061235	PZE.103061279	PZE.103061286	PZE.103061407	PZE.103061413	PZE.103061576	PZE.103061695	PZE.103061724	PZE.103061735	PZE.103061835	PZE.103061836	PZE.103061988	PZE.103062153	PZE.103062210	PZE.103062225	PZE.103062267	PZE.103062271	PZE.103062293	PZE.103062366	PZE.103062472	PZE.103062566	PZE.103062608	PZE.103062613	PZE.103062629	PZE.103062648	PZE.103062809	PZE.103062855	PZE.103063012	PZE.103063021	PZE.103063053	PZE.103063167	PZE.103063168	PZE.103063175	PZE.103063202	PZE.103063337	PZE.103063338	PZE.103063348	PZE.103063360	PZE.103063481	PZE.103063494	PZE.103063503	PZE.103063543	PZE.103063559	PZE.103063827	PZE.103063833	PZE.103063892	PZE.103063925	PZE.103063942	PZE.103063976	PZE.103063978	PZE.103063980	PZE.103064029	PZE.103064149	PZE.103064150	PZE.103064191	PZE.103064196	PZE.103064200	PZE.103064300	PZE.103064364	PZE.103064377	PZE.103064382	PZE.103064492	PZE.103064497	PZE.103064615	PZE.103064624	PZE.103064628	PZE.103064633	PZE.103064643	PZE.103064646	PZE.103064649	PZE.103064651	PZE.103064652	PZE.103064693	PZE.103064739	PZE.103064809	PZE.103064882	PZE.103064888	PZE.103064889	PZE.103064937	PZE.103064975	PZE.103065029	PZE.103065036	PZE.103065072	PZE.103065098	PZE.103065175	PZE.103065227	PZE.103065241	PZE.103065242	PZE.103065259	PZE.103065281	PZE.103065330	PZE.103065346	PZE.103065355	PZE.103065358	PZE.103065361	PZE.103065362	PZE.103065379	PZE.103065457	PZE.103065512	PZE.103065521	PZE.103065531	PZE.103065533	PZE.103065563	PZE.103065568	PZE.103065661	PZE.103065682	PZE.103065684	PZE.103065686	PZE.103065690	PZE.103065826	PZE.103065827	PZE.103066054	PZE.103066057	PZE.103066064	PZE.103066120	PZE.103066241	PZE.103066260	PZE.103066464	PZE.103066500	PZE.103066504	PZE.103066525	PZE.103066526	PZE.103066725	PZE.103066739	PZE.103066744	PZE.103066782	PZE.103066790	PZE.103066812	PZE.103066884	PZE.103066891	PZE.103067069	PZE.103067131	PZE.103067158	PZE.103067160	PZE.103067162	PZE.103067166	PZE.103067169	PZE.103067190	PZE.103067195	PZE.103067197	PZE.103067212	PZE.103067232	PZE.103067312	PZE.103067394	PZE.103067432	PZE.103067595	PZE.103067610	PZE.103067648	PZE.103067649	PZE.103067662	PZE.103067702	PZE.103067707	PZE.103067709	PZE.103067710	PZE.103067737	PZE.103067745	PZE.103067747	PZE.103067855	PZE.103067856	PZE.103067889	PZE.103067949	PZE.103067971	PZE.103068001	PZE.103068012	PZE.103068015	PZE.103068034	PZE.103068050	PZE.103068051	PZE.103068100	PZE.103068121	PZE.103068130	PZE.103068150	PZE.103068211	PZE.103068218	PZE.103068224	PZE.103068243	PZE.103068250	PZE.103068257	PZE.103068285	PZE.103068373	PZE.103068422	PZE.103068423	PZE.103068510	PZE.103068520	PZE.103068739	PZE.103068761	PZE.103068786	PZE.103068942	PZE.103068979	PZE.103069040	PZE.103069166	PZE.103069212	PZE.103069234	PZE.103069236	PZE.103069266	PZE.103069267	PZE.103069411	PZE.103069472	PZE.103069489	PZE.103069511	PZE.103069521	PZE.103069524	PZE.103069554	PZE.103069555	PZE.103069689	PZE.103069722	PZE.103069786	PZE.103069918	PZE.103069969	PZE.103070020	PZE.103070254	PZE.103070275	PZE.103070276	PZE.103070324	PZE.103070590	PZE.103070612	PZE.103070614	PZE.103070687	PZE.103070740	PZE.103070875	PZE.103070879	PZE.103071004	PZE.103071064	PZE.103071175	PZE.103071251	PZE.103071312	PZE.103071320	PZE.103071382	PZE.103071391	PZE.103071426	PZE.103071484	PZE.103071515	PZE.103071516	PZE.103071552	PZE.103071604	PZE.103071649	PZE.103071652	PZE.103071658	PZE.103071667	PZE.103071668	PZE.103071673	PZE.103071680	PZE.103071771	PZE.103071817	PZE.103072066	PZE.103072120	PZE.103072139	PZE.103072192	PZE.103072196	PZE.103072240	PZE.103072295	PZE.103072311	PZE.103072414	PZE.103072415	PZE.103072454	PZE.103072486	PZE.103072495	PZE.103072581	PZE.103072593	PZE.103072625	PZE.103072628	PZE.103072631	PZE.103072633	PZE.103072856	PZE.103072900	PZE.103072908	PZE.103072911	PZE.103073038	PZE.103073173	PZE.103073174	PZE.103073253	PZE.103073330	PZE.103073340	PZE.103073407	PZE.103073495	PZE.103073631	PZE.103073639	PZE.103073685	PZE.103073706	PZE.103073709	PZE.103073710	PZE.103073770	PZE.103073779	PZE.103073799	PZE.103073803	PZE.103073857	PZE.103073877	PZE.103073878	PZE.103073883	PZE.103073940	PZE.103073990	PZE.103074117	PZE.103074118	PZE.103074135	PZE.103074196	PZE.103074199	PZE.103074217	PZE.103074218	PZE.103074262	PZE.103074266	PZE.103074268	PZE.103074334	PZE.103074364	PZE.103074365	PZE.103074366	PZE.103074367	PZE.103074481	PZE.103074534	PZE.103074535	PZE.103074560	PZE.103074652	PZE.103074774	PZE.103074861	PZE.103074862	PZE.103074887	PZE.103074920	PZE.103075044	PZE.103075065	PZE.103075068	PZE.103075081	PZE.103075105	PZE.103075213	PZE.103075224	PZE.103075225	PZE.103075246	PZE.103075282	PZE.103075286	PZE.103075347	PZE.103075366	PZE.103075385	PZE.103075424	PZE.103075454	PZE.103075603	PZE.103075614	PZE.103075626	PZE.103075634	PZE.103075636	PZE.103075693	PZE.103075761	PZE.103075855	PZE.103075872	PZE.103075963	PZE.103075978	PZE.103075996	PZE.103075998	PZE.103076130	PZE.103076204	PZE.103076233	PZE.103076238	PZE.103076244	PZE.103076246	PZE.103076333	PZE.103076372	PZE.103076543	PZE.103076544	PZE.103076545	PZE.103076594	PZE.103076681	PZE.103076693	PZE.103076772	PZE.103076837	PZE.103076844	PZE.103076950	PZE.103076996	PZE.103077003	PZE.103077136	PZE.103077140	PZE.103077175	PZE.103077185	PZE.103077275	PZE.103077287	PZE.103077293	PZE.103077354	PZE.103077366	PZE.103077385	PZE.103077416	PZE.103077500	PZE.103077590	PZE.103077593	PZE.103077603	PZE.103077620	PZE.103077634	PZE.103077704	PZE.103077751	PZE.103077786	PZE.103077912	PZE.103078155	PZE.103078186	PZE.103078226	PZE.103078261	PZE.103078297	PZE.103078504	PZE.103078530	PZE.103078567	PZE.103078579	PZE.103078635	PZE.103078649	PZE.103078697	PZE.103078702	PZE.103078757	PZE.103078761	PZE.103078809	PZE.103078856	PZE.103078874	PZE.103078905	PZE.103078931	PZE.103079085	PZE.103079142	PZE.103079163	PZE.103079211	PZE.103079295	PZE.103079314	PZE.103079386	PZE.103079404	PZE.103079412	PZE.103079469	PZE.103079470	PZE.103079483	PZE.103079590	PZE.103079770	PZE.103079771	PZE.103079779	PZE.103079878	PZE.103079911	PZE.103079951	PZE.103079953	PZE.103079955	PZE.103080080	PZE.103080244	PZE.103080297	PZE.103080303	PZE.103080375	PZE.103080377	PZE.103080404	PZE.103080499	PZE.103080512	PZE.103080529	PZE.103080562	PZE.103080566	PZE.103080633	PZE.103080782	PZE.103080847	PZE.103080877	PZE.103080918	PZE.103080929	PZE.103080947	PZE.103080959	PZE.103081079	PZE.103081129	PZE.103081137	PZE.103081138	PZE.103081176	PZE.103081219	PZE.103081224	PZE.103081408	PZE.103081521	PZE.103081648	PZE.103081689	PZE.103081692	PZE.103081696	PZE.103081772	PZE.103081789	PZE.103081855	PZE.103081949	PZE.103081950	PZE.103081986	PZE.103082013	PZE.103082050	PZE.103082064	PZE.103082206	PZE.103082214	PZE.103082243	PZE.103082255	PZE.103082258	PZE.103082261	PZE.103082263	PZE.103082430	PZE.103082541	PZE.103082556	PZE.103082562	PZE.103082567	PZE.103082568	PZE.103082585	PZE.103082609	PZE.103082611	PZE.103082629	PZE.103082740	PZE.103082796	PZE.103082815	PZE.103082866	PZE.103082924	PZE.103082926	PZE.103083077	PZE.103083177	PZE.103083198	PZE.103083234	PZE.103083243	PZE.103083270	PZE.103083286	PZE.103083289	PZE.103083352	PZE.103083369	PZE.103083485	PZE.103083487	PZE.103083488	PZE.103083498	PZE.103083538	PZE.103083717	PZE.103083718	PZE.103083719	PZE.103083722	PZE.103083750	PZE.103083751	PZE.103083786	PZE.103083872	PZE.103083881	PZE.103083905	PZE.103083916	PZE.103083920	PZE.103083934	PZE.103084005	PZE.103084229	PZE.103084298	PZE.103084401	PZE.103084404	PZE.103084416	PZE.103084512	PZE.103084544	PZE.103084557	PZE.103084595	PZE.103084610	PZE.103084657	PZE.103084659	PZE.103084775	PZE.103084794	PZE.103084819	PZE.103084865	PZE.103084891	PZE.103085059	PZE.103085075	PZE.103085076	PZE.103085084	PZE.103085088	PZE.103085203	PZE.103085239	PZE.103085320	PZE.103085353	PZE.103085419	PZE.103085447	PZE.103085564	PZE.103085568	PZE.103085579	PZE.103085583	PZE.103085597	PZE.103085608	PZE.103085619	PZE.103085652	PZE.103085749	PZE.103085796	PZE.103085905	PZE.103085906	PZE.103086165	PZE.103086575	PZE.103086603	PZE.103086648	PZE.103086695	PZE.103086715	PZE.103086782	PZE.103086783	PZE.103086785	PZE.103086825	PZE.103086857	PZE.103086887	PZE.103086954	PZE.103086960	PZE.103086962	PZE.103087009	PZE.103087010	PZE.103087043	PZE.103087100	PZE.103087133	PZE.103087150	PZE.103087157	PZE.103087170	PZE.103087178	PZE.103087179	PZE.103087184	PZE.103087187	PZE.103087199	PZE.103087202	PZE.103087357	PZE.103087407	PZE.103087524	PZE.103087532	PZE.103087536	PZE.103087561	PZE.103087654	PZE.103087655	PZE.103087716	PZE.103087762	PZE.103087795	PZE.103087816	PZE.103087821	PZE.103087822	PZE.103087869	PZE.103087957	PZE.103087994	PZE.103088067	PZE.103088123	PZE.103088129	PZE.103088167	PZE.103088206	PZE.103088235	PZE.103088303	PZE.103088324	PZE.103088400	PZE.103088477	PZE.103088482	PZE.103088576	PZE.103088722	PZE.103088741	PZE.103088745	PZE.103088828	PZE.103088872	PZE.103088874	PZE.103088928	PZE.103089180	PZE.103089211	PZE.103089288	PZE.103089292	PZE.103089336	PZE.103089337	PZE.103089340	PZE.103089392	PZE.103089414	PZE.103089589	PZE.103089627	PZE.103089658	PZE.103089728	PZE.103089730	PZE.103089735	PZE.103089763	PZE.103089806	PZE.103089879	PZE.103089927	PZE.103089967	PZE.103090022	PZE.103090068	PZE.103090094	PZE.103090188	PZE.103090393	PZE.103090457	PZE.103090476	PZE.103090523	PZE.103090563	PZE.103090601	PZE.103090602	PZE.103090818	PZE.103090944	PZE.103091037	PZE.103091055	PZE.103091082	PZE.103091086	PZE.103091089	PZE.103091094	PZE.103091101	PZE.103091108	PZE.103091138	PZE.103091169	PZE.103091189	PZE.103091230	PZE.103091320	PZE.103091351	PZE.103091354	PZE.103091384	PZE.103091411	PZE.103091412	PZE.103091413	PZE.103091448	PZE.103091449	PZE.103091450	PZE.103091455	PZE.103091542	PZE.103091602	PZE.103091608	PZE.103091618	PZE.103091643	PZE.103091655	PZE.103091660	PZE.103091693	PZE.103091742	PZE.103091764	PZE.103091766	PZE.103091801	PZE.103091851	PZE.103091897	PZE.103091926	PZE.103091927	PZE.103091976	PZE.103091995	PZE.103092066	PZE.103092130	PZE.103092313	PZE.103092317	PZE.103092415	PZE.103092432	PZE.103092434	PZE.103092518	PZE.103092543	PZE.103092640	PZE.103092646	PZE.103092676	PZE.103092679	PZE.103092690	PZE.103092754	PZE.103092787	PZE.103092820	PZE.103092830	PZE.103092832	PZE.103092836	PZE.103092933	PZE.103092940	PZE.103093027	PZE.103093040	PZE.103093079	PZE.103093086	PZE.103093091	PZE.103093095	PZE.103093392	PZE.103093413	PZE.103093415	PZE.103093660	PZE.103093664	PZE.103093699	PZE.103093822	PZE.103093876	PZE.103093934	PZE.103094141	PZE.103094151	PZE.103094153	PZE.103094159	PZE.103094186	PZE.103094415	PZE.103094437	PZE.103094595	PZE.103094717	PZE.103094723	PZE.103094819	PZE.103094844	PZE.103094877	PZE.103094976	PZE.103095045	PZE.103095150	PZE.103095169	PZE.103095170	PZE.103095171	PZE.103095223	PZE.103095261	PZE.103095280	PZE.103095310	PZE.103095373	PZE.103095405	PZE.103095468	PZE.103095475	PZE.103095548	PZE.103095571	PZE.103095693	PZE.103095736	PZE.103095823	PZE.103095938	PZE.103096035	PZE.103096038	PZE.103096063	PZE.103096132	PZE.103096203	PZE.103096339	PZE.103096403	PZE.103096408	PZE.103096466	PZE.103096467	PZE.103096687	PZE.103096694	PZE.103096734	PZE.103096799	PZE.103096829	PZE.103096842	PZE.103096878	PZE.103096881	PZE.103096882	PZE.103096885	PZE.103096896	PZE.103096999	PZE.103097064	PZE.103097076	PZE.103097269	PZE.103097270	PZE.103097344	PZE.103097452	PZE.103097469	PZE.103097489	PZE.103097507	PZE.103097515	PZE.103097579	PZE.103097594	PZE.103097885	PZE.103097925	PZE.103097969	PZE.103097999	PZE.103098157	PZE.103098185	PZE.103098198	PZE.103098213	PZE.103098232	PZE.103098233	PZE.103098294	PZE.103098377	PZE.103098393	PZE.103098440	PZE.103098507	PZE.103098607	PZE.103098628	PZE.103098655	PZE.103098659	PZE.103098664	PZE.103098666	PZE.103098779	PZE.103098863	PZE.103099066	PZE.103099600	PZE.103099719	PZE.103099960	PZE.103100020	PZE.103100051	PZE.103100062	PZE.103100065	PZE.103100114	PZE.103100131	PZE.103100160	PZE.103100245	PZE.103100389	PZE.103100427	PZE.103100449	PZE.103100545	PZE.103100557	PZE.103100598	PZE.103100798	PZE.103100805	PZE.103100809	PZE.103100885	PZE.103100890	PZE.103101073	PZE.103101164	PZE.103101267	PZE.103101309	PZE.103101395	PZE.103101571	PZE.103101981	PZE.103102032	PZE.103102059	PZE.103102119	PZE.103102170	PZE.103102319	PZE.103102351	PZE.103102354	PZE.103102385	PZE.103102395	PZE.103102416	PZE.103102419	PZE.103102422	PZE.103102481	PZE.103102501	PZE.103102712	PZE.103102725	PZE.103102727	PZE.103102730	PZE.103102737	PZE.103102738	PZE.103102810	PZE.103102834	PZE.103102840	PZE.103102844	PZE.103102855	PZE.103102880	PZE.103102891	PZE.103102894	PZE.103102962	PZE.103103011	PZE.103103056	PZE.103103090	PZE.103103355	PZE.103103358	PZE.103103362	PZE.103103387	PZE.103103516	PZE.103103537	PZE.103103665	PZE.103103850	PZE.103103922	PZE.103104032	PZE.103104127	PZE.103104158	PZE.103104159	PZE.103104163	PZE.103104175	PZE.103104198	PZE.103104329	PZE.103104448	PZE.103104806	PZE.103105074	PZE.103105125	PZE.103106107	PZE.103106108	PZE.103106117	PZE.103106160	PZE.103106231	PZE.103106233	PZE.103106300	PZE.103106481	PZE.103106593	PZE.103106983	PZE.103107057	PZE.103107084	PZE.103107092	PZE.103107098	PZE.103107108	PZE.103107305	PZE.103107449	PZE.103107540	PZE.103107609	PZE.103107669	PZE.103107778	PZE.103107811	PZE.103107819	PZE.103107820	PZE.103107836	PZE.103107909	PZE.103107953	PZE.103108109	PZE.103108199	PZE.103108225	PZE.103108302	PZE.103108410	PZE.103108581	PZE.103108648	PZE.103108797	PZE.103108877	PZE.103108908	PZE.103108934	PZE.103109049	PZE.103109052	PZE.103109054	PZE.103109317	PZE.103109369	PZE.103109418	PZE.103109587	PZE.103109694	PZE.103109729	PZE.103109875	PZE.103109970	PZE.103110183	PZE.103110278	PZE.103110355	PZE.103110385	PZE.103110386	PZE.103110415	PZE.103110416	PZE.103110684	PZE.103110761	PZE.103110776	PZE.103110810	PZE.103110852	PZE.103110858	PZE.103110860	PZE.103110921	PZE.103110996	PZE.103110997	PZE.103111009	PZE.103111225	PZE.103111260	PZE.103111262	PZE.103111295	PZE.103111300	PZE.103111364	PZE.103111455	PZE.103111492	PZE.103111563	PZE.103111574	PZE.103111818	PZE.103111837	PZE.103112102	PZE.103112343	PZE.103112364	PZE.103112740	PZE.103112780	PZE.103112970	PZE.103112971	PZE.103112978	PZE.103113055	PZE.103113087	PZE.103113115	PZE.103113284	PZE.103113298	PZE.103113658	PZE.103114205	PZE.103114346	PZE.103114564	PZE.103114614	PZE.103114692	PZE.103114700	PZE.103114703	PZE.103114765	PZE.103114815	PZE.103114880	PZE.103114883	PZE.103114964	PZE.103115047	PZE.103115104	PZE.103115114	PZE.103115131	PZE.103115171	PZE.103115206	PZE.103115210	PZE.103115269	PZE.103115334	PZE.103115444	PZE.103115451	PZE.103115472	PZE.103115618	PZE.103115629	PZE.103115657	PZE.103116145	PZE.103116489	PZE.103116584	PZE.103116639	PZE.103116865	PZE.103116979	PZE.103117006	PZE.103117542	PZE.103117610	PZE.103118006	PZE.103118101	PZE.103118170	PZE.103118301	PZE.103118331	PZE.103118377	PZE.103118399	PZE.103118405	PZE.103118406	PZE.103118415	PZE.103118417	PZE.103118429	PZE.103118476	PZE.103118562	PZE.103118596	PZE.103118666	PZE.103118969	PZE.103118980	PZE.103119085	PZE.103119143	PZE.103119151	PZE.103119152	PZE.103119311	PZE.103119393	PZE.103119407	PZE.103119655	PZE.103119687	PZE.103119721	PZE.103119767	PZE.103119878	PZE.103119977	PZE.103119978	PZE.103120110	PZE.103120159	PZE.103120371	PZE.103120639	PZE.103120703	PZE.103120714	PZE.103120770	PZE.103120779	PZE.103120792	PZE.103120875	PZE.103120924	PZE.103121399	PZE.103121601	PZE.103121606	PZE.103121727	PZE.103121861	PZE.103122471	PZE.103122514	PZE.103122515	PZE.103122604	PZE.103122617	PZE.103122932	PZE.103122966	PZE.103123019	PZE.103123072	PZE.103123118	PZE.103123190	PZE.103123284	PZE.103123325	PZE.103123331	PZE.103123525	PZE.103123526	PZE.103123530	PZE.103123615	PZE.103123698	PZE.103123702	PZE.103123713	PZE.103123746	PZE.103123819	PZE.103123847	PZE.103123894	PZE.103123992	PZE.103124398	PZE.103124449	PZE.103124738	PZE.103124740	PZE.103124901	PZE.103124964	PZE.103125004	PZE.103125006	PZE.103125051	PZE.103125104	PZE.103125173	PZE.103125175	PZE.103125177	PZE.103125275	PZE.103125281	PZE.103125283	PZE.103125297	PZE.103125327	PZE.103125343	PZE.103125352	PZE.103125499	PZE.103125579	PZE.103125630	PZE.103125662	PZE.103125672	PZE.103125724	PZE.103125763	PZE.103125767	PZE.103125791	PZE.103125803	PZE.103125818	PZE.103125820	PZE.103125892	PZE.103125919	PZE.103125956	PZE.103126019	PZE.103126112	PZE.103126281	PZE.103126371	PZE.103126437	PZE.103126743	PZE.103126771	PZE.103126852	PZE.103126857	PZE.103127045	PZE.103127310	PZE.103127374	PZE.103127446	PZE.103127570	PZE.103127574	PZE.103128060	PZE.103128261	PZE.103128340	PZE.103128396	PZE.103128440	PZE.103128452	PZE.103128474	PZE.103128476	PZE.103128517	PZE.103128597	PZE.103128711	PZE.103128818	PZE.103128864	PZE.103129303	PZE.103129362	PZE.103129387	PZE.103129425	PZE.103129454	PZE.103129514	PZE.103129544	PZE.103129726	PZE.103130290	PZE.103130760	PZE.103130761	PZE.103130832	PZE.103130978	PZE.103131061	PZE.103131138	PZE.103131292	PZE.103131420	PZE.103132112	PZE.103132120	PZE.103132150	PZE.103132152	PZE.103132156	PZE.103132216	PZE.103132217	PZE.103132233	PZE.103132281	PZE.103132285	PZE.103132492	PZE.103132510	PZE.103132539	PZE.103132593	PZE.103132614	PZE.103132624	PZE.103132640	PZE.103132648	PZE.103132683	PZE.103132722	PZE.103132826	PZE.103132991	PZE.103133167	PZE.103133175	PZE.103133192	PZE.103133216	PZE.103133568	PZE.103133772	PZE.103133859	PZE.103134006	PZE.103134069	PZE.103134189	PZE.103134363	PZE.103134460	PZE.103134582	PZE.103134678	PZE.103134790	PZE.103134876	PZE.103134949	PZE.103135061	PZE.103135216	PZE.103135227	PZE.103135379	PZE.103135560	PZE.103135775	PZE.103135784	PZE.103135808	PZE.103135819	PZE.103135849	PZE.103135938	PZE.103136022	PZE.103136532	PZE.103136557	PZE.103136668	PZE.103136698	PZE.103136798	PZE.103136828	PZE.103136856	PZE.103136863	PZE.103136866	PZE.103136868	PZE.103136870	PZE.103136874	PZE.103136962	PZE.103136991	PZE.103137006	PZE.103137010	PZE.103137050	PZE.103137091	PZE.103137105	PZE.103137544	PZE.103137715	PZE.103137804	PZE.103137807	PZE.103137887	PZE.103137893	PZE.103137894	PZE.103137895	PZE.103137930	PZE.103137948	PZE.103138155	PZE.103138177	PZE.103138396	PZE.103138441	PZE.103138646	PZE.103138943	PZE.103138981	PZE.103139006	PZE.103139040	PZE.103139096	PZE.103139121	PZE.103139199	PZE.103139226	PZE.103139252	PZE.103139324	PZE.103139617	PZE.103139795	PZE.103139833	PZE.103140146	PZE.103140256	PZE.103140267	PZE.103140478	PZE.103140670	PZE.103140726	PZE.103140754	PZE.103140791	PZE.103140932	PZE.103140944	PZE.103140982	PZE.103141032	PZE.103141146	PZE.103141325	PZE.103141353	PZE.103141524	PZE.103141529	PZE.103141647	PZE.103141860	PZE.103141876	PZE.103141953	PZE.103142007	PZE.103142046	PZE.103142091	PZE.103142151	PZE.103142386	PZE.103142398	PZE.103142436	PZE.103142546	PZE.103142578	PZE.103142596	PZE.103142610	PZE.103142634	PZE.103142654	PZE.103142893	PZE.103142894	PZE.103142899	PZE.103142906	PZE.103142979	PZE.103143047	PZE.103143078	PZE.103143491	PZE.103143569	PZE.103143590	PZE.103143600	PZE.103143676	PZE.103143680	PZE.103143794	PZE.103144158	PZE.103144159	PZE.103144191	PZE.103144282	PZE.103144468	PZE.103144525	PZE.103144530	PZE.103145047	PZE.103145169	PZE.103145208	PZE.103145474	PZE.103145494	PZE.103145499	PZE.103145512	PZE.103145513	PZE.103145531	PZE.103145827	PZE.103146632	PZE.103146876	PZE.103146956	PZE.103147126	PZE.103147177	PZE.103147207	PZE.103147208	PZE.103147212	PZE.103147317	PZE.103147456	PZE.103147662	PZE.103148152	PZE.103148259	PZE.103148276	PZE.103148564	PZE.103148725	PZE.103148727	PZE.103148799	PZE.103148803	PZE.103148913	PZE.103149035	PZE.103149074	PZE.103149185	PZE.103149223	PZE.103149243	PZE.103149440	PZE.103149456	PZE.103149471	PZE.103149560	PZE.103149593	PZE.103149597	PZE.103149619	PZE.103149689	PZE.103150004	PZE.103150034	PZE.103150041	PZE.103150048	PZE.103150085	PZE.103150095	PZE.103150111	PZE.103150142	PZE.103150197	PZE.103150212	PZE.103150482	PZE.103151010	PZE.103151042	PZE.103151098	PZE.103151247	PZE.103151398	PZE.103151399	PZE.103151519	PZE.103151594	PZE.103151729	PZE.103151759	PZE.103151783	PZE.103151899	PZE.103152007	PZE.103152091	PZE.103152229	PZE.103152337	PZE.103152380	PZE.103152582	PZE.103152583	PZE.103152614	PZE.103152615	PZE.103152619	PZE.103152677	PZE.103152704	PZE.103153521	PZE.103153708	PZE.103154125	PZE.103154126	PZE.103154132	PZE.103154161	PZE.103154277	PZE.103154386	PZE.103154448	PZE.103154516	PZE.103154530	PZE.103154551	PZE.103154556	PZE.103154589	PZE.103154632	PZE.103154651	PZE.103154686	PZE.103154688	PZE.103154782	PZE.103154784	PZE.103154823	PZE.103154903	PZE.103155389	PZE.103155390	PZE.103155438	PZE.103155455	PZE.103155456	PZE.103155594	PZE.103156306	PZE.103156524	PZE.103156977	PZE.103157194	PZE.103157282	PZE.103157458	PZE.103157474	PZE.103157625	PZE.103157683	PZE.103157797	PZE.103158112	PZE.103158500	PZE.103158515	PZE.103158625	PZE.103158635	PZE.103158636	PZE.103159262	PZE.103159288	PZE.103159374	PZE.103159691	PZE.103159840	PZE.103160210	PZE.103160218	PZE.103160229	PZE.103160673	PZE.103160675	PZE.103161091	PZE.103161226	PZE.103161658	PZE.103161873	PZE.103162182	PZE.103162198	PZE.103162315	PZE.103162358	PZE.103162559	PZE.103162566	PZE.103162576	PZE.103162577	PZE.103162654	PZE.103162726	PZE.103162731	PZE.103162737	PZE.103162977	PZE.103163074	PZE.103163478	PZE.103163529	PZE.103163623	PZE.103163990	PZE.103164253	PZE.103164338	PZE.103164358	PZE.103164677	PZE.103164978	PZE.103165058	PZE.103165191	PZE.103165542	PZE.103165697	PZE.103165853	PZE.103165871	PZE.103166554	PZE.103166581	PZE.103166585	PZE.103166830	PZE.103166888	PZE.103166902	PZE.103166903	PZE.103166909	PZE.103166966	PZE.103167491	PZE.103167510	PZE.103167612	PZE.103167613	PZE.103167850	PZE.103167938	PZE.103167997	PZE.103168241	PZE.103168273	PZE.103168658	PZE.103168757	PZE.103169160	PZE.103169726	PZE.103169734	PZE.103169740	PZE.103169902	PZE.103169904	PZE.103170187	PZE.103170444	PZE.103170973	PZE.103171024	PZE.103171163	PZE.103171189	PZE.103171255	PZE.103171405	PZE.103171561	PZE.103171596	PZE.103171599	PZE.103172210	PZE.103172406	PZE.103172732	PZE.103172733	PZE.103173262	PZE.103173540	PZE.103173605	PZE.103173659	PZE.103173723	PZE.103173729	PZE.103173853	PZE.103173858	PZE.103173865	PZE.103173926	PZE.103174019	PZE.103174030	PZE.103174102	PZE.103174386	PZE.103174823	PZE.103174950	PZE.103174982	PZE.103175040	PZE.103175094	PZE.103175460	PZE.103175533	PZE.103175542	PZE.103175604	PZE.103175636	PZE.103175731	PZE.103175780	PZE.103175946	PZE.103176050	PZE.103176167	PZE.103176462	PZE.103176477	PZE.103176597	PZE.103176659	PZE.103176926	PZE.103176996	PZE.103177256	PZE.103177258	PZE.103177259	PZE.103177271	PZE.103177674	PZE.103177746	PZE.103177756	PZE.103177780	PZE.103177781	PZE.103177812	PZE.103177876	PZE.103177974	PZE.103178139	PZE.103178956	PZE.103178966	PZE.103179078	PZE.103179192	PZE.103179207	PZE.103179220	PZE.103179333	PZE.103179613	PZE.103179991	PZE.103180034	PZE.103180062	PZE.103180224	PZE.103180492	PZE.103180508	PZE.103180534	PZE.103180685	PZE.103180686	PZE.103181164	PZE.103181174	PZE.103181243	PZE.103181288	PZE.103181305	PZE.103181306	PZE.103181733	PZE.103181797	PZE.103182187	PZE.103182290	PZE.103182291	PZE.103182399	PZE.103182400	PZE.103182430	PZE.103182717	PZE.103182817	PZE.103182818	PZE.103182823	PZE.103182953	PZE.103183050	PZE.103183069	PZE.103183225	PZE.103183235	PZE.103183391	PZE.103183436	PZE.103183462	PZE.103183476	PZE.103183548	PZE.103183621	PZE.103183656	PZE.103183701	PZE.103183706	PZE.103183707	PZE.103183786	PZE.103183787	PZE.103183938	PZE.103184089	PZE.103184457	PZE.103184458	PZE.103184603	PZE.103184624	PZE.103185090	PZE.103185158	PZE.103185177	PZE.103185410	PZE.103185614	PZE.103185632	PZE.103185754	PZE.103186042	PZE.103186043	PZE.103186065	PZE.103186101	PZE.103186202	PZE.103186218	PZE.103186257	PZE.103186258	PZE.103186325	PZE.103186378	PZE.103186381	PZE.103186441	PZE.103186491	PZE.103186492	PZE.103186532	PZE.103186544	PZE.103186551	PZE.103186627	PZE.103186686	PZE.103186727	PZE.103186784	PZE.103186785	PZE.103186797	PZE.103186820	PZE.103186829	PZE.103186948	PZE.103187071	PZE.103187073	PZE.103187082	PZE.103187083	PZE.103187098	PZE.103187124	PZE.103187131	PZE.103187229	PZE.103187323	PZE.103187343	PZE.103187344	PZE.103187435	PZE.103187436	PZE.103187455	PZE.104000008	PZE.104000023	PZE.104000024	PZE.104000025	PZE.104000027	PZE.104000040	PZE.104000045	PZE.104000239	PZE.104000300	PZE.104000308	PZE.104000354	PZE.104000379	PZE.104000566	PZE.104000850	PZE.104001186	PZE.104001238	PZE.104001296	PZE.104001301	PZE.104001384	PZE.104001404	PZE.104001409	PZE.104001411	PZE.104001592	PZE.104001654	PZE.104002805	PZE.104002900	PZE.104002937	PZE.104003003	PZE.104003184	PZE.104003437	PZE.104003542	PZE.104003608	PZE.104003833	PZE.104003895	PZE.104003896	PZE.104004048	PZE.104004193	PZE.104004196	PZE.104004415	PZE.104004499	PZE.104004501	PZE.104004875	PZE.104005031	PZE.104005295	PZE.104005298	PZE.104005329	PZE.104005331	PZE.104005415	PZE.104005416	PZE.104005454	PZE.104005531	PZE.104005542	PZE.104005561	PZE.104005607	PZE.104005660	PZE.104005694	PZE.104005803	PZE.104006034	PZE.104006040	PZE.104006165	PZE.104006203	PZE.104006216	PZE.104006244	PZE.104007604	PZE.104008143	PZE.104008285	PZE.104008288	PZE.104008414	PZE.104008503	PZE.104008924	PZE.104009189	PZE.104009209	PZE.104009216	PZE.104009343	PZE.104009393	PZE.104009396	PZE.104009428	PZE.104009499	PZE.104009607	PZE.104009638	PZE.104009671	PZE.104009755	PZE.104009802	PZE.104009876	PZE.104009983	PZE.104010109	PZE.104010111	PZE.104010113	PZE.104010129	PZE.104010147	PZE.104010150	PZE.104010195	PZE.104010326	PZE.104010327	PZE.104010351	PZE.104010367	PZE.104010389	PZE.104010414	PZE.104010434	PZE.104010447	PZE.104010475	PZE.104010477	PZE.104010611	PZE.104010709	PZE.104010719	PZE.104010763	PZE.104010766	PZE.104010781	PZE.104010850	PZE.104010855	PZE.104010861	PZE.104010950	PZE.104011108	PZE.104011271	PZE.104011306	PZE.104011339	PZE.104011417	PZE.104011437	PZE.104011650	PZE.104011716	PZE.104011746	PZE.104011906	PZE.104012007	PZE.104012403	PZE.104012412	PZE.104012465	PZE.104012490	PZE.104012758	PZE.104012818	PZE.104012876	PZE.104012925	PZE.104013117	PZE.104013142	PZE.104013159	PZE.104013174	PZE.104013223	PZE.104013311	PZE.104013529	PZE.104013557	PZE.104013645	PZE.104013651	PZE.104013652	PZE.104013653	PZE.104013781	PZE.104013794	PZE.104013824	PZE.104013895	PZE.104013918	PZE.104013934	PZE.104013979	PZE.104014100	PZE.104014110	PZE.104014244	PZE.104014447	PZE.104014546	PZE.104014765	PZE.104014780	PZE.104014840	PZE.104014984	PZE.104014994	PZE.104015086	PZE.104015116	PZE.104015155	PZE.104015279	PZE.104015374	PZE.104015435	PZE.104015444	PZE.104015483	PZE.104015488	PZE.104015507	PZE.104015539	PZE.104015600	PZE.104015830	PZE.104015861	PZE.104015862	PZE.104015863	PZE.104015986	PZE.104016012	PZE.104016022	PZE.104016055	PZE.104016070	PZE.104016078	PZE.104016135	PZE.104016174	PZE.104016236	PZE.104016322	PZE.104016330	PZE.104016428	PZE.104016440	PZE.104016507	PZE.104016598	PZE.104016681	PZE.104016709	PZE.104016794	PZE.104016913	PZE.104017018	PZE.104017065	PZE.104017078	PZE.104017088	PZE.104017105	PZE.104017219	PZE.104017281	PZE.104017307	PZE.104017733	PZE.104017875	PZE.104018179	PZE.104018218	PZE.104018346	PZE.104018363	PZE.104018483	PZE.104018635	PZE.104018715	PZE.104018818	PZE.104018824	PZE.104018854	PZE.104018878	PZE.104018885	PZE.104018915	PZE.104018936	PZE.104018939	PZE.104018965	PZE.104018990	PZE.104018997	PZE.104019012	PZE.104019040	PZE.104019125	PZE.104019126	PZE.104019178	PZE.104019189	PZE.104019190	PZE.104019204	PZE.104019337	PZE.104019423	PZE.104019470	PZE.104019564	PZE.104019736	PZE.104019775	PZE.104019844	PZE.104019854	PZE.104019915	PZE.104019928	PZE.104019972	PZE.104019988	PZE.104020144	PZE.104020148	PZE.104020214	PZE.104020238	PZE.104020337	PZE.104020366	PZE.104020409	PZE.104020500	PZE.104020618	PZE.104020645	PZE.104020646	PZE.104020889	PZE.104021031	PZE.104021056	PZE.104021058	PZE.104021059	PZE.104021070	PZE.104021080	PZE.104021090	PZE.104021091	PZE.104021133	PZE.104021147	PZE.104021148	PZE.104021149	PZE.104021172	PZE.104021220	PZE.104021262	PZE.104021266	PZE.104021281	PZE.104021346	PZE.104021381	PZE.104021382	PZE.104021383	PZE.104021394	PZE.104021405	PZE.104021510	PZE.104021514	PZE.104021524	PZE.104021562	PZE.104021602	PZE.104021665	PZE.104021667	PZE.104021670	PZE.104021673	PZE.104021680	PZE.104021681	PZE.104021739	PZE.104021774	PZE.104021776	PZE.104021833	PZE.104021862	PZE.104021926	PZE.104021931	PZE.104022026	PZE.104022099	PZE.104022145	PZE.104022152	PZE.104022169	PZE.104022176	PZE.104022252	PZE.104022269	PZE.104022271	PZE.104022363	PZE.104022365	PZE.104022366	PZE.104022381	PZE.104022456	PZE.104022472	PZE.104022475	PZE.104022476	PZE.104022479	PZE.104022509	PZE.104022510	PZE.104022519	PZE.104022542	PZE.104022543	PZE.104022544	PZE.104022545	PZE.104022556	PZE.104022557	PZE.104022558	PZE.104022565	PZE.104022591	PZE.104022608	PZE.104022620	PZE.104022623	PZE.104022624	PZE.104022662	PZE.104022691	PZE.104022764	PZE.104022771	PZE.104022772	PZE.104022809	PZE.104022829	PZE.104022896	PZE.104022932	PZE.104023039	PZE.104023071	PZE.104023120	PZE.104023171	PZE.104023339	PZE.104023433	PZE.104023477	PZE.104023646	PZE.104023724	PZE.104023739	PZE.104023748	PZE.104023768	PZE.104023812	PZE.104023818	PZE.104023877	PZE.104023902	PZE.104023974	PZE.104023999	PZE.104024116	PZE.104024117	PZE.104024128	PZE.104024134	PZE.104024382	PZE.104024421	PZE.104024493	PZE.104024520	PZE.104024557	PZE.104024739	PZE.104024754	PZE.104024876	PZE.104024889	PZE.104024963	PZE.104024964	PZE.104024989	PZE.104024991	PZE.104025000	PZE.104025013	PZE.104025014	PZE.104025032	PZE.104025052	PZE.104025174	PZE.104025272	PZE.104025625	PZE.104025726	PZE.104025734	PZE.104025791	PZE.104025813	PZE.104025815	PZE.104025825	PZE.104025826	PZE.104025828	PZE.104025831	PZE.104025832	PZE.104025834	PZE.104025845	PZE.104025873	PZE.104025890	PZE.104025905	PZE.104025918	PZE.104025926	PZE.104025940	PZE.104025973	PZE.104025992	PZE.104026172	PZE.104026198	PZE.104026211	PZE.104026578	PZE.104026803	PZE.104026873	PZE.104026951	PZE.104027037	PZE.104027060	PZE.104027111	PZE.104027159	PZE.104027223	PZE.104027237	PZE.104027258	PZE.104027342	PZE.104027402	PZE.104027443	PZE.104027506	PZE.104027568	PZE.104027569	PZE.104027630	PZE.104027745	PZE.104027834	PZE.104027907	PZE.104027935	PZE.104027995	PZE.104028018	PZE.104028025	PZE.104028092	PZE.104028286	PZE.104028295	PZE.104028321	PZE.104028332	PZE.104028424	PZE.104028451	PZE.104028457	PZE.104028461	PZE.104028514	PZE.104028577	PZE.104028583	PZE.104028745	PZE.104028825	PZE.104028896	PZE.104029049	PZE.104029100	PZE.104029141	PZE.104029153	PZE.104029222	PZE.104029308	PZE.104029389	PZE.104029497	PZE.104029507	PZE.104029514	PZE.104029568	PZE.104029623	PZE.104029808	PZE.104029915	PZE.104030088	PZE.104030289	PZE.104030573	PZE.104030582	PZE.104030587	PZE.104030600	PZE.104030661	PZE.104030727	PZE.104030775	PZE.104030857	PZE.104030935	PZE.104031203	PZE.104031214	PZE.104031302	PZE.104031374	PZE.104031393	PZE.104031423	PZE.104031472	PZE.104031512	PZE.104031542	PZE.104031554	PZE.104031664	PZE.104031667	PZE.104031695	PZE.104031798	PZE.104031917	PZE.104032038	PZE.104032097	PZE.104032101	PZE.104032225	PZE.104032227	PZE.104032228	PZE.104032286	PZE.104032365	PZE.104032527	PZE.104032542	PZE.104032556	PZE.104032572	PZE.104032616	PZE.104032638	PZE.104032659	PZE.104032675	PZE.104032694	PZE.104032699	PZE.104032725	PZE.104032773	PZE.104032837	PZE.104032843	PZE.104032851	PZE.104032856	PZE.104032877	PZE.104032922	PZE.104033002	PZE.104033014	PZE.104033064	PZE.104033101	PZE.104033117	PZE.104033170	PZE.104033197	PZE.104033199	PZE.104033207	PZE.104033229	PZE.104033340	PZE.104033489	PZE.104033608	PZE.104033664	PZE.104033665	PZE.104033791	PZE.104033817	PZE.104033826	PZE.104033906	PZE.104033928	PZE.104033939	PZE.104034015	PZE.104034026	PZE.104034044	PZE.104034200	PZE.104034293	PZE.104034331	PZE.104034332	PZE.104034457	PZE.104034476	PZE.104034525	PZE.104034626	PZE.104034629	PZE.104034659	PZE.104034684	PZE.104034690	PZE.104034703	PZE.104034728	PZE.104034729	PZE.104034730	PZE.104034733	PZE.104034737	PZE.104034769	PZE.104034811	PZE.104034871	PZE.104034872	PZE.104034873	PZE.104034877	PZE.104034980	PZE.104035034	PZE.104035067	PZE.104035115	PZE.104035116	PZE.104035117	PZE.104035120	PZE.104035148	PZE.104035181	PZE.104035204	PZE.104035220	PZE.104035248	PZE.104035252	PZE.104035257	PZE.104035334	PZE.104035386	PZE.104035405	PZE.104035562	PZE.104035568	PZE.104035577	PZE.104035583	PZE.104035620	PZE.104035655	PZE.104035707	PZE.104035758	PZE.104035759	PZE.104035775	PZE.104035796	PZE.104035838	PZE.104035870	PZE.104035909	PZE.104035939	PZE.104035952	PZE.104035964	PZE.104036021	PZE.104036092	PZE.104036105	PZE.104036106	PZE.104036126	PZE.104036129	PZE.104036156	PZE.104036163	PZE.104036188	PZE.104036190	PZE.104036192	PZE.104036193	PZE.104036194	PZE.104036198	PZE.104036207	PZE.104036208	PZE.104036324	PZE.104036367	PZE.104036615	PZE.104036633	PZE.104036643	PZE.104036693	PZE.104036694	PZE.104036920	PZE.104036947	PZE.104036949	PZE.104036955	PZE.104036982	PZE.104036993	PZE.104037004	PZE.104037110	PZE.104037156	PZE.104037177	PZE.104037178	PZE.104037283	PZE.104037305	PZE.104037398	PZE.104037875	PZE.104037995	PZE.104038025	PZE.104038334	PZE.104038363	PZE.104038446	PZE.104038468	PZE.104038486	PZE.104038584	PZE.104038601	PZE.104038628	PZE.104038642	PZE.104038643	PZE.104038650	PZE.104038651	PZE.104038688	PZE.104038752	PZE.104039156	PZE.104039353	PZE.104039361	PZE.104039362	PZE.104039363	PZE.104039381	PZE.104039408	PZE.104039411	PZE.104039415	PZE.104039446	PZE.104039463	PZE.104039543	PZE.104039549	PZE.104039586	PZE.104039626	PZE.104039782	PZE.104039784	PZE.104039785	PZE.104039786	PZE.104039804	PZE.104040060	PZE.104040078	PZE.104040086	PZE.104040089	PZE.104040102	PZE.104040103	PZE.104040106	PZE.104040126	PZE.104040130	PZE.104040195	PZE.104040196	PZE.104040226	PZE.104040235	PZE.104040236	PZE.104040263	PZE.104040268	PZE.104040273	PZE.104040392	PZE.104040406	PZE.104040409	PZE.104040413	PZE.104040436	PZE.104040445	PZE.104040465	PZE.104040485	PZE.104040539	PZE.104040567	PZE.104040568	PZE.104040570	PZE.104040599	PZE.104040661	PZE.104040670	PZE.104040716	PZE.104040717	PZE.104040734	PZE.104040738	PZE.104040743	PZE.104040751	PZE.104040759	PZE.104040775	PZE.104040856	PZE.104040858	PZE.104040924	PZE.104041043	PZE.104041069	PZE.104041109	PZE.104041132	PZE.104041162	PZE.104041163	PZE.104041273	PZE.104041332	PZE.104041344	PZE.104041346	PZE.104041380	PZE.104041384	PZE.104041409	PZE.104041522	PZE.104041535	PZE.104041589	PZE.104041595	PZE.104041620	PZE.104041645	PZE.104041767	PZE.104041815	PZE.104041818	PZE.104041887	PZE.104041888	PZE.104041893	PZE.104041897	PZE.104041937	PZE.104042044	PZE.104042045	PZE.104042046	PZE.104042052	PZE.104042062	PZE.104042078	PZE.104042136	PZE.104042141	PZE.104042142	PZE.104042143	PZE.104042176	PZE.104042239	PZE.104042261	PZE.104042295	PZE.104042305	PZE.104042315	PZE.104042331	PZE.104042357	PZE.104042389	PZE.104042420	PZE.104042439	PZE.104042445	PZE.104042525	PZE.104042538	PZE.104042596	PZE.104042638	PZE.104042640	PZE.104042677	PZE.104042705	PZE.104042707	PZE.104042724	PZE.104042804	PZE.104042822	PZE.104042823	PZE.104042829	PZE.104042836	PZE.104042847	PZE.104042855	PZE.104042859	PZE.104042872	PZE.104042934	PZE.104043051	PZE.104043052	PZE.104043066	PZE.104043078	PZE.104043164	PZE.104043217	PZE.104043232	PZE.104043236	PZE.104043263	PZE.104043371	PZE.104043390	PZE.104043417	PZE.104043442	PZE.104043505	PZE.104043510	PZE.104043516	PZE.104043552	PZE.104043556	PZE.104043583	PZE.104043599	PZE.104043636	PZE.104043737	PZE.104043792	PZE.104043808	PZE.104043925	PZE.104043973	PZE.104044017	PZE.104044022	PZE.104044029	PZE.104044127	PZE.104044213	PZE.104044228	PZE.104044232	PZE.104044233	PZE.104044234	PZE.104044235	PZE.104044245	PZE.104044271	PZE.104044277	PZE.104044287	PZE.104044298	PZE.104044319	PZE.104044355	PZE.104044357	PZE.104044366	PZE.104044370	PZE.104044378	PZE.104044391	PZE.104044392	PZE.104044399	PZE.104044416	PZE.104044434	PZE.104044437	PZE.104044439	PZE.104044444	PZE.104044469	PZE.104044495	PZE.104044496	PZE.104044542	PZE.104044703	PZE.104044786	PZE.104044827	PZE.104044965	PZE.104044991	PZE.104045008	PZE.104045080	PZE.104045099	PZE.104045293	PZE.104045407	PZE.104045414	PZE.104045465	PZE.104045469	PZE.104045505	PZE.104045515	PZE.104045559	PZE.104045560	PZE.104045601	PZE.104045602	PZE.104045620	PZE.104045627	PZE.104045683	PZE.104045723	PZE.104045759	PZE.104045761	PZE.104045815	PZE.104045865	PZE.104045934	PZE.104045936	PZE.104045972	PZE.104046013	PZE.104046073	PZE.104046177	PZE.104046179	PZE.104046318	PZE.104046321	PZE.104046322	PZE.104046338	PZE.104046349	PZE.104046358	PZE.104046516	PZE.104046550	PZE.104046555	PZE.104046603	PZE.104046622	PZE.104046635	PZE.104046652	PZE.104046822	PZE.104046887	PZE.104046899	PZE.104046913	PZE.104046963	PZE.104047012	PZE.104047046	PZE.104047051	PZE.104047225	PZE.104047232	PZE.104047241	PZE.104047251	PZE.104047309	PZE.104047434	PZE.104047435	PZE.104047537	PZE.104047572	PZE.104047575	PZE.104047585	PZE.104047586	PZE.104047670	PZE.104047736	PZE.104047756	PZE.104047785	PZE.104047856	PZE.104047889	PZE.104047978	PZE.104048161	PZE.104048162	PZE.104048237	PZE.104048274	PZE.104048282	PZE.104048285	PZE.104048286	PZE.104048308	PZE.104048444	PZE.104048458	PZE.104048467	PZE.104048478	PZE.104048488	PZE.104048501	PZE.104048524	PZE.104048556	PZE.104048586	PZE.104048680	PZE.104048738	PZE.104048848	PZE.104048961	PZE.104049040	PZE.104049041	PZE.104049204	PZE.104049294	PZE.104049353	PZE.104049486	PZE.104049487	PZE.104049496	PZE.104049502	PZE.104049503	PZE.104049567	PZE.104049598	PZE.104049624	PZE.104049717	PZE.104049719	PZE.104049723	PZE.104049724	PZE.104049727	PZE.104049728	PZE.104049798	PZE.104049824	PZE.104049854	PZE.104049858	PZE.104049898	PZE.104049909	PZE.104049978	PZE.104050021	PZE.104050022	PZE.104050054	PZE.104050081	PZE.104050087	PZE.104050106	PZE.104050110	PZE.104050148	PZE.104050238	PZE.104050325	PZE.104050338	PZE.104050368	PZE.104050380	PZE.104050391	PZE.104050441	PZE.104050454	PZE.104050458	PZE.104050488	PZE.104050569	PZE.104050574	PZE.104050587	PZE.104050613	PZE.104050622	PZE.104050626	PZE.104050646	PZE.104050647	PZE.104050744	PZE.104050777	PZE.104050788	PZE.104050811	PZE.104050815	PZE.104050857	PZE.104050858	PZE.104050927	PZE.104050967	PZE.104050974	PZE.104051012	PZE.104051033	PZE.104051049	PZE.104051053	PZE.104051110	PZE.104051124	PZE.104051177	PZE.104051179	PZE.104051202	PZE.104051209	PZE.104051210	PZE.104051258	PZE.104051303	PZE.104051311	PZE.104051396	PZE.104051407	PZE.104051475	PZE.104051549	PZE.104051553	PZE.104051569	PZE.104051620	PZE.104051622	PZE.104051625	PZE.104051640	PZE.104051655	PZE.104051695	PZE.104051714	PZE.104051715	PZE.104051716	PZE.104051781	PZE.104051844	PZE.104051877	PZE.104051887	PZE.104051916	PZE.104051943	PZE.104052099	PZE.104052129	PZE.104052167	PZE.104052175	PZE.104052186	PZE.104052227	PZE.104052231	PZE.104052233	PZE.104052257	PZE.104052287	PZE.104052299	PZE.104052323	PZE.104052352	PZE.104052411	PZE.104052430	PZE.104052431	PZE.104052432	PZE.104052452	PZE.104052472	PZE.104052618	PZE.104052641	PZE.104052663	PZE.104052705	PZE.104052760	PZE.104052767	PZE.104052775	PZE.104052802	PZE.104052808	PZE.104052824	PZE.104052876	PZE.104053068	PZE.104053069	PZE.104053074	PZE.104053076	PZE.104053095	PZE.104053218	PZE.104053257	PZE.104053258	PZE.104053471	PZE.104053576	PZE.104053578	PZE.104053608	PZE.104053609	PZE.104053610	PZE.104053611	PZE.104053629	PZE.104053697	PZE.104053750	PZE.104053826	PZE.104053884	PZE.104054056	PZE.104054300	PZE.104054564	PZE.104054610	PZE.104054769	PZE.104054907	PZE.104054933	PZE.104055122	PZE.104055136	PZE.104055169	PZE.104055374	PZE.104055406	PZE.104055407	PZE.104055473	PZE.104055557	PZE.104055575	PZE.104055625	PZE.104055626	PZE.104055631	PZE.104055766	PZE.104055812	PZE.104055819	PZE.104055824	PZE.104055865	PZE.104055869	PZE.104055908	PZE.104055970	PZE.104056017	PZE.104056048	PZE.104056147	PZE.104056207	PZE.104056256	PZE.104056569	PZE.104056582	PZE.104056600	PZE.104056611	PZE.104056620	PZE.104056621	PZE.104056622	PZE.104056623	PZE.104056726	PZE.104056744	PZE.104056782	PZE.104056820	PZE.104056824	PZE.104056866	PZE.104056950	PZE.104057075	PZE.104057209	PZE.104057310	PZE.104057318	PZE.104057329	PZE.104057337	PZE.104057338	PZE.104057370	PZE.104057394	PZE.104057413	PZE.104057424	PZE.104057462	PZE.104057475	PZE.104057477	PZE.104057546	PZE.104057573	PZE.104057632	PZE.104057669	PZE.104057718	PZE.104057726	PZE.104057740	PZE.104057788	PZE.104057816	PZE.104057913	PZE.104057944	PZE.104058009	PZE.104058011	PZE.104058177	PZE.104058241	PZE.104058250	PZE.104058326	PZE.104058414	PZE.104058430	PZE.104058523	PZE.104058530	PZE.104058559	PZE.104058583	PZE.104058585	PZE.104058613	PZE.104058624	PZE.104058634	PZE.104058687	PZE.104058709	PZE.104058729	PZE.104058773	PZE.104058882	PZE.104058883	PZE.104058884	PZE.104058928	PZE.104058931	PZE.104058932	PZE.104058940	PZE.104058977	PZE.104059012	PZE.104059013	PZE.104059015	PZE.104059019	PZE.104059028	PZE.104059052	PZE.104059062	PZE.104059124	PZE.104059215	PZE.104059275	PZE.104059333	PZE.104059370	PZE.104059377	PZE.104059385	PZE.104059500	PZE.104059589	PZE.104059599	PZE.104059600	PZE.104059602	PZE.104059603	PZE.104059705	PZE.104059711	PZE.104059730	PZE.104059751	PZE.104059755	PZE.104059776	PZE.104059794	PZE.104059859	PZE.104059866	PZE.104059923	PZE.104059995	PZE.104060062	PZE.104060081	PZE.104060114	PZE.104060148	PZE.104060254	PZE.104060271	PZE.104060336	PZE.104060423	PZE.104060434	PZE.104060447	PZE.104060461	PZE.104060528	PZE.104060545	PZE.104060565	PZE.104060596	PZE.104060597	PZE.104060604	PZE.104060664	PZE.104060672	PZE.104060728	PZE.104060760	PZE.104060808	PZE.104060910	PZE.104060926	PZE.104061022	PZE.104061056	PZE.104061095	PZE.104061279	PZE.104061294	PZE.104061295	PZE.104061366	PZE.104061420	PZE.104061422	PZE.104061495	PZE.104061513	PZE.104061539	PZE.104061691	PZE.104062009	PZE.104062035	PZE.104062056	PZE.104062073	PZE.104062092	PZE.104062359	PZE.104062394	PZE.104062435	PZE.104062438	PZE.104062511	PZE.104062517	PZE.104062519	PZE.104062521	PZE.104062592	PZE.104062593	PZE.104062651	PZE.104062658	PZE.104062735	PZE.104062764	PZE.104062770	PZE.104062792	PZE.104062793	PZE.104062837	PZE.104062889	PZE.104062998	PZE.104063000	PZE.104063005	PZE.104063079	PZE.104063098	PZE.104063113	PZE.104063115	PZE.104063126	PZE.104063163	PZE.104063220	PZE.104063226	PZE.104063230	PZE.104063568	PZE.104063572	PZE.104063573	PZE.104063604	PZE.104063693	PZE.104063730	PZE.104063731	PZE.104063819	PZE.104063838	PZE.104063839	PZE.104063881	PZE.104063884	PZE.104063893	PZE.104063914	PZE.104063976	PZE.104064021	PZE.104064087	PZE.104064131	PZE.104064145	PZE.104064203	PZE.104064213	PZE.104064214	PZE.104064221	PZE.104064254	PZE.104064266	PZE.104064291	PZE.104064415	PZE.104064423	PZE.104064455	PZE.104064457	PZE.104064464	PZE.104064519	PZE.104064610	PZE.104064611	PZE.104064628	PZE.104064691	PZE.104064707	PZE.104064708	PZE.104064751	PZE.104064754	PZE.104064755	PZE.104064762	PZE.104064763	PZE.104064797	PZE.104064799	PZE.104064837	PZE.104064845	PZE.104064852	PZE.104064930	PZE.104064972	PZE.104065034	PZE.104065081	PZE.104065115	PZE.104065136	PZE.104065137	PZE.104065142	PZE.104065155	PZE.104065158	PZE.104065182	PZE.104065385	PZE.104065400	PZE.104065483	PZE.104065515	PZE.104065527	PZE.104065598	PZE.104065631	PZE.104065638	PZE.104065676	PZE.104065696	PZE.104065713	PZE.104065734	PZE.104065764	PZE.104065771	PZE.104065772	PZE.104065798	PZE.104065818	PZE.104065937	PZE.104065939	PZE.104065998	PZE.104066088	PZE.104066181	PZE.104066184	PZE.104066238	PZE.104066247	PZE.104066366	PZE.104066518	PZE.104066587	PZE.104066588	PZE.104066590	PZE.104066645	PZE.104066686	PZE.104066750	PZE.104066797	PZE.104066802	PZE.104066871	PZE.104066875	PZE.104066876	PZE.104066877	PZE.104066884	PZE.104066962	PZE.104066987	PZE.104067023	PZE.104067033	PZE.104067034	PZE.104067071	PZE.104067208	PZE.104067231	PZE.104067315	PZE.104067333	PZE.104067349	PZE.104067350	PZE.104067356	PZE.104067359	PZE.104067422	PZE.104067434	PZE.104067443	PZE.104067451	PZE.104067452	PZE.104067454	PZE.104067493	PZE.104067494	PZE.104067509	PZE.104067519	PZE.104067634	PZE.104067720	PZE.104067721	PZE.104067729	PZE.104067762	PZE.104067836	PZE.104067913	PZE.104067972	PZE.104067991	PZE.104068045	PZE.104068090	PZE.104068098	PZE.104068189	PZE.104068272	PZE.104068339	PZE.104068365	PZE.104068417	PZE.104068430	PZE.104068441	PZE.104068465	PZE.104068503	PZE.104068504	PZE.104068510	PZE.104068516	PZE.104068545	PZE.104068550	PZE.104068567	PZE.104068621	PZE.104068669	PZE.104068674	PZE.104068692	PZE.104068727	PZE.104068729	PZE.104068741	PZE.104068814	PZE.104068815	PZE.104068816	PZE.104068824	PZE.104068826	PZE.104068854	PZE.104068855	PZE.104069001	PZE.104069051	PZE.104069151	PZE.104069157	PZE.104069159	PZE.104069229	PZE.104069242	PZE.104069262	PZE.104069279	PZE.104069306	PZE.104069347	PZE.104069425	PZE.104069474	PZE.104069507	PZE.104069513	PZE.104069522	PZE.104069531	PZE.104069541	PZE.104069563	PZE.104069746	PZE.104069761	PZE.104069792	PZE.104069875	PZE.104069888	PZE.104070000	PZE.104070001	PZE.104070002	PZE.104070007	PZE.104070013	PZE.104070023	PZE.104070024	PZE.104070042	PZE.104070084	PZE.104070120	PZE.104070126	PZE.104070197	PZE.104070499	PZE.104070589	PZE.104070835	PZE.104070836	PZE.104070843	PZE.104071087	PZE.104071231	PZE.104071269	PZE.104071373	PZE.104071449	PZE.104071503	PZE.104071508	PZE.104071527	PZE.104071605	PZE.104071646	PZE.104071903	PZE.104071975	PZE.104072055	PZE.104072065	PZE.104072067	PZE.104072084	PZE.104072087	PZE.104072115	PZE.104072121	PZE.104072142	PZE.104072168	PZE.104072297	PZE.104072466	PZE.104072492	PZE.104072760	PZE.104072786	PZE.104072828	PZE.104072906	PZE.104072997	PZE.104073152	PZE.104073195	PZE.104073221	PZE.104073284	PZE.104073328	PZE.104073340	PZE.104073429	PZE.104073430	PZE.104073435	PZE.104073544	PZE.104073554	PZE.104073560	PZE.104073569	PZE.104073632	PZE.104073719	PZE.104073794	PZE.104073980	PZE.104074421	PZE.104074620	PZE.104074849	PZE.104074915	PZE.104074920	PZE.104074935	PZE.104074952	PZE.104074996	PZE.104075009	PZE.104075020	PZE.104075026	PZE.104075114	PZE.104075184	PZE.104075190	PZE.104075193	PZE.104075327	PZE.104075359	PZE.104075396	PZE.104075482	PZE.104075483	PZE.104075499	PZE.104075509	PZE.104075512	PZE.104075540	PZE.104075576	PZE.104075599	PZE.104075703	PZE.104075807	PZE.104075867	PZE.104075958	PZE.104075976	PZE.104076011	PZE.104076015	PZE.104076019	PZE.104076159	PZE.104076193	PZE.104076232	PZE.104076276	PZE.104076328	PZE.104076360	PZE.104076387	PZE.104076399	PZE.104076423	PZE.104076438	PZE.104076450	PZE.104076485	PZE.104076500	PZE.104076568	PZE.104076572	PZE.104076578	PZE.104076597	PZE.104076605	PZE.104076615	PZE.104076678	PZE.104076713	PZE.104076717	PZE.104076726	PZE.104076760	PZE.104076833	PZE.104076880	PZE.104076988	PZE.104076990	PZE.104077152	PZE.104077288	PZE.104077580	PZE.104077581	PZE.104077582	PZE.104077608	PZE.104077609	PZE.104077676	PZE.104077681	PZE.104077682	PZE.104077824	PZE.104077825	PZE.104077833	PZE.104078114	PZE.104078143	PZE.104078225	PZE.104078327	PZE.104078405	PZE.104078542	PZE.104078566	PZE.104078666	PZE.104078686	PZE.104078745	PZE.104078796	PZE.104078841	PZE.104078976	PZE.104078977	PZE.104079076	PZE.104079162	PZE.104079163	PZE.104079164	PZE.104079202	PZE.104079203	PZE.104079495	PZE.104079648	PZE.104079742	PZE.104079825	PZE.104079829	PZE.104079887	PZE.104080020	PZE.104080130	PZE.104080267	PZE.104080384	PZE.104080388	PZE.104080425	PZE.104080454	PZE.104080521	PZE.104080562	PZE.104080745	PZE.104080760	PZE.104080906	PZE.104080947	PZE.104080978	PZE.104081003	PZE.104081058	PZE.104081085	PZE.104081171	PZE.104081258	PZE.104081298	PZE.104081311	PZE.104081523	PZE.104081530	PZE.104081644	PZE.104081678	PZE.104081748	PZE.104081806	PZE.104082002	PZE.104082037	PZE.104082038	PZE.104082101	PZE.104082175	PZE.104082177	PZE.104082452	PZE.104082462	PZE.104082520	PZE.104082879	PZE.104082907	PZE.104083065	PZE.104083266	PZE.104083286	PZE.104083434	PZE.104083441	PZE.104083501	PZE.104083601	PZE.104083652	PZE.104083655	PZE.104083693	PZE.104083719	PZE.104083722	PZE.104083818	PZE.104083827	PZE.104083903	PZE.104084001	PZE.104084170	PZE.104084234	PZE.104084291	PZE.104084296	PZE.104084469	PZE.104084537	PZE.104084579	PZE.104084654	PZE.104084662	PZE.104084681	PZE.104084696	PZE.104084885	PZE.104084894	PZE.104084910	PZE.104085250	PZE.104085259	PZE.104085433	PZE.104085482	PZE.104085484	PZE.104085503	PZE.104085526	PZE.104085587	PZE.104085790	PZE.104085886	PZE.104085895	PZE.104086003	PZE.104086097	PZE.104086186	PZE.104086241	PZE.104086265	PZE.104086312	PZE.104086354	PZE.104086457	PZE.104086467	PZE.104086477	PZE.104086560	PZE.104086655	PZE.104086676	PZE.104086726	PZE.104086845	PZE.104086875	PZE.104086911	PZE.104086939	PZE.104086953	PZE.104086954	PZE.104087003	PZE.104087083	PZE.104087271	PZE.104087287	PZE.104087328	PZE.104087329	PZE.104087413	PZE.104087424	PZE.104087638	PZE.104087710	PZE.104087711	PZE.104087736	PZE.104087748	PZE.104087791	PZE.104087825	PZE.104087852	PZE.104087964	PZE.104088125	PZE.104088221	PZE.104088289	PZE.104088422	PZE.104088428	PZE.104088543	PZE.104088618	PZE.104088619	PZE.104088728	PZE.104088865	PZE.104088869	PZE.104088871	PZE.104088885	PZE.104088906	PZE.104088979	PZE.104089042	PZE.104089061	PZE.104089136	PZE.104089182	PZE.104089384	PZE.104089389	PZE.104089427	PZE.104089435	PZE.104089440	PZE.104089578	PZE.104089584	PZE.104089620	PZE.104089621	PZE.104089623	PZE.104089648	PZE.104089679	PZE.104089684	PZE.104089712	PZE.104089746	PZE.104089765	PZE.104089796	PZE.104089879	PZE.104090017	PZE.104090018	PZE.104090186	PZE.104090187	PZE.104090196	PZE.104090244	PZE.104090353	PZE.104090363	PZE.104090377	PZE.104090383	PZE.104090658	PZE.104090687	PZE.104090768	PZE.104090769	PZE.104090782	PZE.104090796	PZE.104090928	PZE.104091158	PZE.104091188	PZE.104091530	PZE.104092320	PZE.104092333	PZE.104092392	PZE.104092461	PZE.104092470	PZE.104092479	PZE.104092499	PZE.104092595	PZE.104092726	PZE.104092741	PZE.104092760	PZE.104092771	PZE.104092819	PZE.104092823	PZE.104092849	PZE.104092882	PZE.104092890	PZE.104092954	PZE.104093038	PZE.104093051	PZE.104093072	PZE.104093073	PZE.104093097	PZE.104093142	PZE.104093153	PZE.104093170	PZE.104093186	PZE.104093194	PZE.104093308	PZE.104093324	PZE.104093384	PZE.104093451	PZE.104093478	PZE.104093484	PZE.104093588	PZE.104093611	PZE.104093668	PZE.104093739	PZE.104093796	PZE.104093812	PZE.104094133	PZE.104094150	PZE.104094170	PZE.104094288	PZE.104094429	PZE.104094456	PZE.104094492	PZE.104094506	PZE.104094514	PZE.104094576	PZE.104094580	PZE.104094616	PZE.104094743	PZE.104095248	PZE.104095589	PZE.104095644	PZE.104095695	PZE.104095745	PZE.104095774	PZE.104095779	PZE.104095850	PZE.104096011	PZE.104096016	PZE.104096024	PZE.104096028	PZE.104096416	PZE.104096422	PZE.104096691	PZE.104096826	PZE.104096880	PZE.104096885	PZE.104096936	PZE.104097009	PZE.104097049	PZE.104097221	PZE.104097271	PZE.104097453	PZE.104097487	PZE.104097660	PZE.104097755	PZE.104097975	PZE.104097983	PZE.104097984	PZE.104097989	PZE.104098028	PZE.104098035	PZE.104098283	PZE.104098648	PZE.104098678	PZE.104098756	PZE.104098869	PZE.104098895	PZE.104098918	PZE.104099048	PZE.104099080	PZE.104099090	PZE.104099126	PZE.104099220	PZE.104099256	PZE.104099262	PZE.104099340	PZE.104099363	PZE.104099380	PZE.104099384	PZE.104099513	PZE.104099606	PZE.104099687	PZE.104099766	PZE.104099794	PZE.104099809	PZE.104099837	PZE.104099838	PZE.104099876	PZE.104099884	PZE.104099929	PZE.104100589	PZE.104100613	PZE.104100716	PZE.104100822	PZE.104101099	PZE.104101251	PZE.104101269	PZE.104101291	PZE.104101292	PZE.104101343	PZE.104101344	PZE.104101436	PZE.104101474	PZE.104101517	PZE.104101522	PZE.104101641	PZE.104101682	PZE.104101753	PZE.104101865	PZE.104102085	PZE.104102175	PZE.104102206	PZE.104102301	PZE.104102421	PZE.104102448	PZE.104102510	PZE.104102755	PZE.104102768	PZE.104102908	PZE.104102916	PZE.104102931	PZE.104103103	PZE.104103112	PZE.104103128	PZE.104103171	PZE.104103346	PZE.104103423	PZE.104103424	PZE.104103469	PZE.104103479	PZE.104103509	PZE.104103541	PZE.104103558	PZE.104103602	PZE.104103734	PZE.104104111	PZE.104104385	PZE.104104390	PZE.104104502	PZE.104104505	PZE.104104541	PZE.104104590	PZE.104104676	PZE.104104798	PZE.104104913	PZE.104104928	PZE.104104931	PZE.104104938	PZE.104105055	PZE.104105492	PZE.104105522	PZE.104105586	PZE.104105589	PZE.104105683	PZE.104105732	PZE.104105843	PZE.104105851	PZE.104105944	PZE.104105965	PZE.104106001	PZE.104106032	PZE.104106033	PZE.104106068	PZE.104106090	PZE.104106119	PZE.104106157	PZE.104106172	PZE.104106186	PZE.104106199	PZE.104106294	PZE.104106315	PZE.104106317	PZE.104106327	PZE.104106375	PZE.104106433	PZE.104106519	PZE.104106634	PZE.104106680	PZE.104106723	PZE.104106753	PZE.104106774	PZE.104106790	PZE.104106835	PZE.104106994	PZE.104107139	PZE.104107163	PZE.104107169	PZE.104107199	PZE.104107202	PZE.104107327	PZE.104107423	PZE.104107517	PZE.104107620	PZE.104107667	PZE.104107703	PZE.104107791	PZE.104107792	PZE.104107835	PZE.104107870	PZE.104107930	PZE.104108115	PZE.104108132	PZE.104108171	PZE.104108287	PZE.104108322	PZE.104108388	PZE.104108415	PZE.104108579	PZE.104108639	PZE.104108678	PZE.104108744	PZE.104108766	PZE.104108817	PZE.104109023	PZE.104109167	PZE.104109208	PZE.104109358	PZE.104109566	PZE.104109619	PZE.104109689	PZE.104110006	PZE.104110016	PZE.104110324	PZE.104110347	PZE.104110372	PZE.104110513	PZE.104110535	PZE.104110581	PZE.104110672	PZE.104110698	PZE.104110785	PZE.104110809	PZE.104110857	PZE.104111253	PZE.104111268	PZE.104111271	PZE.104111382	PZE.104111479	PZE.104111640	PZE.104111927	PZE.104111988	PZE.104112105	PZE.104112166	PZE.104112214	PZE.104112313	PZE.104112323	PZE.104112413	PZE.104112419	PZE.104112428	PZE.104112495	PZE.104112522	PZE.104112702	PZE.104112720	PZE.104112738	PZE.104112742	PZE.104112784	PZE.104112802	PZE.104113130	PZE.104113287	PZE.104113319	PZE.104113320	PZE.104113323	PZE.104113324	PZE.104113360	PZE.104113461	PZE.104113615	PZE.104113758	PZE.104113774	PZE.104113793	PZE.104113987	PZE.104114030	PZE.104114085	PZE.104114190	PZE.104114276	PZE.104114283	PZE.104114286	PZE.104114301	PZE.104114349	PZE.104114385	PZE.104114501	PZE.104114554	PZE.104114570	PZE.104114571	PZE.104114587	PZE.104114687	PZE.104114790	PZE.104114921	PZE.104115013	PZE.104115060	PZE.104115065	PZE.104115096	PZE.104115252	PZE.104115259	PZE.104115471	PZE.104115480	PZE.104115494	PZE.104115567	PZE.104115744	PZE.104115947	PZE.104115979	PZE.104116082	PZE.104116111	PZE.104116352	PZE.104116370	PZE.104116480	PZE.104116527	PZE.104116539	PZE.104116576	PZE.104116713	PZE.104116789	PZE.104116861	PZE.104117048	PZE.104117063	PZE.104117180	PZE.104117192	PZE.104117199	PZE.104117242	PZE.104117314	PZE.104117394	PZE.104117395	PZE.104117450	PZE.104117459	PZE.104117460	PZE.104117480	PZE.104117537	PZE.104117587	PZE.104117668	PZE.104117879	PZE.104117901	PZE.104117905	PZE.104117954	PZE.104118015	PZE.104118032	PZE.104118075	PZE.104118113	PZE.104118348	PZE.104118427	PZE.104118502	PZE.104118540	PZE.104118623	PZE.104118892	PZE.104118950	PZE.104119147	PZE.104119264	PZE.104119291	PZE.104119465	PZE.104119529	PZE.104119909	PZE.104119911	PZE.104120017	PZE.104120144	PZE.104120189	PZE.104120268	PZE.104120279	PZE.104120293	PZE.104120381	PZE.104120440	PZE.104120445	PZE.104120535	PZE.104120560	PZE.104120581	PZE.104120696	PZE.104120857	PZE.104121067	PZE.104121108	PZE.104121197	PZE.104121259	PZE.104121323	PZE.104121496	PZE.104121766	PZE.104121797	PZE.104121843	PZE.104121911	PZE.104121925	PZE.104121926	PZE.104121927	PZE.104122007	PZE.104122091	PZE.104122094	PZE.104122099	PZE.104122100	PZE.104122103	PZE.104122113	PZE.104122141	PZE.104122143	PZE.104122145	PZE.104122152	PZE.104122410	PZE.104122412	PZE.104122415	PZE.104122422	PZE.104122528	PZE.104122567	PZE.104122578	PZE.104122601	PZE.104122677	PZE.104122683	PZE.104122684	PZE.104122702	PZE.104122912	PZE.104122976	PZE.104123091	PZE.104123124	PZE.104123129	PZE.104123291	PZE.104123369	PZE.104123457	PZE.104123484	PZE.104123575	PZE.104123585	PZE.104123710	PZE.104123745	PZE.104123759	PZE.104123790	PZE.104123793	PZE.104123813	PZE.104123862	PZE.104123918	PZE.104123974	PZE.104124043	PZE.104124060	PZE.104124068	PZE.104124170	PZE.104124173	PZE.104124216	PZE.104124260	PZE.104124377	PZE.104124458	PZE.104124617	PZE.104124863	PZE.104124953	PZE.104125183	PZE.104125272	PZE.104125540	PZE.104125607	PZE.104125608	PZE.104125636	PZE.104125657	PZE.104125668	PZE.104125737	PZE.104125757	PZE.104125785	PZE.104125828	PZE.104125897	PZE.104125918	PZE.104126021	PZE.104126058	PZE.104126091	PZE.104126171	PZE.104126204	PZE.104126211	PZE.104126314	PZE.104126354	PZE.104126355	PZE.104126365	PZE.104126413	PZE.104126415	PZE.104126435	PZE.104126470	PZE.104126472	PZE.104126579	PZE.104126595	PZE.104126617	PZE.104126639	PZE.104126661	PZE.104126687	PZE.104126690	PZE.104126691	PZE.104126741	PZE.104126765	PZE.104126807	PZE.104126813	PZE.104126839	PZE.104126891	PZE.104126928	PZE.104126939	PZE.104126943	PZE.104127102	PZE.104127129	PZE.104127153	PZE.104127177	PZE.104127244	PZE.104127248	PZE.104127249	PZE.104127500	PZE.104127540	PZE.104127547	PZE.104127584	PZE.104127626	PZE.104127796	PZE.104127834	PZE.104127853	PZE.104127855	PZE.104127874	PZE.104127875	PZE.104127943	PZE.104128050	PZE.104128055	PZE.104128080	PZE.104128091	PZE.104128150	PZE.104128161	PZE.104128205	PZE.104128207	PZE.104128228	PZE.104128229	PZE.104128326	PZE.104128363	PZE.104128385	PZE.104128394	PZE.104128421	PZE.104128425	PZE.104128431	PZE.104128442	PZE.104128483	PZE.104128498	PZE.104128499	PZE.104128500	PZE.104128600	PZE.104128652	PZE.104128732	PZE.104128792	PZE.104128813	PZE.104128842	PZE.104128866	PZE.104128868	PZE.104128889	PZE.104128917	PZE.104128955	PZE.104128972	PZE.104129109	PZE.104129110	PZE.104129196	PZE.104129224	PZE.104129237	PZE.104129391	PZE.104129553	PZE.104129609	PZE.104129635	PZE.104129711	PZE.104129724	PZE.104129815	PZE.104130083	PZE.104130207	PZE.104130234	PZE.104130235	PZE.104130242	PZE.104130314	PZE.104130328	PZE.104130351	PZE.104130391	PZE.104130403	PZE.104130410	PZE.104130411	PZE.104130415	PZE.104130421	PZE.104130470	PZE.104130487	PZE.104130586	PZE.104130661	PZE.104130783	PZE.104130784	PZE.104130812	PZE.104130836	PZE.104130985	PZE.104131037	PZE.104131042	PZE.104131065	PZE.104131099	PZE.104131173	PZE.104131269	PZE.104131314	PZE.104131331	PZE.104131333	PZE.104131464	PZE.104131630	PZE.104131635	PZE.104131639	PZE.104131640	PZE.104131650	PZE.104131774	PZE.104131820	PZE.104131830	PZE.104131832	PZE.104131834	PZE.104131854	PZE.104131898	PZE.104131903	PZE.104131941	PZE.104131974	PZE.104131987	PZE.104132015	PZE.104132016	PZE.104132019	PZE.104132027	PZE.104132033	PZE.104132035	PZE.104132036	PZE.104132085	PZE.104132089	PZE.104132140	PZE.104132152	PZE.104132250	PZE.104132368	PZE.104132407	PZE.104132408	PZE.104132442	PZE.104132504	PZE.104132510	PZE.104132531	PZE.104132610	PZE.104132611	PZE.104132688	PZE.104132712	PZE.104132723	PZE.104132747	PZE.104132752	PZE.104132899	PZE.104133002	PZE.104133016	PZE.104133266	PZE.104133514	PZE.104133568	PZE.104133623	PZE.104133760	PZE.104133761	PZE.104133764	PZE.104133801	PZE.104133832	PZE.104133965	PZE.104133975	PZE.104134038	PZE.104134112	PZE.104134113	PZE.104134137	PZE.104134275	PZE.104134329	PZE.104134338	PZE.104134390	PZE.104134508	PZE.104134524	PZE.104134535	PZE.104134644	PZE.104134764	PZE.104134765	PZE.104134775	PZE.104134776	PZE.104134962	PZE.104135009	PZE.104135065	PZE.104135135	PZE.104135147	PZE.104135216	PZE.104135287	PZE.104135313	PZE.104135315	PZE.104135358	PZE.104135387	PZE.104135468	PZE.104135556	PZE.104135561	PZE.104135572	PZE.104135582	PZE.104135614	PZE.104135681	PZE.104135682	PZE.104135702	PZE.104135720	PZE.104135738	PZE.104135778	PZE.104135812	PZE.104135875	PZE.104135884	PZE.104135927	PZE.104135939	PZE.104136077	PZE.104136171	PZE.104136244	PZE.104136278	PZE.104136285	PZE.104136292	PZE.104136303	PZE.104136329	PZE.104136436	PZE.104136445	PZE.104136505	PZE.104136534	PZE.104136548	PZE.104136549	PZE.104136550	PZE.104136599	PZE.104136621	PZE.104136622	PZE.104136787	PZE.104136895	PZE.104136922	PZE.104136965	PZE.104136967	PZE.104137002	PZE.104137088	PZE.104137089	PZE.104137116	PZE.104137221	PZE.104137248	PZE.104137332	PZE.104137492	PZE.104137567	PZE.104137721	PZE.104137781	PZE.104137814	PZE.104137873	PZE.104137890	PZE.104137924	PZE.104138027	PZE.104138060	PZE.104138154	PZE.104138209	PZE.104138269	PZE.104138287	PZE.104138288	PZE.104138330	PZE.104138472	PZE.104138654	PZE.104138778	PZE.104138961	PZE.104139162	PZE.104139197	PZE.104139231	PZE.104139257	PZE.104139266	PZE.104139291	PZE.104139296	PZE.104139307	PZE.104139384	PZE.104139480	PZE.104139486	PZE.104139498	PZE.104139542	PZE.104139549	PZE.104139552	PZE.104139559	PZE.104139563	PZE.104139569	PZE.104139606	PZE.104139626	PZE.104139629	PZE.104139652	PZE.104139705	PZE.104139738	PZE.104139796	PZE.104139828	PZE.104139839	PZE.104139840	PZE.104139854	PZE.104139873	PZE.104139891	PZE.104139895	PZE.104139996	PZE.104140005	PZE.104140021	PZE.104140188	PZE.104140347	PZE.104140352	PZE.104140353	PZE.104140525	PZE.104140802	PZE.104140817	PZE.104140826	PZE.104140854	PZE.104141018	PZE.104141070	PZE.104141072	PZE.104141106	PZE.104141424	PZE.104141590	PZE.104141618	PZE.104141673	PZE.104141683	PZE.104141757	PZE.104141847	PZE.104141864	PZE.104141865	PZE.104141943	PZE.104142109	PZE.104142446	PZE.104142779	PZE.104142854	PZE.104142878	PZE.104142879	PZE.104142983	PZE.104143133	PZE.104143141	PZE.104143161	PZE.104143405	PZE.104143420	PZE.104143542	PZE.104144387	PZE.104144404	PZE.104144507	PZE.104144643	PZE.104144717	PZE.104144719	PZE.104144729	PZE.104144896	PZE.104144965	PZE.104145006	PZE.104145023	PZE.104145027	PZE.104145076	PZE.104145113	PZE.104145166	PZE.104145212	PZE.104145220	PZE.104145515	PZE.104145524	PZE.104145773	PZE.104146000	PZE.104146082	PZE.104146173	PZE.104146572	PZE.104146750	PZE.104146770	PZE.104146792	PZE.104146988	PZE.104146999	PZE.104147058	PZE.104147186	PZE.104147192	PZE.104147527	PZE.104147636	PZE.104147741	PZE.104147912	PZE.104148010	PZE.104148727	PZE.104148839	PZE.104148860	PZE.104148975	PZE.104149007	PZE.104149183	PZE.104149475	PZE.104149728	PZE.104150001	PZE.104150197	PZE.104150213	PZE.104150232	PZE.104150301	PZE.104150374	PZE.104150420	PZE.104150448	PZE.104150458	PZE.104150993	PZE.104151001	PZE.104151042	PZE.104151091	PZE.104151167	PZE.104151391	PZE.104151434	PZE.104151681	PZE.104151857	PZE.104151980	PZE.104152153	PZE.104152506	PZE.104152609	PZE.104152618	PZE.104152652	PZE.104152710	PZE.104152999	PZE.104153023	PZE.104153025	PZE.104153083	PZE.104153313	PZE.104153456	PZE.104153704	PZE.104153707	PZE.104153769	PZE.104154015	PZE.104154409	PZE.104154469	PZE.104154549	PZE.104154610	PZE.104154700	PZE.104154731	PZE.104154748	PZE.104154840	PZE.104155284	PZE.104155312	PZE.104156090	PZE.104156127	PZE.104156376	PZE.104156379	PZE.104156507	PZE.104156611	PZE.104156615	PZE.104156892	PZE.104157101	PZE.104157344	PZE.104157368	PZE.104157519	PZE.104157654	PZE.104157695	PZE.104157696	PZE.104157703	PZE.104157729	PZE.104157783	PZE.104157815	PZE.104157818	PZE.104157844	PZE.104157853	PZE.104157876	PZE.104157913	PZE.104157953	PZE.104158102	PZE.104158105	PZE.104158108	PZE.105000098	PZE.105000099	PZE.105000101	PZE.105000103	PZE.105000112	PZE.105000145	PZE.105000171	PZE.105000247	PZE.105000613	PZE.105001477	PZE.105001484	PZE.105001487	PZE.105001497	PZE.105002024	PZE.105002105	PZE.105002659	PZE.105003682	PZE.105003736	PZE.105003814	PZE.105003938	PZE.105004587	PZE.105004767	PZE.105006002	PZE.105006095	PZE.105006142	PZE.105006205	PZE.105006245	PZE.105007381	PZE.105009127	PZE.105009132	PZE.105009141	PZE.105009142	PZE.105009736	PZE.105009948	PZE.105010938	PZE.105011405	PZE.105011679	PZE.105011856	PZE.105011863	PZE.105011922	PZE.105012008	PZE.105012181	PZE.105012189	PZE.105012348	PZE.105012387	PZE.105012420	PZE.105013394	PZE.105014039	PZE.105014054	PZE.105014073	PZE.105014116	PZE.105014159	PZE.105014188	PZE.105014190	PZE.105014343	PZE.105014611	PZE.105014612	PZE.105014655	PZE.105015345	PZE.105015473	PZE.105015810	PZE.105016045	PZE.105016060	PZE.105016065	PZE.105016072	PZE.105016296	PZE.105016317	PZE.105016373	PZE.105016506	PZE.105016573	PZE.105016693	PZE.105017042	PZE.105017202	PZE.105017254	PZE.105017291	PZE.105017292	PZE.105017331	PZE.105017492	PZE.105017551	PZE.105017566	PZE.105017654	PZE.105017975	PZE.105018063	PZE.105018230	PZE.105018381	PZE.105018422	PZE.105018591	PZE.105018732	PZE.105018839	PZE.105018841	PZE.105018859	PZE.105019032	PZE.105019316	PZE.105019358	PZE.105019465	PZE.105019472	PZE.105019535	PZE.105019536	PZE.105019543	PZE.105019544	PZE.105020761	PZE.105020816	PZE.105021328	PZE.105021560	PZE.105021563	PZE.105021606	PZE.105021734	PZE.105021883	PZE.105021925	PZE.105021941	PZE.105022090	PZE.105022277	PZE.105022328	PZE.105022413	PZE.105022450	PZE.105022483	PZE.105022509	PZE.105022516	PZE.105022646	PZE.105022648	PZE.105022649	PZE.105022751	PZE.105022826	PZE.105023037	PZE.105023573	PZE.105023608	PZE.105023645	PZE.105024161	PZE.105024195	PZE.105024245	PZE.105024349	PZE.105024510	PZE.105024516	PZE.105024535	PZE.105024740	PZE.105024763	PZE.105024764	PZE.105024938	PZE.105024985	PZE.105025087	PZE.105025123	PZE.105025224	PZE.105025225	PZE.105025237	PZE.105025345	PZE.105025482	PZE.105025787	PZE.105026024	PZE.105026164	PZE.105026200	PZE.105027530	PZE.105027872	PZE.105027932	PZE.105027956	PZE.105027983	PZE.105027996	PZE.105028002	PZE.105028038	PZE.105028067	PZE.105028120	PZE.105028327	PZE.105028457	PZE.105028547	PZE.105028662	PZE.105029274	PZE.105029276	PZE.105029277	PZE.105029295	PZE.105029342	PZE.105029444	PZE.105029482	PZE.105029533	PZE.105029896	PZE.105030100	PZE.105030407	PZE.105030542	PZE.105030600	PZE.105031041	PZE.105031065	PZE.105031503	PZE.105031526	PZE.105031659	PZE.105031679	PZE.105031680	PZE.105031696	PZE.105031801	PZE.105031827	PZE.105031842	PZE.105031844	PZE.105031848	PZE.105031898	PZE.105031901	PZE.105032165	PZE.105032242	PZE.105032382	PZE.105032449	PZE.105032512	PZE.105032593	PZE.105032664	PZE.105032737	PZE.105032793	PZE.105033007	PZE.105033041	PZE.105033085	PZE.105033111	PZE.105033242	PZE.105033267	PZE.105033399	PZE.105033663	PZE.105033696	PZE.105033922	PZE.105033935	PZE.105034054	PZE.105034145	PZE.105034230	PZE.105034376	PZE.105034635	PZE.105034878	PZE.105034900	PZE.105034997	PZE.105035328	PZE.105035340	PZE.105035374	PZE.105035526	PZE.105035551	PZE.105035757	PZE.105035788	PZE.105035799	PZE.105035804	PZE.105035917	PZE.105036244	PZE.105036479	PZE.105036580	PZE.105036592	PZE.105036622	PZE.105036629	PZE.105036664	PZE.105036678	PZE.105036681	PZE.105036682	PZE.105036683	PZE.105036809	PZE.105036810	PZE.105036968	PZE.105037550	PZE.105037557	PZE.105037558	PZE.105037563	PZE.105037640	PZE.105037655	PZE.105037660	PZE.105037748	PZE.105037752	PZE.105037871	PZE.105037880	PZE.105037907	PZE.105038171	PZE.105038348	PZE.105038426	PZE.105038472	PZE.105038475	PZE.105038476	PZE.105038624	PZE.105038707	PZE.105038816	PZE.105038960	PZE.105039027	PZE.105039065	PZE.105039096	PZE.105039163	PZE.105039352	PZE.105039459	PZE.105039490	PZE.105039522	PZE.105039536	PZE.105039646	PZE.105039647	PZE.105039652	PZE.105039675	PZE.105039693	PZE.105039696	PZE.105039807	PZE.105039871	PZE.105039934	PZE.105039964	PZE.105040002	PZE.105040033	PZE.105040070	PZE.105040091	PZE.105040138	PZE.105040185	PZE.105040190	PZE.105040202	PZE.105040209	PZE.105040234	PZE.105040250	PZE.105040292	PZE.105040379	PZE.105040459	PZE.105040477	PZE.105040632	PZE.105040653	PZE.105040767	PZE.105040816	PZE.105040885	PZE.105040897	PZE.105040941	PZE.105040969	PZE.105041009	PZE.105041019	PZE.105041056	PZE.105041065	PZE.105041173	PZE.105041174	PZE.105041177	PZE.105041186	PZE.105041198	PZE.105041232	PZE.105041304	PZE.105041346	PZE.105041432	PZE.105041476	PZE.105041551	PZE.105041761	PZE.105041910	PZE.105041994	PZE.105042109	PZE.105042255	PZE.105042279	PZE.105042331	PZE.105042338	PZE.105042359	PZE.105042378	PZE.105042386	PZE.105042394	PZE.105042410	PZE.105042435	PZE.105042442	PZE.105042474	PZE.105042481	PZE.105042526	PZE.105042657	PZE.105042690	PZE.105042735	PZE.105042741	PZE.105042765	PZE.105042796	PZE.105042856	PZE.105042963	PZE.105043067	PZE.105043202	PZE.105043254	PZE.105043361	PZE.105043494	PZE.105043519	PZE.105043520	PZE.105043555	PZE.105043576	PZE.105043718	PZE.105043947	PZE.105043948	PZE.105043990	PZE.105044057	PZE.105044168	PZE.105044182	PZE.105044188	PZE.105044220	PZE.105044255	PZE.105044284	PZE.105044304	PZE.105044315	PZE.105044425	PZE.105044437	PZE.105044450	PZE.105044456	PZE.105044556	PZE.105044767	PZE.105044798	PZE.105044821	PZE.105044842	PZE.105044893	PZE.105044894	PZE.105044895	PZE.105044956	PZE.105045171	PZE.105045313	PZE.105045323	PZE.105045324	PZE.105045328	PZE.105045340	PZE.105045399	PZE.105045416	PZE.105045457	PZE.105045531	PZE.105045591	PZE.105045619	PZE.105045828	PZE.105045829	PZE.105045950	PZE.105045981	PZE.105046001	PZE.105046069	PZE.105046105	PZE.105046187	PZE.105046190	PZE.105046237	PZE.105046245	PZE.105046299	PZE.105046323	PZE.105046346	PZE.105046397	PZE.105046401	PZE.105046431	PZE.105046456	PZE.105046457	PZE.105046487	PZE.105046526	PZE.105046557	PZE.105046561	PZE.105046591	PZE.105046598	PZE.105046633	PZE.105046760	PZE.105046761	PZE.105046797	PZE.105046824	PZE.105046830	PZE.105046853	PZE.105046942	PZE.105046958	PZE.105046961	PZE.105047000	PZE.105047074	PZE.105047147	PZE.105047166	PZE.105047196	PZE.105047220	PZE.105047221	PZE.105047225	PZE.105047262	PZE.105047366	PZE.105047394	PZE.105047451	PZE.105047482	PZE.105047544	PZE.105047557	PZE.105047597	PZE.105047654	PZE.105047664	PZE.105047666	PZE.105047671	PZE.105047672	PZE.105047704	PZE.105047717	PZE.105047718	PZE.105047745	PZE.105047746	PZE.105047762	PZE.105047805	PZE.105047806	PZE.105047877	PZE.105047885	PZE.105047908	PZE.105047914	PZE.105047918	PZE.105047974	PZE.105047985	PZE.105048035	PZE.105048052	PZE.105048102	PZE.105048128	PZE.105048147	PZE.105048183	PZE.105048213	PZE.105048243	PZE.105048245	PZE.105048264	PZE.105048283	PZE.105048357	PZE.105048369	PZE.105048374	PZE.105048375	PZE.105048376	PZE.105048399	PZE.105048404	PZE.105048416	PZE.105048436	PZE.105048447	PZE.105048468	PZE.105048490	PZE.105048526	PZE.105048555	PZE.105048575	PZE.105048607	PZE.105048630	PZE.105048710	PZE.105048755	PZE.105048769	PZE.105048850	PZE.105048851	PZE.105048860	PZE.105048907	PZE.105048919	PZE.105048954	PZE.105048955	PZE.105048959	PZE.105048994	PZE.105049020	PZE.105049028	PZE.105049039	PZE.105049073	PZE.105049132	PZE.105049158	PZE.105049179	PZE.105049196	PZE.105049209	PZE.105049255	PZE.105049268	PZE.105049283	PZE.105049290	PZE.105049297	PZE.105049307	PZE.105049320	PZE.105049327	PZE.105049333	PZE.105049349	PZE.105049350	PZE.105049367	PZE.105049467	PZE.105049483	PZE.105049505	PZE.105049512	PZE.105049600	PZE.105049604	PZE.105049607	PZE.105049608	PZE.105049609	PZE.105049638	PZE.105049671	PZE.105049729	PZE.105049746	PZE.105049775	PZE.105049822	PZE.105049870	PZE.105049872	PZE.105049915	PZE.105049918	PZE.105049957	PZE.105049975	PZE.105049977	PZE.105049978	PZE.105049982	PZE.105049996	PZE.105050047	PZE.105050062	PZE.105050093	PZE.105050094	PZE.105050111	PZE.105050173	PZE.105050181	PZE.105050183	PZE.105050194	PZE.105050316	PZE.105050368	PZE.105050370	PZE.105050411	PZE.105050469	PZE.105050537	PZE.105050638	PZE.105050668	PZE.105050695	PZE.105050696	PZE.105050711	PZE.105050713	PZE.105050778	PZE.105050809	PZE.105050815	PZE.105050833	PZE.105050855	PZE.105050879	PZE.105050911	PZE.105050924	PZE.105051004	PZE.105051020	PZE.105051178	PZE.105051200	PZE.105051218	PZE.105051219	PZE.105051221	PZE.105051246	PZE.105051251	PZE.105051255	PZE.105051387	PZE.105051405	PZE.105051409	PZE.105051456	PZE.105051459	PZE.105051472	PZE.105051496	PZE.105051497	PZE.105051568	PZE.105051581	PZE.105051586	PZE.105051618	PZE.105051636	PZE.105051659	PZE.105051668	PZE.105051677	PZE.105051719	PZE.105051720	PZE.105051785	PZE.105051793	PZE.105051985	PZE.105051986	PZE.105052218	PZE.105052239	PZE.105052243	PZE.105052402	PZE.105052417	PZE.105052435	PZE.105052439	PZE.105052445	PZE.105052524	PZE.105052646	PZE.105052711	PZE.105052750	PZE.105052759	PZE.105052776	PZE.105052784	PZE.105052811	PZE.105052834	PZE.105052835	PZE.105052942	PZE.105053100	PZE.105053122	PZE.105053157	PZE.105053283	PZE.105053338	PZE.105053370	PZE.105053382	PZE.105053419	PZE.105053473	PZE.105053583	PZE.105053632	PZE.105053691	PZE.105053747	PZE.105053774	PZE.105053830	PZE.105053845	PZE.105053848	PZE.105053856	PZE.105053870	PZE.105053875	PZE.105053908	PZE.105053910	PZE.105053986	PZE.105053987	PZE.105054053	PZE.105054058	PZE.105054099	PZE.105054156	PZE.105054186	PZE.105054212	PZE.105054249	PZE.105054337	PZE.105054417	PZE.105054424	PZE.105054431	PZE.105054460	PZE.105054481	PZE.105054485	PZE.105054496	PZE.105054501	PZE.105054627	PZE.105054634	PZE.105054666	PZE.105054667	PZE.105054694	PZE.105054703	PZE.105054866	PZE.105054935	PZE.105054947	PZE.105054989	PZE.105055000	PZE.105055195	PZE.105055256	PZE.105055279	PZE.105055280	PZE.105055281	PZE.105055282	PZE.105055288	PZE.105055290	PZE.105055291	PZE.105055354	PZE.105055385	PZE.105055418	PZE.105055420	PZE.105055451	PZE.105055503	PZE.105055537	PZE.105055663	PZE.105055665	PZE.105055668	PZE.105055691	PZE.105055696	PZE.105055708	PZE.105055821	PZE.105055822	PZE.105055856	PZE.105055884	PZE.105055953	PZE.105055986	PZE.105056116	PZE.105056273	PZE.105056307	PZE.105056389	PZE.105056462	PZE.105056471	PZE.105056557	PZE.105056558	PZE.105056644	PZE.105056781	PZE.105056796	PZE.105056913	PZE.105056940	PZE.105057114	PZE.105057175	PZE.105057204	PZE.105057233	PZE.105057235	PZE.105057251	PZE.105057254	PZE.105057270	PZE.105057324	PZE.105057331	PZE.105057336	PZE.105057429	PZE.105057439	PZE.105057441	PZE.105057534	PZE.105057600	PZE.105057634	PZE.105057931	PZE.105057934	PZE.105058012	PZE.105058608	PZE.105058689	PZE.105058699	PZE.105058700	PZE.105058702	PZE.105058752	PZE.105058753	PZE.105058759	PZE.105058889	PZE.105058898	PZE.105058907	PZE.105058932	PZE.105058978	PZE.105058994	PZE.105059330	PZE.105059355	PZE.105059366	PZE.105059371	PZE.105059460	PZE.105059474	PZE.105059482	PZE.105059590	PZE.105059809	PZE.105060093	PZE.105060180	PZE.105060344	PZE.105060352	PZE.105060371	PZE.105060407	PZE.105060590	PZE.105060591	PZE.105060615	PZE.105060871	PZE.105061132	PZE.105061223	PZE.105061329	PZE.105061334	PZE.105061350	PZE.105061373	PZE.105061419	PZE.105061499	PZE.105061537	PZE.105061593	PZE.105061595	PZE.105061605	PZE.105061606	PZE.105061693	PZE.105061722	PZE.105061723	PZE.105061749	PZE.105061782	PZE.105061796	PZE.105061800	PZE.105061842	PZE.105061880	PZE.105062096	PZE.105062122	PZE.105062126	PZE.105062183	PZE.105062522	PZE.105062580	PZE.105062629	PZE.105062830	PZE.105062847	PZE.105062859	PZE.105062863	PZE.105062875	PZE.105062916	PZE.105062945	PZE.105062976	PZE.105063013	PZE.105063037	PZE.105063092	PZE.105063137	PZE.105063310	PZE.105063329	PZE.105063360	PZE.105063383	PZE.105063528	PZE.105063545	PZE.105063667	PZE.105063750	PZE.105063758	PZE.105063794	PZE.105063809	PZE.105063898	PZE.105064188	PZE.105064193	PZE.105064242	PZE.105064270	PZE.105064333	PZE.105064349	PZE.105064367	PZE.105064478	PZE.105064553	PZE.105064569	PZE.105064695	PZE.105064895	PZE.105064896	PZE.105065011	PZE.105065040	PZE.105065158	PZE.105065379	PZE.105065396	PZE.105065461	PZE.105065469	PZE.105065478	PZE.105065479	PZE.105065570	PZE.105065678	PZE.105065758	PZE.105065765	PZE.105065789	PZE.105065790	PZE.105065855	PZE.105065869	PZE.105065882	PZE.105065918	PZE.105065968	PZE.105065972	PZE.105066002	PZE.105066030	PZE.105066316	PZE.105066407	PZE.105066625	PZE.105066782	PZE.105066936	PZE.105066987	PZE.105067036	PZE.105067125	PZE.105067126	PZE.105067472	PZE.105067520	PZE.105067537	PZE.105067552	PZE.105067669	PZE.105067843	PZE.105067913	PZE.105067991	PZE.105068038	PZE.105068041	PZE.105068046	PZE.105068136	PZE.105068194	PZE.105068275	PZE.105068572	PZE.105068703	PZE.105068719	PZE.105068721	PZE.105068746	PZE.105068842	PZE.105068879	PZE.105068880	PZE.105068930	PZE.105068942	PZE.105068995	PZE.105069022	PZE.105069047	PZE.105069095	PZE.105069143	PZE.105069207	PZE.105069280	PZE.105069286	PZE.105069316	PZE.105069328	PZE.105069356	PZE.105069389	PZE.105069405	PZE.105069422	PZE.105069427	PZE.105069428	PZE.105069462	PZE.105069467	PZE.105069706	PZE.105069709	PZE.105069764	PZE.105069861	PZE.105069906	PZE.105069912	PZE.105069970	PZE.105070125	PZE.105070525	PZE.105070554	PZE.105070559	PZE.105070577	PZE.105070581	PZE.105070603	PZE.105070628	PZE.105070652	PZE.105070660	PZE.105070665	PZE.105070696	PZE.105070789	PZE.105070799	PZE.105070809	PZE.105070823	PZE.105070824	PZE.105070840	PZE.105070853	PZE.105071013	PZE.105071014	PZE.105071163	PZE.105071175	PZE.105071195	PZE.105071293	PZE.105071436	PZE.105071465	PZE.105071524	PZE.105071692	PZE.105071703	PZE.105071793	PZE.105071847	PZE.105071865	PZE.105071893	PZE.105071894	PZE.105071898	PZE.105072012	PZE.105072045	PZE.105072086	PZE.105072112	PZE.105072116	PZE.105072121	PZE.105072124	PZE.105072262	PZE.105072278	PZE.105072281	PZE.105072288	PZE.105072321	PZE.105072322	PZE.105072323	PZE.105072327	PZE.105072417	PZE.105072436	PZE.105072437	PZE.105072451	PZE.105072452	PZE.105072454	PZE.105072520	PZE.105072673	PZE.105072736	PZE.105072737	PZE.105073040	PZE.105073055	PZE.105073072	PZE.105073088	PZE.105073199	PZE.105073210	PZE.105073248	PZE.105073250	PZE.105073252	PZE.105073274	PZE.105073275	PZE.105073285	PZE.105073295	PZE.105073304	PZE.105073305	PZE.105073307	PZE.105073313	PZE.105073340	PZE.105073376	PZE.105073381	PZE.105073435	PZE.105073512	PZE.105073571	PZE.105073579	PZE.105073586	PZE.105073590	PZE.105073596	PZE.105073621	PZE.105073628	PZE.105073635	PZE.105073644	PZE.105073645	PZE.105073648	PZE.105073684	PZE.105073687	PZE.105073736	PZE.105073770	PZE.105073969	PZE.105074008	PZE.105074128	PZE.105074149	PZE.105074174	PZE.105074176	PZE.105074181	PZE.105074185	PZE.105074198	PZE.105074226	PZE.105074230	PZE.105074283	PZE.105074287	PZE.105074388	PZE.105074389	PZE.105074398	PZE.105074452	PZE.105074459	PZE.105074460	PZE.105074487	PZE.105074488	PZE.105074598	PZE.105074605	PZE.105074612	PZE.105074640	PZE.105074655	PZE.105074735	PZE.105074740	PZE.105074812	PZE.105074866	PZE.105074876	PZE.105074894	PZE.105075006	PZE.105075111	PZE.105075127	PZE.105075139	PZE.105075164	PZE.105075181	PZE.105075191	PZE.105075220	PZE.105075264	PZE.105075490	PZE.105075502	PZE.105075527	PZE.105075544	PZE.105075549	PZE.105075570	PZE.105075580	PZE.105075590	PZE.105075596	PZE.105075673	PZE.105075756	PZE.105075848	PZE.105075938	PZE.105075954	PZE.105076094	PZE.105076131	PZE.105076159	PZE.105076197	PZE.105076207	PZE.105076428	PZE.105076460	PZE.105076467	PZE.105076554	PZE.105076576	PZE.105076580	PZE.105076609	PZE.105076623	PZE.105076715	PZE.105076735	PZE.105076764	PZE.105076828	PZE.105076845	PZE.105076850	PZE.105076851	PZE.105077018	PZE.105077073	PZE.105077109	PZE.105077111	PZE.105077112	PZE.105077115	PZE.105077120	PZE.105077135	PZE.105077190	PZE.105077266	PZE.105077291	PZE.105077348	PZE.105077353	PZE.105077380	PZE.105077385	PZE.105077423	PZE.105077430	PZE.105077456	PZE.105077462	PZE.105077553	PZE.105077603	PZE.105077637	PZE.105077648	PZE.105077741	PZE.105077796	PZE.105077937	PZE.105077955	PZE.105077956	PZE.105077978	PZE.105078037	PZE.105078059	PZE.105078088	PZE.105078089	PZE.105078090	PZE.105078109	PZE.105078180	PZE.105078252	PZE.105078359	PZE.105078367	PZE.105078378	PZE.105078389	PZE.105078418	PZE.105078439	PZE.105078444	PZE.105078445	PZE.105078447	PZE.105078491	PZE.105078576	PZE.105078623	PZE.105078626	PZE.105078645	PZE.105078807	PZE.105078836	PZE.105078888	PZE.105078900	PZE.105078909	PZE.105078917	PZE.105078919	PZE.105078924	PZE.105079012	PZE.105079037	PZE.105079071	PZE.105079073	PZE.105079134	PZE.105079193	PZE.105079201	PZE.105079221	PZE.105079245	PZE.105079261	PZE.105079342	PZE.105079443	PZE.105079450	PZE.105079472	PZE.105079533	PZE.105079534	PZE.105079539	PZE.105079742	PZE.105079845	PZE.105079915	PZE.105079919	PZE.105079920	PZE.105079922	PZE.105079955	PZE.105080077	PZE.105080130	PZE.105080142	PZE.105080181	PZE.105080279	PZE.105080338	PZE.105080372	PZE.105080383	PZE.105080401	PZE.105080517	PZE.105080598	PZE.105080604	PZE.105080632	PZE.105080718	PZE.105080759	PZE.105080850	PZE.105080853	PZE.105080857	PZE.105081042	PZE.105081092	PZE.105081116	PZE.105081182	PZE.105081202	PZE.105081211	PZE.105081218	PZE.105081223	PZE.105081266	PZE.105081490	PZE.105081557	PZE.105081564	PZE.105081624	PZE.105081630	PZE.105081634	PZE.105081678	PZE.105081839	PZE.105081958	PZE.105082018	PZE.105082050	PZE.105082055	PZE.105082066	PZE.105082178	PZE.105082200	PZE.105082248	PZE.105082252	PZE.105082311	PZE.105082312	PZE.105082404	PZE.105082413	PZE.105082431	PZE.105082534	PZE.105082535	PZE.105082545	PZE.105082696	PZE.105082705	PZE.105082723	PZE.105082736	PZE.105082743	PZE.105082810	PZE.105082814	PZE.105082818	PZE.105082904	PZE.105082917	PZE.105082919	PZE.105082977	PZE.105083045	PZE.105083270	PZE.105083272	PZE.105083324	PZE.105083471	PZE.105083600	PZE.105083604	PZE.105083608	PZE.105083649	PZE.105083652	PZE.105083729	PZE.105083757	PZE.105083783	PZE.105083794	PZE.105083807	PZE.105083890	PZE.105083892	PZE.105083894	PZE.105083939	PZE.105083941	PZE.105083960	PZE.105084018	PZE.105084020	PZE.105084059	PZE.105084119	PZE.105084151	PZE.105084152	PZE.105084178	PZE.105084181	PZE.105084182	PZE.105084192	PZE.105084195	PZE.105084220	PZE.105084223	PZE.105084224	PZE.105084348	PZE.105084392	PZE.105084400	PZE.105084429	PZE.105084875	PZE.105084879	PZE.105084987	PZE.105085003	PZE.105085073	PZE.105085244	PZE.105085307	PZE.105085347	PZE.105085373	PZE.105085470	PZE.105085471	PZE.105085494	PZE.105085628	PZE.105085638	PZE.105085761	PZE.105085867	PZE.105085981	PZE.105086042	PZE.105086207	PZE.105086220	PZE.105086241	PZE.105086310	PZE.105086317	PZE.105086341	PZE.105086369	PZE.105086387	PZE.105086388	PZE.105086480	PZE.105086523	PZE.105086576	PZE.105086589	PZE.105086603	PZE.105086683	PZE.105086684	PZE.105086709	PZE.105086711	PZE.105086717	PZE.105086720	PZE.105086726	PZE.105086878	PZE.105086884	PZE.105086889	PZE.105086913	PZE.105086930	PZE.105086932	PZE.105086971	PZE.105086980	PZE.105086985	PZE.105087040	PZE.105087106	PZE.105087113	PZE.105087115	PZE.105087117	PZE.105087285	PZE.105087298	PZE.105087318	PZE.105087321	PZE.105087329	PZE.105087340	PZE.105087341	PZE.105087374	PZE.105087375	PZE.105087381	PZE.105087389	PZE.105087394	PZE.105087408	PZE.105087409	PZE.105087454	PZE.105087455	PZE.105087477	PZE.105087501	PZE.105087512	PZE.105087513	PZE.105087545	PZE.105087548	PZE.105087550	PZE.105087551	PZE.105087555	PZE.105087566	PZE.105087597	PZE.105087632	PZE.105087650	PZE.105087652	PZE.105087655	PZE.105087743	PZE.105087752	PZE.105087768	PZE.105087769	PZE.105087770	PZE.105087789	PZE.105087790	PZE.105087791	PZE.105087795	PZE.105087828	PZE.105087829	PZE.105087878	PZE.105087885	PZE.105087945	PZE.105088008	PZE.105088115	PZE.105088123	PZE.105088164	PZE.105088184	PZE.105088185	PZE.105088418	PZE.105088440	PZE.105088460	PZE.105088519	PZE.105088555	PZE.105088564	PZE.105088580	PZE.105088594	PZE.105088598	PZE.105088686	PZE.105088747	PZE.105088799	PZE.105088930	PZE.105088933	PZE.105088964	PZE.105089093	PZE.105089124	PZE.105089249	PZE.105089253	PZE.105089258	PZE.105089271	PZE.105089325	PZE.105089420	PZE.105089426	PZE.105089442	PZE.105089473	PZE.105089504	PZE.105089513	PZE.105089528	PZE.105089537	PZE.105089538	PZE.105089570	PZE.105089609	PZE.105089619	PZE.105089630	PZE.105089637	PZE.105089638	PZE.105089652	PZE.105089709	PZE.105089710	PZE.105089889	PZE.105090074	PZE.105090076	PZE.105090082	PZE.105090088	PZE.105090090	PZE.105090152	PZE.105090155	PZE.105090159	PZE.105090165	PZE.105090166	PZE.105090179	PZE.105090184	PZE.105090234	PZE.105090250	PZE.105090357	PZE.105090413	PZE.105090424	PZE.105090497	PZE.105090500	PZE.105090504	PZE.105090595	PZE.105090603	PZE.105090632	PZE.105090633	PZE.105090637	PZE.105090714	PZE.105090726	PZE.105090729	PZE.105090734	PZE.105090758	PZE.105090797	PZE.105090801	PZE.105090810	PZE.105090815	PZE.105090852	PZE.105090876	PZE.105090913	PZE.105090938	PZE.105090949	PZE.105090997	PZE.105091018	PZE.105091035	PZE.105091062	PZE.105091169	PZE.105091181	PZE.105091192	PZE.105091239	PZE.105091305	PZE.105091320	PZE.105091371	PZE.105091435	PZE.105091436	PZE.105091441	PZE.105091500	PZE.105091554	PZE.105091620	PZE.105091718	PZE.105091719	PZE.105091721	PZE.105091725	PZE.105091854	PZE.105091925	PZE.105091941	PZE.105091942	PZE.105091943	PZE.105091944	PZE.105091971	PZE.105091972	PZE.105091973	PZE.105092035	PZE.105092045	PZE.105092053	PZE.105092057	PZE.105092096	PZE.105092124	PZE.105092127	PZE.105092131	PZE.105092225	PZE.105092309	PZE.105092315	PZE.105092394	PZE.105092400	PZE.105092409	PZE.105092471	PZE.105092482	PZE.105092539	PZE.105092540	PZE.105092563	PZE.105092582	PZE.105092595	PZE.105092617	PZE.105092686	PZE.105092719	PZE.105092759	PZE.105092776	PZE.105092778	PZE.105092783	PZE.105092861	PZE.105092903	PZE.105093070	PZE.105093071	PZE.105093072	PZE.105093073	PZE.105093075	PZE.105093093	PZE.105093101	PZE.105093153	PZE.105093162	PZE.105093168	PZE.105093183	PZE.105093276	PZE.105093307	PZE.105093360	PZE.105093385	PZE.105093414	PZE.105093430	PZE.105093464	PZE.105093466	PZE.105093501	PZE.105093503	PZE.105093535	PZE.105093541	PZE.105093546	PZE.105093551	PZE.105093579	PZE.105093605	PZE.105093606	PZE.105093615	PZE.105093643	PZE.105093668	PZE.105093685	PZE.105093691	PZE.105093700	PZE.105093744	PZE.105093758	PZE.105093766	PZE.105093817	PZE.105093835	PZE.105093846	PZE.105093939	PZE.105093989	PZE.105093999	PZE.105094013	PZE.105094031	PZE.105094114	PZE.105094129	PZE.105094167	PZE.105094181	PZE.105094195	PZE.105094196	PZE.105094210	PZE.105094260	PZE.105094262	PZE.105094280	PZE.105094291	PZE.105094292	PZE.105094294	PZE.105094300	PZE.105094383	PZE.105094384	PZE.105094413	PZE.105094416	PZE.105094429	PZE.105094437	PZE.105094440	PZE.105094449	PZE.105094593	PZE.105094633	PZE.105094653	PZE.105094733	PZE.105094758	PZE.105094785	PZE.105094790	PZE.105094796	PZE.105094798	PZE.105094821	PZE.105094877	PZE.105094910	PZE.105094920	PZE.105094928	PZE.105094938	PZE.105094949	PZE.105094962	PZE.105095060	PZE.105095113	PZE.105095118	PZE.105095163	PZE.105095164	PZE.105095211	PZE.105095235	PZE.105095302	PZE.105095318	PZE.105095395	PZE.105095396	PZE.105095399	PZE.105095412	PZE.105095414	PZE.105095511	PZE.105095588	PZE.105095618	PZE.105095752	PZE.105095776	PZE.105095889	PZE.105095926	PZE.105095939	PZE.105096153	PZE.105096172	PZE.105096173	PZE.105096177	PZE.105096181	PZE.105096182	PZE.105096186	PZE.105096206	PZE.105096249	PZE.105096251	PZE.105096265	PZE.105096406	PZE.105096426	PZE.105096439	PZE.105096440	PZE.105096521	PZE.105096539	PZE.105096559	PZE.105096700	PZE.105096701	PZE.105096793	PZE.105096833	PZE.105096854	PZE.105096916	PZE.105096931	PZE.105096988	PZE.105097077	PZE.105097080	PZE.105097107	PZE.105097108	PZE.105097131	PZE.105097149	PZE.105097182	PZE.105097218	PZE.105097260	PZE.105097276	PZE.105097277	PZE.105097282	PZE.105097299	PZE.105097435	PZE.105097569	PZE.105097698	PZE.105097699	PZE.105097742	PZE.105097750	PZE.105097751	PZE.105097766	PZE.105097904	PZE.105097966	PZE.105098019	PZE.105098137	PZE.105098138	PZE.105098153	PZE.105098158	PZE.105098161	PZE.105098179	PZE.105098181	PZE.105098210	PZE.105098226	PZE.105098229	PZE.105098286	PZE.105098310	PZE.105098518	PZE.105098697	PZE.105098722	PZE.105098808	PZE.105098816	PZE.105098995	PZE.105099007	PZE.105099028	PZE.105099104	PZE.105099105	PZE.105099275	PZE.105099402	PZE.105099409	PZE.105099416	PZE.105099436	PZE.105099462	PZE.105099516	PZE.105099532	PZE.105099534	PZE.105099535	PZE.105099560	PZE.105099580	PZE.105099658	PZE.105099684	PZE.105099711	PZE.105099743	PZE.105099855	PZE.105099873	PZE.105099874	PZE.105099952	PZE.105099953	PZE.105100040	PZE.105100244	PZE.105100264	PZE.105100269	PZE.105100289	PZE.105100361	PZE.105100372	PZE.105100373	PZE.105100386	PZE.105100399	PZE.105100407	PZE.105100460	PZE.105100461	PZE.105100469	PZE.105100474	PZE.105100544	PZE.105100615	PZE.105100624	PZE.105100645	PZE.105100674	PZE.105100676	PZE.105100705	PZE.105100706	PZE.105100724	PZE.105100796	PZE.105100848	PZE.105100878	PZE.105100915	PZE.105100969	PZE.105100971	PZE.105100982	PZE.105100990	PZE.105100991	PZE.105101098	PZE.105101121	PZE.105101128	PZE.105101279	PZE.105101310	PZE.105101338	PZE.105101457	PZE.105101490	PZE.105101495	PZE.105101566	PZE.105101583	PZE.105101687	PZE.105101691	PZE.105101714	PZE.105101729	PZE.105101733	PZE.105101779	PZE.105101823	PZE.105101867	PZE.105101893	PZE.105101904	PZE.105101905	PZE.105101928	PZE.105101930	PZE.105101931	PZE.105102073	PZE.105102092	PZE.105102176	PZE.105102180	PZE.105102182	PZE.105102231	PZE.105102252	PZE.105102306	PZE.105102324	PZE.105102391	PZE.105102410	PZE.105102442	PZE.105102499	PZE.105102503	PZE.105102557	PZE.105102620	PZE.105102632	PZE.105102635	PZE.105102742	PZE.105102825	PZE.105102856	PZE.105102875	PZE.105102959	PZE.105103114	PZE.105103201	PZE.105103204	PZE.105103245	PZE.105103296	PZE.105103339	PZE.105103501	PZE.105103602	PZE.105103655	PZE.105103680	PZE.105103728	PZE.105103729	PZE.105103798	PZE.105103875	PZE.105103877	PZE.105103973	PZE.105104018	PZE.105104019	PZE.105104271	PZE.105104278	PZE.105104464	PZE.105104469	PZE.105104470	PZE.105104504	PZE.105104560	PZE.105104698	PZE.105104825	PZE.105104831	PZE.105104835	PZE.105104853	PZE.105104854	PZE.105105086	PZE.105105207	PZE.105105213	PZE.105105286	PZE.105105287	PZE.105105288	PZE.105105294	PZE.105105323	PZE.105105397	PZE.105105421	PZE.105105422	PZE.105105462	PZE.105105471	PZE.105105560	PZE.105105590	PZE.105105668	PZE.105105740	PZE.105105756	PZE.105105784	PZE.105105785	PZE.105105910	PZE.105105936	PZE.105105941	PZE.105105942	PZE.105105944	PZE.105106024	PZE.105106082	PZE.105106102	PZE.105106147	PZE.105106149	PZE.105106192	PZE.105106200	PZE.105106278	PZE.105106315	PZE.105106332	PZE.105106360	PZE.105106365	PZE.105106474	PZE.105106511	PZE.105106549	PZE.105106556	PZE.105106565	PZE.105106570	PZE.105106575	PZE.105106602	PZE.105106603	PZE.105106612	PZE.105106744	PZE.105106751	PZE.105106832	PZE.105106833	PZE.105106949	PZE.105107131	PZE.105107181	PZE.105107370	PZE.105107417	PZE.105107473	PZE.105107552	PZE.105107562	PZE.105107668	PZE.105107675	PZE.105107727	PZE.105107790	PZE.105107800	PZE.105107801	PZE.105107815	PZE.105107819	PZE.105107918	PZE.105108017	PZE.105108023	PZE.105108057	PZE.105108191	PZE.105108222	PZE.105108226	PZE.105108264	PZE.105108343	PZE.105108350	PZE.105108737	PZE.105108786	PZE.105108791	PZE.105108793	PZE.105108863	PZE.105108881	PZE.105108884	PZE.105108927	PZE.105108952	PZE.105108977	PZE.105109006	PZE.105109007	PZE.105109016	PZE.105109045	PZE.105109089	PZE.105109096	PZE.105109129	PZE.105109134	PZE.105109345	PZE.105109636	PZE.105109742	PZE.105109854	PZE.105109881	PZE.105109960	PZE.105110003	PZE.105110011	PZE.105110067	PZE.105110168	PZE.105110200	PZE.105110333	PZE.105110414	PZE.105110447	PZE.105110597	PZE.105110627	PZE.105110637	PZE.105110696	PZE.105110718	PZE.105110740	PZE.105110743	PZE.105110864	PZE.105110883	PZE.105111088	PZE.105111257	PZE.105111323	PZE.105111406	PZE.105111420	PZE.105111423	PZE.105111462	PZE.105111463	PZE.105111492	PZE.105111860	PZE.105111898	PZE.105111928	PZE.105112048	PZE.105112096	PZE.105112279	PZE.105112344	PZE.105112491	PZE.105112537	PZE.105112583	PZE.105112596	PZE.105112628	PZE.105113048	PZE.105113106	PZE.105113193	PZE.105113389	PZE.105113411	PZE.105113441	PZE.105113455	PZE.105113493	PZE.105113540	PZE.105113735	PZE.105113943	PZE.105113946	PZE.105113956	PZE.105113962	PZE.105113974	PZE.105113978	PZE.105114031	PZE.105114032	PZE.105114126	PZE.105114143	PZE.105114470	PZE.105114670	PZE.105114709	PZE.105114712	PZE.105114794	PZE.105114903	PZE.105114946	PZE.105114980	PZE.105115211	PZE.105115367	PZE.105115518	PZE.105115582	PZE.105115758	PZE.105115759	PZE.105115780	PZE.105115795	PZE.105115809	PZE.105115816	PZE.105115894	PZE.105115904	PZE.105115913	PZE.105116048	PZE.105116229	PZE.105116239	PZE.105116293	PZE.105116305	PZE.105116453	PZE.105116484	PZE.105116502	PZE.105116521	PZE.105117653	PZE.105117679	PZE.105117689	PZE.105117757	PZE.105119257	PZE.105119336	PZE.105119422	PZE.105119438	PZE.105119439	PZE.105119602	PZE.105119685	PZE.105119892	PZE.105119960	PZE.105120258	PZE.105120292	PZE.105120411	PZE.105120419	PZE.105120851	PZE.105120853	PZE.105121156	PZE.105121226	PZE.105121310	PZE.105121335	PZE.105121339	PZE.105121340	PZE.105121486	PZE.105121552	PZE.105121619	PZE.105121802	PZE.105121969	PZE.105122010	PZE.105122012	PZE.105122022	PZE.105122032	PZE.105122055	PZE.105122072	PZE.105122078	PZE.105122079	PZE.105122136	PZE.105122290	PZE.105122300	PZE.105122421	PZE.105122424	PZE.105122432	PZE.105122447	PZE.105122721	PZE.105122814	PZE.105123093	PZE.105123131	PZE.105123153	PZE.105123203	PZE.105123635	PZE.105123692	PZE.105123697	PZE.105124202	PZE.105124575	PZE.105124576	PZE.105124586	PZE.105124618	PZE.105124637	PZE.105125004	PZE.105125184	PZE.105125373	PZE.105125393	PZE.105125394	PZE.105125595	PZE.105125935	PZE.105126105	PZE.105126109	PZE.105126444	PZE.105126493	PZE.105126583	PZE.105126664	PZE.105126747	PZE.105126961	PZE.105127013	PZE.105127053	PZE.105127132	PZE.105127189	PZE.105127202	PZE.105127228	PZE.105127237	PZE.105127327	PZE.105127414	PZE.105127434	PZE.105127504	PZE.105127547	PZE.105127617	PZE.105127666	PZE.105127667	PZE.105127954	PZE.105128030	PZE.105128212	PZE.105128217	PZE.105128272	PZE.105128384	PZE.105128434	PZE.105128588	PZE.105128589	PZE.105128708	PZE.105128787	PZE.105128811	PZE.105128952	PZE.105129024	PZE.105129087	PZE.105129197	PZE.105129202	PZE.105129231	PZE.105129247	PZE.105129248	PZE.105129274	PZE.105129279	PZE.105129359	PZE.105129375	PZE.105129384	PZE.105129528	PZE.105129571	PZE.105129597	PZE.105129694	PZE.105129697	PZE.105129709	PZE.105129717	PZE.105129728	PZE.105129748	PZE.105129799	PZE.105129831	PZE.105129832	PZE.105129843	PZE.105129857	PZE.105129860	PZE.105129883	PZE.105129902	PZE.105129926	PZE.105129927	PZE.105130075	PZE.105130181	PZE.105130322	PZE.105130338	PZE.105130385	PZE.105130516	PZE.105130621	PZE.105130639	PZE.105130658	PZE.105130670	PZE.105130675	PZE.105130746	PZE.105130777	PZE.105130786	PZE.105130788	PZE.105130792	PZE.105130799	PZE.105130800	PZE.105130823	PZE.105130825	PZE.105130833	PZE.105130870	PZE.105130871	PZE.105130893	PZE.105130917	PZE.105130924	PZE.105131031	PZE.105131134	PZE.105131137	PZE.105131221	PZE.105131333	PZE.105131410	PZE.105132211	PZE.105132393	PZE.105132493	PZE.105132778	PZE.105132815	PZE.105132845	PZE.105132934	PZE.105133024	PZE.105133279	PZE.105133385	PZE.105133450	PZE.105133673	PZE.105133858	PZE.105133893	PZE.105134385	PZE.105134474	PZE.105134476	PZE.105134501	PZE.105134565	PZE.105134570	PZE.105134605	PZE.105134612	PZE.105134617	PZE.105134618	PZE.105134644	PZE.105134689	PZE.105134712	PZE.105134752	PZE.105134762	PZE.105134763	PZE.105134764	PZE.105134814	PZE.105134847	PZE.105134931	PZE.105134949	PZE.105134991	PZE.105134993	PZE.105135154	PZE.105135219	PZE.105135342	PZE.105135428	PZE.105135639	PZE.105136017	PZE.105136089	PZE.105136175	PZE.105136341	PZE.105136373	PZE.105136417	PZE.105137413	PZE.105137497	PZE.105137712	PZE.105137742	PZE.105137762	PZE.105137831	PZE.105137907	PZE.105137926	PZE.105137940	PZE.105137942	PZE.105138095	PZE.105138106	PZE.105138135	PZE.105138143	PZE.105138150	PZE.105138155	PZE.105138182	PZE.105138201	PZE.105138326	PZE.105138396	PZE.105138426	PZE.105138451	PZE.105138502	PZE.105138577	PZE.105138838	PZE.105138844	PZE.105138874	PZE.105138941	PZE.105138999	PZE.105139364	PZE.105139846	PZE.105140020	PZE.105140135	PZE.105140195	PZE.105140438	PZE.105140526	PZE.105140706	PZE.105140769	PZE.105141007	PZE.105141048	PZE.105141173	PZE.105141327	PZE.105141465	PZE.105141477	PZE.105141478	PZE.105141540	PZE.105141682	PZE.105141822	PZE.105141888	PZE.105142195	PZE.105142231	PZE.105142354	PZE.105142592	PZE.105142621	PZE.105142622	PZE.105142689	PZE.105142711	PZE.105142850	PZE.105142994	PZE.105143053	PZE.105143306	PZE.105143449	PZE.105143481	PZE.105143573	PZE.105143697	PZE.105143871	PZE.105143963	PZE.105143985	PZE.105143991	PZE.105144035	PZE.105144068	PZE.105144179	PZE.105144193	PZE.105144200	PZE.105144284	PZE.105144436	PZE.105144626	PZE.105144669	PZE.105144767	PZE.105144853	PZE.105144917	PZE.105144969	PZE.105144984	PZE.105145021	PZE.105145047	PZE.105145088	PZE.105145185	PZE.105145211	PZE.105145212	PZE.105145239	PZE.105145340	PZE.105145395	PZE.105145814	PZE.105146381	PZE.105146456	PZE.105146497	PZE.105146498	PZE.105146512	PZE.105146513	PZE.105146550	PZE.105146596	PZE.105146603	PZE.105146664	PZE.105146678	PZE.105146705	PZE.105146867	PZE.105147361	PZE.105147471	PZE.105147561	PZE.105147698	PZE.105147738	PZE.105147766	PZE.105147772	PZE.105147776	PZE.105147871	PZE.105148186	PZE.105149244	PZE.105150122	PZE.105150142	PZE.105150212	PZE.105150268	PZE.105150283	PZE.105150346	PZE.105150892	PZE.105151258	PZE.105151317	PZE.105151348	PZE.105151400	PZE.105151612	PZE.105151649	PZE.105152260	PZE.105152264	PZE.105152300	PZE.105152305	PZE.105152401	PZE.105153106	PZE.105153835	PZE.105154006	PZE.105154137	PZE.105154140	PZE.105154210	PZE.105154562	PZE.105154599	PZE.105154616	PZE.105155048	PZE.105155296	PZE.105155494	PZE.105155678	PZE.105155892	PZE.105155921	PZE.105155986	PZE.105156016	PZE.105156133	PZE.105156210	PZE.105156438	PZE.105156453	PZE.105156596	PZE.105156902	PZE.105156950	PZE.105156970	PZE.105157005	PZE.105157054	PZE.105157249	PZE.105157284	PZE.105157516	PZE.105157560	PZE.105157658	PZE.105157677	PZE.105157898	PZE.105157955	PZE.105157980	PZE.105158473	PZE.105158503	PZE.105158646	PZE.105158672	PZE.105158756	PZE.105158821	PZE.105158836	PZE.105158980	PZE.105159062	PZE.105159228	PZE.105159327	PZE.105159977	PZE.105160040	PZE.105160407	PZE.105160408	PZE.105160636	PZE.105160703	PZE.105160752	PZE.105160757	PZE.105160758	PZE.105160788	PZE.105160791	PZE.105160804	PZE.105160851	PZE.105160952	PZE.105161098	PZE.105161112	PZE.105161125	PZE.105161216	PZE.105161298	PZE.105161326	PZE.105161472	PZE.105161488	PZE.105161685	PZE.105161918	PZE.105162073	PZE.105162965	PZE.105162987	PZE.105163109	PZE.105163165	PZE.105163347	PZE.105163388	PZE.105163425	PZE.105163435	PZE.105163439	PZE.105163488	PZE.105163550	PZE.105163590	PZE.105163591	PZE.105163607	PZE.105163665	PZE.105163718	PZE.105163910	PZE.105164030	PZE.105164629	PZE.105164778	PZE.105164922	PZE.105165039	PZE.105165053	PZE.105165114	PZE.105165345	PZE.105165346	PZE.105165365	PZE.105165602	PZE.105165743	PZE.105165764	PZE.105165908	PZE.105165911	PZE.105165920	PZE.105166527	PZE.105166634	PZE.105166637	PZE.105166721	PZE.105166784	PZE.105166788	PZE.105166980	PZE.105167010	PZE.105169103	PZE.105169336	PZE.105169341	PZE.105169446	PZE.105169468	PZE.105169553	PZE.105169622	PZE.105169772	PZE.105171048	PZE.105171747	PZE.105171773	PZE.105171775	PZE.105171812	PZE.105171924	PZE.105172533	PZE.105172983	PZE.105174756	PZE.105174897	PZE.105174977	PZE.105175110	PZE.105175259	PZE.105176814	PZE.105177818	PZE.105177822	PZE.105177835	PZE.105178018	PZE.105178765	PZE.105179316	PZE.105179860	PZE.105179864	PZE.105180194	PZE.105180233	PZE.105180234	PZE.105180266	PZE.105180267	PZE.105180269	PZE.105180820	PZE.105180858	PZE.105180900	PZE.105181159	PZE.105181205	PZE.105181352	PZE.105181381	PZE.105181391	PZE.105181691	PZE.105181743	PZE.105181846	PZE.105181857	PZE.105181902	PZE.105181920	PZE.105181967	PZE.105181968	PZE.105181969	PZE.105181974	PZE.105182023	PZE.105182040	PZE.105182045	PZE.105182056	PZE.105182082	PZE.105182093	PZE.105182097	PZE.105182158	PZE.105182251	PZE.105182482	PZE.105182513	PZE.105182596	PZE.105182638	PZE.105182639	PZE.105182641	PZE.105182647	PZE.105182648	PZE.105182657	PZE.105182674	PZE.105182676	PZE.105182715	PZE.106000007	PZE.106000060	PZE.106000068	PZE.106000093	PZE.106000103	PZE.106000108	PZE.106000110	PZE.106000112	PZE.106000113	PZE.106000114	PZE.106000115	PZE.106000117	PZE.106000136	PZE.106000137	PZE.106000141	PZE.106000150	PZE.106000160	PZE.106000242	PZE.106000286	PZE.106000303	PZE.106000313	PZE.106000314	PZE.106000325	PZE.106000346	PZE.106000349	PZE.106000372	PZE.106000504	PZE.106000507	PZE.106000508	PZE.106000516	PZE.106000594	PZE.106000627	PZE.106000628	PZE.106000711	PZE.106000767	PZE.106000837	PZE.106000855	PZE.106000856	PZE.106000863	PZE.106000906	PZE.106000911	PZE.106000993	PZE.106001089	PZE.106001126	PZE.106001206	PZE.106001375	PZE.106001418	PZE.106001449	PZE.106001656	PZE.106001672	PZE.106001730	PZE.106001869	PZE.106002432	PZE.106002446	PZE.106002603	PZE.106002606	PZE.106002659	PZE.106002793	PZE.106002839	PZE.106002972	PZE.106003135	PZE.106003203	PZE.106003350	PZE.106003451	PZE.106003733	PZE.106003742	PZE.106003828	PZE.106003908	PZE.106003958	PZE.106003964	PZE.106003970	PZE.106003981	PZE.106004064	PZE.106004090	PZE.106004200	PZE.106004214	PZE.106004268	PZE.106004273	PZE.106004351	PZE.106004361	PZE.106004368	PZE.106004391	PZE.106004400	PZE.106004401	PZE.106004407	PZE.106004555	PZE.106004598	PZE.106004724	PZE.106004730	PZE.106004952	PZE.106004997	PZE.106005006	PZE.106005094	PZE.106005120	PZE.106005121	PZE.106005130	PZE.106005744	PZE.106005833	PZE.106005865	PZE.106005866	PZE.106005879	PZE.106006003	PZE.106006032	PZE.106006353	PZE.106006362	PZE.106006444	PZE.106006455	PZE.106006485	PZE.106006537	PZE.106006593	PZE.106006643	PZE.106006705	PZE.106006706	PZE.106006707	PZE.106006730	PZE.106006772	PZE.106006917	PZE.106006919	PZE.106006962	PZE.106007071	PZE.106007077	PZE.106007078	PZE.106007114	PZE.106007117	PZE.106007130	PZE.106007308	PZE.106007309	PZE.106007346	PZE.106007352	PZE.106007374	PZE.106007384	PZE.106007410	PZE.106007419	PZE.106007445	PZE.106007446	PZE.106007529	PZE.106007551	PZE.106007631	PZE.106007654	PZE.106007655	PZE.106007666	PZE.106007763	PZE.106007780	PZE.106007813	PZE.106007817	PZE.106007818	PZE.106007874	PZE.106007881	PZE.106007902	PZE.106007906	PZE.106007950	PZE.106008048	PZE.106008070	PZE.106008094	PZE.106008114	PZE.106008147	PZE.106008209	PZE.106008237	PZE.106008247	PZE.106008273	PZE.106008311	PZE.106008323	PZE.106008329	PZE.106008359	PZE.106008404	PZE.106008406	PZE.106008416	PZE.106008445	PZE.106008506	PZE.106008511	PZE.106008574	PZE.106008617	PZE.106008747	PZE.106008760	PZE.106008765	PZE.106008894	PZE.106008904	PZE.106008912	PZE.106008914	PZE.106008956	PZE.106008961	PZE.106008963	PZE.106008968	PZE.106008988	PZE.106009018	PZE.106009019	PZE.106009075	PZE.106009233	PZE.106009237	PZE.106009252	PZE.106009267	PZE.106009269	PZE.106009283	PZE.106009322	PZE.106009328	PZE.106009348	PZE.106009355	PZE.106009392	PZE.106009440	PZE.106009441	PZE.106009470	PZE.106009495	PZE.106009496	PZE.106009511	PZE.106009530	PZE.106009618	PZE.106009689	PZE.106009742	PZE.106009923	PZE.106009925	PZE.106010000	PZE.106010003	PZE.106010058	PZE.106010060	PZE.106010115	PZE.106010206	PZE.106010241	PZE.106010268	PZE.106010277	PZE.106010445	PZE.106010451	PZE.106010459	PZE.106010534	PZE.106010574	PZE.106010668	PZE.106010688	PZE.106010794	PZE.106010800	PZE.106010901	PZE.106010909	PZE.106010956	PZE.106011052	PZE.106011053	PZE.106011066	PZE.106011108	PZE.106011121	PZE.106011181	PZE.106011185	PZE.106011202	PZE.106011226	PZE.106011227	PZE.106011230	PZE.106011267	PZE.106011270	PZE.106011290	PZE.106011307	PZE.106011319	PZE.106011377	PZE.106011378	PZE.106011390	PZE.106011504	PZE.106011832	PZE.106011943	PZE.106011989	PZE.106012123	PZE.106012204	PZE.106012245	PZE.106012304	PZE.106012362	PZE.106012405	PZE.106012443	PZE.106012463	PZE.106012648	PZE.106012668	PZE.106012720	PZE.106012741	PZE.106012770	PZE.106012774	PZE.106012790	PZE.106012837	PZE.106012852	PZE.106012891	PZE.106012901	PZE.106012935	PZE.106012962	PZE.106013029	PZE.106013041	PZE.106013065	PZE.106013066	PZE.106013072	PZE.106013119	PZE.106013131	PZE.106013136	PZE.106013155	PZE.106013164	PZE.106013188	PZE.106013207	PZE.106013266	PZE.106013328	PZE.106013346	PZE.106013427	PZE.106013446	PZE.106013454	PZE.106013490	PZE.106013491	PZE.106013540	PZE.106013563	PZE.106013654	PZE.106013898	PZE.106013908	PZE.106013939	PZE.106013969	PZE.106013971	PZE.106014191	PZE.106014381	PZE.106014445	PZE.106014450	PZE.106014481	PZE.106014482	PZE.106014483	PZE.106014671	PZE.106014738	PZE.106014741	PZE.106014771	PZE.106014799	PZE.106014803	PZE.106014943	PZE.106015056	PZE.106015070	PZE.106015075	PZE.106015076	PZE.106015098	PZE.106015120	PZE.106015128	PZE.106015303	PZE.106015431	PZE.106015444	PZE.106015460	PZE.106015523	PZE.106015639	PZE.106015711	PZE.106015757	PZE.106015816	PZE.106015817	PZE.106015819	PZE.106015823	PZE.106015834	PZE.106015861	PZE.106015862	PZE.106016022	PZE.106016117	PZE.106016118	PZE.106016124	PZE.106016143	PZE.106016144	PZE.106016198	PZE.106016312	PZE.106016350	PZE.106016370	PZE.106016389	PZE.106016518	PZE.106016519	PZE.106016536	PZE.106016610	PZE.106016616	PZE.106016698	PZE.106016740	PZE.106016804	PZE.106016821	PZE.106016830	PZE.106016936	PZE.106016943	PZE.106016946	PZE.106016953	PZE.106016962	PZE.106016971	PZE.106016987	PZE.106017081	PZE.106017122	PZE.106017150	PZE.106017151	PZE.106017202	PZE.106017215	PZE.106017225	PZE.106017226	PZE.106017319	PZE.106017346	PZE.106017404	PZE.106017416	PZE.106017417	PZE.106017427	PZE.106017475	PZE.106017573	PZE.106017603	PZE.106017625	PZE.106017693	PZE.106017694	PZE.106017695	PZE.106017840	PZE.106017957	PZE.106017960	PZE.106017968	PZE.106017972	PZE.106017974	PZE.106017977	PZE.106017990	PZE.106018018	PZE.106018085	PZE.106018100	PZE.106018101	PZE.106018209	PZE.106018222	PZE.106018258	PZE.106018260	PZE.106018272	PZE.106018295	PZE.106018302	PZE.106018356	PZE.106018359	PZE.106018370	PZE.106018443	PZE.106018469	PZE.106018476	PZE.106018481	PZE.106018502	PZE.106018579	PZE.106018582	PZE.106018583	PZE.106018639	PZE.106018677	PZE.106018683	PZE.106018771	PZE.106018792	PZE.106018793	PZE.106018933	PZE.106018949	PZE.106018956	PZE.106018957	PZE.106018961	PZE.106018972	PZE.106018974	PZE.106019044	PZE.106019045	PZE.106019066	PZE.106019097	PZE.106019110	PZE.106019141	PZE.106019155	PZE.106019157	PZE.106019160	PZE.106019161	PZE.106019204	PZE.106019328	PZE.106019347	PZE.106019350	PZE.106019543	PZE.106019546	PZE.106019547	PZE.106019566	PZE.106019828	PZE.106019875	PZE.106019932	PZE.106020132	PZE.106020136	PZE.106020151	PZE.106020289	PZE.106020411	PZE.106020429	PZE.106020499	PZE.106020565	PZE.106020569	PZE.106020572	PZE.106020677	PZE.106020696	PZE.106020708	PZE.106020715	PZE.106020716	PZE.106020729	PZE.106020773	PZE.106020775	PZE.106020777	PZE.106020779	PZE.106020782	PZE.106020787	PZE.106020798	PZE.106020830	PZE.106020831	PZE.106020839	PZE.106020840	PZE.106020841	PZE.106020844	PZE.106020938	PZE.106020972	PZE.106020991	PZE.106021050	PZE.106021096	PZE.106021178	PZE.106021179	PZE.106021183	PZE.106021250	PZE.106021260	PZE.106021293	PZE.106021294	PZE.106021308	PZE.106021320	PZE.106021349	PZE.106021387	PZE.106021410	PZE.106021411	PZE.106021419	PZE.106021424	PZE.106021425	PZE.106021478	PZE.106021548	PZE.106021552	PZE.106021557	PZE.106021644	PZE.106021647	PZE.106022186	PZE.106022223	PZE.106022226	PZE.106022229	PZE.106022387	PZE.106022515	PZE.106022532	PZE.106022533	PZE.106022655	PZE.106022660	PZE.106022661	PZE.106022668	PZE.106022704	PZE.106022731	PZE.106022736	PZE.106022766	PZE.106022774	PZE.106022846	PZE.106022855	PZE.106022886	PZE.106022887	PZE.106022904	PZE.106022908	PZE.106022915	PZE.106022917	PZE.106022944	PZE.106023074	PZE.106023094	PZE.106023095	PZE.106023098	PZE.106023105	PZE.106023113	PZE.106023136	PZE.106023206	PZE.106023208	PZE.106023258	PZE.106023346	PZE.106023350	PZE.106023412	PZE.106023514	PZE.106023528	PZE.106023532	PZE.106023570	PZE.106023607	PZE.106023667	PZE.106023672	PZE.106023775	PZE.106023804	PZE.106023805	PZE.106023979	PZE.106024031	PZE.106024042	PZE.106024131	PZE.106024232	PZE.106024353	PZE.106024456	PZE.106024581	PZE.106024638	PZE.106024716	PZE.106025048	PZE.106025049	PZE.106025056	PZE.106025166	PZE.106025197	PZE.106025198	PZE.106025206	PZE.106025231	PZE.106025263	PZE.106025267	PZE.106025268	PZE.106025281	PZE.106025314	PZE.106025459	PZE.106025515	PZE.106025525	PZE.106025640	PZE.106025971	PZE.106026017	PZE.106026060	PZE.106026117	PZE.106026150	PZE.106026163	PZE.106026349	PZE.106026585	PZE.106026622	PZE.106026650	PZE.106026695	PZE.106026723	PZE.106026740	PZE.106026743	PZE.106026746	PZE.106026913	PZE.106026938	PZE.106026953	PZE.106027168	PZE.106027231	PZE.106027233	PZE.106027241	PZE.106027247	PZE.106027249	PZE.106027257	PZE.106027259	PZE.106027262	PZE.106027263	PZE.106027274	PZE.106027275	PZE.106027276	PZE.106027299	PZE.106027300	PZE.106027393	PZE.106027504	PZE.106027509	PZE.106027523	PZE.106027530	PZE.106027536	PZE.106027614	PZE.106027633	PZE.106027686	PZE.106027757	PZE.106027807	PZE.106027816	PZE.106027828	PZE.106027845	PZE.106027913	PZE.106027922	PZE.106027935	PZE.106027994	PZE.106028002	PZE.106028114	PZE.106028261	PZE.106028501	PZE.106028566	PZE.106028591	PZE.106028615	PZE.106028713	PZE.106028794	PZE.106028803	PZE.106028808	PZE.106028811	PZE.106028874	PZE.106028949	PZE.106028958	PZE.106028959	PZE.106029023	PZE.106029085	PZE.106029088	PZE.106029095	PZE.106029367	PZE.106029368	PZE.106029376	PZE.106029431	PZE.106029434	PZE.106029437	PZE.106029488	PZE.106029504	PZE.106029515	PZE.106029615	PZE.106029802	PZE.106029864	PZE.106029942	PZE.106029958	PZE.106029966	PZE.106029967	PZE.106029972	PZE.106030011	PZE.106030023	PZE.106030032	PZE.106030092	PZE.106030113	PZE.106030145	PZE.106030154	PZE.106030188	PZE.106030203	PZE.106030218	PZE.106030267	PZE.106030275	PZE.106030280	PZE.106030282	PZE.106030284	PZE.106030291	PZE.106030355	PZE.106030393	PZE.106030396	PZE.106030415	PZE.106030473	PZE.106030481	PZE.106030546	PZE.106030560	PZE.106030562	PZE.106030573	PZE.106030596	PZE.106030762	PZE.106030763	PZE.106030765	PZE.106030809	PZE.106030890	PZE.106030916	PZE.106030975	PZE.106031032	PZE.106031057	PZE.106031058	PZE.106031076	PZE.106031080	PZE.106031091	PZE.106031140	PZE.106031150	PZE.106031200	PZE.106031257	PZE.106031323	PZE.106031428	PZE.106031629	PZE.106031631	PZE.106031665	PZE.106031670	PZE.106031671	PZE.106031708	PZE.106031723	PZE.106031833	PZE.106031841	PZE.106031900	PZE.106031939	PZE.106031940	PZE.106031962	PZE.106031975	PZE.106031979	PZE.106031985	PZE.106032138	PZE.106032152	PZE.106032302	PZE.106032435	PZE.106032478	PZE.106032484	PZE.106032531	PZE.106032535	PZE.106032688	PZE.106032753	PZE.106032754	PZE.106032757	PZE.106032882	PZE.106032895	PZE.106032910	PZE.106032919	PZE.106032920	PZE.106032929	PZE.106032976	PZE.106032980	PZE.106033015	PZE.106033016	PZE.106033024	PZE.106033061	PZE.106033096	PZE.106033097	PZE.106033098	PZE.106033107	PZE.106033170	PZE.106033172	PZE.106033192	PZE.106033224	PZE.106033250	PZE.106033251	PZE.106033269	PZE.106033292	PZE.106033321	PZE.106033477	PZE.106033497	PZE.106033525	PZE.106033596	PZE.106033608	PZE.106033678	PZE.106033760	PZE.106033825	PZE.106033868	PZE.106033899	PZE.106033911	PZE.106033954	PZE.106033959	PZE.106033960	PZE.106033961	PZE.106033965	PZE.106033981	PZE.106033992	PZE.106033996	PZE.106033997	PZE.106034019	PZE.106034023	PZE.106034024	PZE.106034115	PZE.106034125	PZE.106034370	PZE.106034377	PZE.106034393	PZE.106034422	PZE.106034442	PZE.106034471	PZE.106034508	PZE.106034609	PZE.106034637	PZE.106034718	PZE.106034719	PZE.106034767	PZE.106034829	PZE.106034867	PZE.106035034	PZE.106035079	PZE.106035094	PZE.106035116	PZE.106035159	PZE.106035359	PZE.106035361	PZE.106035365	PZE.106035454	PZE.106035699	PZE.106035812	PZE.106035881	PZE.106035912	PZE.106035937	PZE.106035972	PZE.106036093	PZE.106036120	PZE.106036132	PZE.106036159	PZE.106036246	PZE.106036250	PZE.106036301	PZE.106036302	PZE.106036364	PZE.106036379	PZE.106036447	PZE.106036495	PZE.106036503	PZE.106036513	PZE.106036526	PZE.106036628	PZE.106036775	PZE.106036872	PZE.106036875	PZE.106036895	PZE.106036904	PZE.106037023	PZE.106037024	PZE.106037037	PZE.106037122	PZE.106037197	PZE.106037198	PZE.106037314	PZE.106037346	PZE.106037409	PZE.106037603	PZE.106037668	PZE.106037698	PZE.106037746	PZE.106037747	PZE.106037761	PZE.106037792	PZE.106037810	PZE.106037845	PZE.106037878	PZE.106037881	PZE.106037900	PZE.106037935	PZE.106038025	PZE.106038092	PZE.106038110	PZE.106038162	PZE.106038182	PZE.106038186	PZE.106038208	PZE.106038326	PZE.106038467	PZE.106038471	PZE.106038478	PZE.106038498	PZE.106038518	PZE.106038617	PZE.106038725	PZE.106038945	PZE.106038947	PZE.106038950	PZE.106038973	PZE.106039028	PZE.106039072	PZE.106039243	PZE.106039277	PZE.106039362	PZE.106039364	PZE.106039480	PZE.106039511	PZE.106039538	PZE.106039543	PZE.106039739	PZE.106039805	PZE.106039873	PZE.106039945	PZE.106039947	PZE.106040012	PZE.106040045	PZE.106040071	PZE.106040093	PZE.106040109	PZE.106040279	PZE.106040387	PZE.106040682	PZE.106040697	PZE.106040890	PZE.106040974	PZE.106040975	PZE.106040990	PZE.106040991	PZE.106041042	PZE.106041140	PZE.106041148	PZE.106041244	PZE.106041256	PZE.106041438	PZE.106041604	PZE.106041635	PZE.106041751	PZE.106041752	PZE.106041753	PZE.106041765	PZE.106041792	PZE.106041836	PZE.106041850	PZE.106041852	PZE.106041880	PZE.106041896	PZE.106042027	PZE.106042050	PZE.106042198	PZE.106042213	PZE.106042225	PZE.106042232	PZE.106042589	PZE.106042764	PZE.106042786	PZE.106042795	PZE.106042934	PZE.106042961	PZE.106043091	PZE.106043119	PZE.106043125	PZE.106043129	PZE.106043261	PZE.106043298	PZE.106043303	PZE.106043310	PZE.106043354	PZE.106043499	PZE.106043687	PZE.106043706	PZE.106043750	PZE.106043817	PZE.106043874	PZE.106043875	PZE.106043901	PZE.106043930	PZE.106043934	PZE.106043985	PZE.106044028	PZE.106044042	PZE.106044140	PZE.106044141	PZE.106044230	PZE.106044734	PZE.106044784	PZE.106044809	PZE.106044810	PZE.106044976	PZE.106045021	PZE.106045024	PZE.106045052	PZE.106045060	PZE.106045064	PZE.106045068	PZE.106045079	PZE.106045095	PZE.106045097	PZE.106045198	PZE.106045209	PZE.106045285	PZE.106045480	PZE.106045568	PZE.106045672	PZE.106045763	PZE.106045904	PZE.106045971	PZE.106046027	PZE.106046093	PZE.106046094	PZE.106046102	PZE.106046103	PZE.106046238	PZE.106046407	PZE.106046440	PZE.106046449	PZE.106046456	PZE.106046465	PZE.106046532	PZE.106047128	PZE.106047133	PZE.106047144	PZE.106047147	PZE.106047388	PZE.106047522	PZE.106047590	PZE.106047663	PZE.106047802	PZE.106047841	PZE.106048002	PZE.106048011	PZE.106048055	PZE.106048061	PZE.106048118	PZE.106048399	PZE.106048456	PZE.106048524	PZE.106048558	PZE.106048775	PZE.106048944	PZE.106048953	PZE.106048958	PZE.106049092	PZE.106049203	PZE.106049264	PZE.106049266	PZE.106049277	PZE.106049278	PZE.106049372	PZE.106049373	PZE.106049549	PZE.106049550	PZE.106049590	PZE.106049605	PZE.106049618	PZE.106049631	PZE.106049634	PZE.106049654	PZE.106049655	PZE.106049717	PZE.106049720	PZE.106049782	PZE.106049852	PZE.106049940	PZE.106049946	PZE.106049958	PZE.106049960	PZE.106049961	PZE.106049962	PZE.106049963	PZE.106049999	PZE.106050053	PZE.106050056	PZE.106050075	PZE.106050078	PZE.106050102	PZE.106050168	PZE.106050202	PZE.106050222	PZE.106050228	PZE.106050301	PZE.106050360	PZE.106050388	PZE.106050402	PZE.106050426	PZE.106050498	PZE.106050525	PZE.106050526	PZE.106050577	PZE.106050593	PZE.106050624	PZE.106050790	PZE.106050846	PZE.106050935	PZE.106050940	PZE.106050955	PZE.106051470	PZE.106051765	PZE.106051814	PZE.106051914	PZE.106051936	PZE.106051938	PZE.106052049	PZE.106052507	PZE.106052536	PZE.106052595	PZE.106052721	PZE.106052773	PZE.106052904	PZE.106053072	PZE.106053251	PZE.106053368	PZE.106053439	PZE.106053544	PZE.106053554	PZE.106053643	PZE.106053653	PZE.106053757	PZE.106053973	PZE.106054080	PZE.106054182	PZE.106054188	PZE.106054189	PZE.106054245	PZE.106054425	PZE.106054432	PZE.106054468	PZE.106054493	PZE.106054500	PZE.106054552	PZE.106054622	PZE.106054637	PZE.106054710	PZE.106054820	PZE.106054842	PZE.106054987	PZE.106055082	PZE.106055125	PZE.106055176	PZE.106055351	PZE.106055491	PZE.106055606	PZE.106055780	PZE.106055781	PZE.106055794	PZE.106055850	PZE.106055870	PZE.106055886	PZE.106055949	PZE.106056051	PZE.106056054	PZE.106056055	PZE.106056341	PZE.106056398	PZE.106056472	PZE.106056475	PZE.106056547	PZE.106056597	PZE.106056599	PZE.106056640	PZE.106056649	PZE.106056673	PZE.106056703	PZE.106056720	PZE.106056733	PZE.106056760	PZE.106056816	PZE.106056888	PZE.106056892	PZE.106056965	PZE.106057058	PZE.106057088	PZE.106057097	PZE.106057158	PZE.106057192	PZE.106057200	PZE.106057201	PZE.106057202	PZE.106057284	PZE.106057592	PZE.106057705	PZE.106057733	PZE.106057740	PZE.106057745	PZE.106057860	PZE.106057989	PZE.106058040	PZE.106058073	PZE.106058148	PZE.106058198	PZE.106058244	PZE.106058286	PZE.106058363	PZE.106058481	PZE.106058599	PZE.106058910	PZE.106059005	PZE.106059193	PZE.106059293	PZE.106059327	PZE.106059425	PZE.106059535	PZE.106059546	PZE.106059789	PZE.106059825	PZE.106059865	PZE.106059969	PZE.106060173	PZE.106060302	PZE.106060398	PZE.106060399	PZE.106060505	PZE.106060527	PZE.106060557	PZE.106060570	PZE.106060612	PZE.106060613	PZE.106060721	PZE.106060723	PZE.106060730	PZE.106060733	PZE.106060834	PZE.106060922	PZE.106061055	PZE.106061105	PZE.106061139	PZE.106061431	PZE.106061440	PZE.106061456	PZE.106061581	PZE.106061688	PZE.106061708	PZE.106061713	PZE.106061929	PZE.106062004	PZE.106062012	PZE.106062084	PZE.106062467	PZE.106062474	PZE.106062506	PZE.106062511	PZE.106062532	PZE.106062623	PZE.106062631	PZE.106062665	PZE.106062728	PZE.106062737	PZE.106062740	PZE.106062788	PZE.106062790	PZE.106062800	PZE.106062806	PZE.106062841	PZE.106062895	PZE.106062946	PZE.106062990	PZE.106062991	PZE.106063007	PZE.106063009	PZE.106063012	PZE.106063074	PZE.106063088	PZE.106063093	PZE.106063139	PZE.106063172	PZE.106063185	PZE.106063206	PZE.106063232	PZE.106063281	PZE.106063413	PZE.106063711	PZE.106063888	PZE.106064133	PZE.106064154	PZE.106064188	PZE.106064189	PZE.106064201	PZE.106064308	PZE.106064310	PZE.106064355	PZE.106064381	PZE.106064449	PZE.106064537	PZE.106064553	PZE.106064587	PZE.106064620	PZE.106064646	PZE.106064885	PZE.106064975	PZE.106065008	PZE.106065133	PZE.106065211	PZE.106065229	PZE.106065285	PZE.106065305	PZE.106065440	PZE.106065562	PZE.106065688	PZE.106065769	PZE.106066077	PZE.106066187	PZE.106066199	PZE.106066409	PZE.106066414	PZE.106066418	PZE.106066548	PZE.106066563	PZE.106066567	PZE.106066647	PZE.106066648	PZE.106066701	PZE.106066719	PZE.106066723	PZE.106066725	PZE.106066805	PZE.106066817	PZE.106066919	PZE.106066922	PZE.106066924	PZE.106066955	PZE.106067078	PZE.106067109	PZE.106067224	PZE.106067257	PZE.106067389	PZE.106067392	PZE.106067437	PZE.106067493	PZE.106067612	PZE.106067678	PZE.106067697	PZE.106067758	PZE.106067859	PZE.106067897	PZE.106068040	PZE.106068060	PZE.106068094	PZE.106068151	PZE.106068161	PZE.106068222	PZE.106068277	PZE.106068309	PZE.106068323	PZE.106068342	PZE.106068407	PZE.106068510	PZE.106068518	PZE.106068519	PZE.106068602	PZE.106068627	PZE.106068687	PZE.106068720	PZE.106068886	PZE.106069016	PZE.106069023	PZE.106069119	PZE.106069196	PZE.106069198	PZE.106069258	PZE.106069272	PZE.106069277	PZE.106069279	PZE.106069603	PZE.106069705	PZE.106069714	PZE.106069728	PZE.106069731	PZE.106069793	PZE.106069853	PZE.106070038	PZE.106070134	PZE.106070135	PZE.106070154	PZE.106070297	PZE.106070375	PZE.106070387	PZE.106070392	PZE.106070404	PZE.106070499	PZE.106070562	PZE.106070563	PZE.106070575	PZE.106070677	PZE.106070694	PZE.106070730	PZE.106070821	PZE.106070907	PZE.106070968	PZE.106070974	PZE.106070979	PZE.106071011	PZE.106071255	PZE.106071256	PZE.106071260	PZE.106071277	PZE.106071285	PZE.106071286	PZE.106071287	PZE.106071301	PZE.106071391	PZE.106071416	PZE.106071464	PZE.106071691	PZE.106071875	PZE.106072032	PZE.106072074	PZE.106072086	PZE.106072093	PZE.106072096	PZE.106072209	PZE.106072217	PZE.106072249	PZE.106072321	PZE.106072322	PZE.106072351	PZE.106072416	PZE.106072519	PZE.106072609	PZE.106072695	PZE.106072739	PZE.106072777	PZE.106072929	PZE.106073001	PZE.106073148	PZE.106073197	PZE.106073260	PZE.106073330	PZE.106073551	PZE.106073553	PZE.106073554	PZE.106073613	PZE.106073623	PZE.106073719	PZE.106074105	PZE.106074290	PZE.106074333	PZE.106074435	PZE.106074560	PZE.106074750	PZE.106074780	PZE.106074800	PZE.106075048	PZE.106075075	PZE.106075090	PZE.106075128	PZE.106075137	PZE.106075223	PZE.106075248	PZE.106075377	PZE.106075520	PZE.106075522	PZE.106075546	PZE.106075587	PZE.106075596	PZE.106075616	PZE.106075758	PZE.106075766	PZE.106075815	PZE.106075844	PZE.106075881	PZE.106075898	PZE.106075973	PZE.106076029	PZE.106076052	PZE.106076123	PZE.106076170	PZE.106076177	PZE.106076215	PZE.106076238	PZE.106076346	PZE.106076347	PZE.106076357	PZE.106076433	PZE.106076451	PZE.106076654	PZE.106076697	PZE.106076719	PZE.106076828	PZE.106077036	PZE.106077040	PZE.106077055	PZE.106077076	PZE.106077079	PZE.106077080	PZE.106077095	PZE.106077437	PZE.106077504	PZE.106077683	PZE.106077738	PZE.106077743	PZE.106077744	PZE.106077771	PZE.106077773	PZE.106077867	PZE.106077920	PZE.106077921	PZE.106077987	PZE.106077991	PZE.106078323	PZE.106078359	PZE.106078404	PZE.106078418	PZE.106078419	PZE.106078487	PZE.106078534	PZE.106078684	PZE.106078700	PZE.106078719	PZE.106078723	PZE.106078726	PZE.106078753	PZE.106078845	PZE.106078990	PZE.106079041	PZE.106079048	PZE.106079049	PZE.106079060	PZE.106079065	PZE.106079066	PZE.106079127	PZE.106079297	PZE.106079330	PZE.106079351	PZE.106079472	PZE.106079717	PZE.106079723	PZE.106079733	PZE.106079736	PZE.106079805	PZE.106079848	PZE.106079902	PZE.106079912	PZE.106079986	PZE.106080209	PZE.106080247	PZE.106080271	PZE.106080513	PZE.106080638	PZE.106080641	PZE.106080718	PZE.106080738	PZE.106080799	PZE.106080800	PZE.106080854	PZE.106080884	PZE.106080904	PZE.106080920	PZE.106081058	PZE.106081059	PZE.106081060	PZE.106081063	PZE.106081122	PZE.106081334	PZE.106081362	PZE.106081396	PZE.106081669	PZE.106081762	PZE.106081887	PZE.106081888	PZE.106081909	PZE.106081918	PZE.106081970	PZE.106081994	PZE.106082022	PZE.106082164	PZE.106082218	PZE.106082357	PZE.106082400	PZE.106082466	PZE.106082617	PZE.106082658	PZE.106082684	PZE.106082685	PZE.106082879	PZE.106082965	PZE.106083030	PZE.106083170	PZE.106083274	PZE.106083335	PZE.106083338	PZE.106083340	PZE.106083373	PZE.106083416	PZE.106083544	PZE.106083557	PZE.106083588	PZE.106083594	PZE.106083873	PZE.106084109	PZE.106084252	PZE.106084383	PZE.106084436	PZE.106084578	PZE.106084611	PZE.106084664	PZE.106084730	PZE.106084780	PZE.106084804	PZE.106084808	PZE.106084862	PZE.106084877	PZE.106085210	PZE.106085217	PZE.106085267	PZE.106085298	PZE.106085612	PZE.106085784	PZE.106085862	PZE.106085963	PZE.106086131	PZE.106086241	PZE.106086242	PZE.106086281	PZE.106086588	PZE.106086786	PZE.106086811	PZE.106086813	PZE.106086860	PZE.106086893	PZE.106086978	PZE.106086994	PZE.106087009	PZE.106087024	PZE.106087191	PZE.106087289	PZE.106087293	PZE.106087302	PZE.106087393	PZE.106087551	PZE.106087562	PZE.106087627	PZE.106087884	PZE.106087984	PZE.106088022	PZE.106088079	PZE.106088248	PZE.106088419	PZE.106088503	PZE.106088716	PZE.106088879	PZE.106088925	PZE.106088954	PZE.106088981	PZE.106089376	PZE.106089516	PZE.106089546	PZE.106089888	PZE.106090096	PZE.106090221	PZE.106090377	PZE.106090425	PZE.106090459	PZE.106090469	PZE.106090503	PZE.106090511	PZE.106090570	PZE.106090688	PZE.106091692	PZE.106092172	PZE.106092279	PZE.106092297	PZE.106092357	PZE.106092386	PZE.106092387	PZE.106092483	PZE.106092530	PZE.106093092	PZE.106093268	PZE.106093277	PZE.106093361	PZE.106093489	PZE.106093619	PZE.106093812	PZE.106093877	PZE.106093879	PZE.106094290	PZE.106094294	PZE.106094423	PZE.106094705	PZE.106095059	PZE.106095147	PZE.106095310	PZE.106095370	PZE.106095383	PZE.106095393	PZE.106095396	PZE.106095859	PZE.106096872	PZE.106096901	PZE.106097407	PZE.106097408	PZE.106097572	PZE.106097584	PZE.106097861	PZE.106097864	PZE.106097959	PZE.106097991	PZE.106098044	PZE.106098066	PZE.106098286	PZE.106098403	PZE.106098466	PZE.106098533	PZE.106098648	PZE.106098680	PZE.106099150	PZE.106099663	PZE.106099875	PZE.106100457	PZE.106100715	PZE.106100728	PZE.106100850	PZE.106100941	PZE.106101027	PZE.106101046	PZE.106101278	PZE.106102069	PZE.106102127	PZE.106102131	PZE.106102230	PZE.106102358	PZE.106102395	PZE.106102433	PZE.106102628	PZE.106102708	PZE.106102761	PZE.106103012	PZE.106103556	PZE.106103612	PZE.106103665	PZE.106103773	PZE.106103907	PZE.106103985	PZE.106104150	PZE.106104994	PZE.106105796	PZE.106105801	PZE.106105803	PZE.106105805	PZE.106106004	PZE.106106344	PZE.106106430	PZE.106106442	PZE.106106459	PZE.106106479	PZE.106106877	PZE.106106971	PZE.106106978	PZE.106107669	PZE.106108084	PZE.106108115	PZE.106108117	PZE.106108125	PZE.106108240	PZE.106108243	PZE.106108497	PZE.106108838	PZE.106109064	PZE.106109081	PZE.106109464	PZE.106109657	PZE.106109759	PZE.106109825	PZE.106109857	PZE.106109897	PZE.106110286	PZE.106110820	PZE.106110981	PZE.106111667	PZE.106111757	PZE.106111790	PZE.106111799	PZE.106111835	PZE.106111889	PZE.106111890	PZE.106111961	PZE.106112056	PZE.106112096	PZE.106112449	PZE.106113152	PZE.106114021	PZE.106114152	PZE.106114215	PZE.106114241	PZE.106114426	PZE.106114427	PZE.106114436	PZE.106114611	PZE.106115020	PZE.106115028	PZE.106115356	PZE.106115402	PZE.106115403	PZE.106115657	PZE.106115889	PZE.106116148	PZE.106116583	PZE.106116673	PZE.106116788	PZE.106117189	PZE.106118195	PZE.106118292	PZE.106118337	PZE.106118447	PZE.106119113	PZE.106119181	PZE.106121133	PZE.106121450	PZE.106121498	PZE.106121860	PZE.106121977	PZE.106123501	PZE.106123512	PZE.106123709	PZE.106123780	PZE.106124297	PZE.106124630	PZE.106125257	PZE.106125698	PZE.106126207	PZE.106126296	PZE.106127679	PZE.106127973	PZE.106128325	PZE.106128497	PZE.106128613	PZE.106128640	PZE.106128641	PZE.106128642	PZE.106128992	PZE.106129292	PZE.106129549	PZE.106129764	PZE.106129840	PZE.106129904	PZE.106129968	PZE.106129971	PZE.106130082	PZE.106130210	PZE.106130230	PZE.106130232	PZE.106130505	PZE.106130668	PZE.106130883	PZE.106130965	PZE.106131169	PZE.106131170	PZE.106131183	PZE.107000059	PZE.107000362	PZE.107000462	PZE.107000687	PZE.107000722	PZE.107000776	PZE.107000992	PZE.107001070	PZE.107001146	PZE.107001156	PZE.107001179	PZE.107001376	PZE.107002330	PZE.107002339	PZE.107002340	PZE.107002522	PZE.107002593	PZE.107003187	PZE.107003390	PZE.107003481	PZE.107003878	PZE.107004509	PZE.107004578	PZE.107004579	PZE.107004709	PZE.107004741	PZE.107004786	PZE.107004845	PZE.107004995	PZE.107005291	PZE.107005360	PZE.107005367	PZE.107005392	PZE.107005400	PZE.107005418	PZE.107005432	PZE.107005437	PZE.107005445	PZE.107005448	PZE.107005454	PZE.107005460	PZE.107005556	PZE.107005664	PZE.107005766	PZE.107005831	PZE.107005832	PZE.107006511	PZE.107007133	PZE.107007784	PZE.107007840	PZE.107008540	PZE.107008652	PZE.107008899	PZE.107008960	PZE.107009208	PZE.107009278	PZE.107009300	PZE.107009409	PZE.107009573	PZE.107009674	PZE.107010082	PZE.107010433	PZE.107010535	PZE.107010573	PZE.107010578	PZE.107010582	PZE.107010641	PZE.107010692	PZE.107010804	PZE.107010825	PZE.107010828	PZE.107011169	PZE.107011349	PZE.107011614	PZE.107011621	PZE.107011659	PZE.107011664	PZE.107011683	PZE.107011738	PZE.107012088	PZE.107012245	PZE.107012310	PZE.107012478	PZE.107012564	PZE.107012624	PZE.107012778	PZE.107013078	PZE.107013113	PZE.107013114	PZE.107013187	PZE.107013193	PZE.107013199	PZE.107013208	PZE.107013297	PZE.107013546	PZE.107013641	PZE.107013676	PZE.107013677	PZE.107014197	PZE.107014250	PZE.107014389	PZE.107014665	PZE.107014666	PZE.107014677	PZE.107014786	PZE.107014986	PZE.107015017	PZE.107015084	PZE.107015089	PZE.107015147	PZE.107015196	PZE.107015216	PZE.107015263	PZE.107015356	PZE.107015400	PZE.107015559	PZE.107015643	PZE.107015740	PZE.107015746	PZE.107015766	PZE.107015788	PZE.107015809	PZE.107015811	PZE.107015881	PZE.107015950	PZE.107015951	PZE.107015958	PZE.107016053	PZE.107016512	PZE.107016552	PZE.107016614	PZE.107016866	PZE.107017064	PZE.107017173	PZE.107017355	PZE.107017393	PZE.107017568	PZE.107017571	PZE.107017584	PZE.107017592	PZE.107017680	PZE.107017692	PZE.107017698	PZE.107017745	PZE.107017746	PZE.107017782	PZE.107017810	PZE.107017855	PZE.107018090	PZE.107018120	PZE.107018167	PZE.107018263	PZE.107018268	PZE.107018278	PZE.107018281	PZE.107018408	PZE.107018448	PZE.107018457	PZE.107018459	PZE.107018579	PZE.107018634	PZE.107018664	PZE.107018753	PZE.107018754	PZE.107018762	PZE.107018764	PZE.107018765	PZE.107018798	PZE.107019010	PZE.107019024	PZE.107019072	PZE.107019073	PZE.107019079	PZE.107019133	PZE.107019147	PZE.107019235	PZE.107019346	PZE.107019359	PZE.107019436	PZE.107019501	PZE.107019527	PZE.107019646	PZE.107019664	PZE.107019908	PZE.107019914	PZE.107019977	PZE.107019981	PZE.107019984	PZE.107020044	PZE.107020254	PZE.107020281	PZE.107020282	PZE.107020326	PZE.107020332	PZE.107020363	PZE.107020509	PZE.107020678	PZE.107020679	PZE.107020892	PZE.107020924	PZE.107020925	PZE.107021015	PZE.107021022	PZE.107021084	PZE.107021109	PZE.107021145	PZE.107021172	PZE.107021187	PZE.107021206	PZE.107021308	PZE.107021428	PZE.107021466	PZE.107021545	PZE.107021664	PZE.107021672	PZE.107021683	PZE.107021704	PZE.107021753	PZE.107021928	PZE.107021963	PZE.107022242	PZE.107022304	PZE.107022393	PZE.107022429	PZE.107022440	PZE.107022491	PZE.107022494	PZE.107022505	PZE.107022528	PZE.107022572	PZE.107022575	PZE.107022586	PZE.107022606	PZE.107022610	PZE.107022627	PZE.107022635	PZE.107022645	PZE.107023074	PZE.107023081	PZE.107023082	PZE.107023108	PZE.107023139	PZE.107023140	PZE.107023217	PZE.107023224	PZE.107023225	PZE.107023262	PZE.107023268	PZE.107023290	PZE.107023339	PZE.107023366	PZE.107023367	PZE.107023462	PZE.107023516	PZE.107023596	PZE.107023641	PZE.107023669	PZE.107023670	PZE.107023675	PZE.107023698	PZE.107023726	PZE.107023943	PZE.107023954	PZE.107023988	PZE.107023996	PZE.107024004	PZE.107024008	PZE.107024012	PZE.107024019	PZE.107024020	PZE.107024144	PZE.107024171	PZE.107024238	PZE.107024408	PZE.107024505	PZE.107024506	PZE.107024515	PZE.107024576	PZE.107024662	PZE.107024671	PZE.107024703	PZE.107024779	PZE.107024830	PZE.107024918	PZE.107024936	PZE.107024951	PZE.107024955	PZE.107024956	PZE.107024968	PZE.107024969	PZE.107024977	PZE.107025027	PZE.107025083	PZE.107025086	PZE.107025115	PZE.107025154	PZE.107025209	PZE.107025223	PZE.107025325	PZE.107025376	PZE.107025450	PZE.107025475	PZE.107025497	PZE.107025547	PZE.107025551	PZE.107025554	PZE.107025562	PZE.107025581	PZE.107025683	PZE.107025740	PZE.107025795	PZE.107025855	PZE.107025858	PZE.107025943	PZE.107025981	PZE.107026042	PZE.107026044	PZE.107026046	PZE.107026089	PZE.107026106	PZE.107026107	PZE.107026108	PZE.107026111	PZE.107026145	PZE.107026210	PZE.107026212	PZE.107026273	PZE.107026309	PZE.107026326	PZE.107026335	PZE.107026346	PZE.107026387	PZE.107026410	PZE.107026413	PZE.107026418	PZE.107026444	PZE.107026503	PZE.107026605	PZE.107026608	PZE.107026778	PZE.107026785	PZE.107026787	PZE.107026788	PZE.107026818	PZE.107026822	PZE.107026909	PZE.107026922	PZE.107026933	PZE.107026959	PZE.107026972	PZE.107027021	PZE.107027027	PZE.107027046	PZE.107027095	PZE.107027151	PZE.107027170	PZE.107027216	PZE.107027223	PZE.107027256	PZE.107027271	PZE.107027301	PZE.107027308	PZE.107027343	PZE.107027353	PZE.107027354	PZE.107027389	PZE.107027417	PZE.107027437	PZE.107027440	PZE.107027458	PZE.107027461	PZE.107027485	PZE.107027488	PZE.107027490	PZE.107027496	PZE.107027539	PZE.107027627	PZE.107027635	PZE.107027636	PZE.107027653	PZE.107027659	PZE.107027775	PZE.107027810	PZE.107027923	PZE.107028199	PZE.107028203	PZE.107028277	PZE.107028382	PZE.107028398	PZE.107028496	PZE.107028503	PZE.107028504	PZE.107028505	PZE.107028508	PZE.107028513	PZE.107028517	PZE.107028518	PZE.107028528	PZE.107028569	PZE.107028573	PZE.107028704	PZE.107028723	PZE.107028879	PZE.107028932	PZE.107028965	PZE.107028972	PZE.107028973	PZE.107028977	PZE.107028988	PZE.107029001	PZE.107029002	PZE.107029274	PZE.107029279	PZE.107029372	PZE.107029416	PZE.107029429	PZE.107029461	PZE.107029462	PZE.107029470	PZE.107029519	PZE.107029548	PZE.107029549	PZE.107029554	PZE.107029566	PZE.107029571	PZE.107029600	PZE.107029607	PZE.107029619	PZE.107029659	PZE.107029660	PZE.107029661	PZE.107029695	PZE.107029775	PZE.107029802	PZE.107029809	PZE.107029813	PZE.107029814	PZE.107029827	PZE.107029971	PZE.107029984	PZE.107030186	PZE.107030205	PZE.107030268	PZE.107030269	PZE.107030273	PZE.107030288	PZE.107030295	PZE.107030310	PZE.107030337	PZE.107030386	PZE.107030398	PZE.107030447	PZE.107030456	PZE.107030479	PZE.107030480	PZE.107030489	PZE.107030497	PZE.107030530	PZE.107030605	PZE.107030608	PZE.107030612	PZE.107030613	PZE.107030614	PZE.107030655	PZE.107030696	PZE.107030702	PZE.107030744	PZE.107030753	PZE.107030897	PZE.107030903	PZE.107030962	PZE.107030965	PZE.107030971	PZE.107031023	PZE.107031033	PZE.107031039	PZE.107031102	PZE.107031127	PZE.107031128	PZE.107031153	PZE.107031164	PZE.107031173	PZE.107031231	PZE.107031307	PZE.107031337	PZE.107031346	PZE.107031405	PZE.107031417	PZE.107031423	PZE.107031555	PZE.107031570	PZE.107031576	PZE.107031861	PZE.107031895	PZE.107031921	PZE.107031924	PZE.107032014	PZE.107032015	PZE.107032057	PZE.107032059	PZE.107032123	PZE.107032124	PZE.107032128	PZE.107032129	PZE.107032136	PZE.107032162	PZE.107032200	PZE.107032210	PZE.107032227	PZE.107032274	PZE.107032352	PZE.107032355	PZE.107032428	PZE.107032432	PZE.107032452	PZE.107032487	PZE.107032490	PZE.107032541	PZE.107032564	PZE.107032574	PZE.107032576	PZE.107032577	PZE.107032582	PZE.107032612	PZE.107032617	PZE.107032657	PZE.107032682	PZE.107032806	PZE.107032809	PZE.107032848	PZE.107032927	PZE.107032930	PZE.107032933	PZE.107032970	PZE.107033237	PZE.107033272	PZE.107033273	PZE.107033364	PZE.107033484	PZE.107033487	PZE.107033504	PZE.107033525	PZE.107033665	PZE.107033677	PZE.107033682	PZE.107033692	PZE.107033706	PZE.107033715	PZE.107033716	PZE.107033764	PZE.107033829	PZE.107033838	PZE.107033916	PZE.107034088	PZE.107034092	PZE.107034161	PZE.107034162	PZE.107034235	PZE.107034332	PZE.107034346	PZE.107034347	PZE.107034352	PZE.107034420	PZE.107034515	PZE.107034516	PZE.107034523	PZE.107034527	PZE.107034548	PZE.107034600	PZE.107034602	PZE.107034738	PZE.107034752	PZE.107034753	PZE.107034774	PZE.107034906	PZE.107034938	PZE.107034954	PZE.107034985	PZE.107035082	PZE.107035149	PZE.107035162	PZE.107035163	PZE.107035215	PZE.107035240	PZE.107035264	PZE.107035269	PZE.107035275	PZE.107035327	PZE.107035363	PZE.107035369	PZE.107035388	PZE.107035397	PZE.107035443	PZE.107035447	PZE.107035449	PZE.107035450	PZE.107035451	PZE.107035452	PZE.107035478	PZE.107035500	PZE.107035504	PZE.107035545	PZE.107035547	PZE.107035568	PZE.107035577	PZE.107035745	PZE.107035765	PZE.107035976	PZE.107035997	PZE.107036069	PZE.107036093	PZE.107036152	PZE.107036245	PZE.107036316	PZE.107036317	PZE.107036318	PZE.107036326	PZE.107036330	PZE.107036337	PZE.107036339	PZE.107036370	PZE.107036507	PZE.107036804	PZE.107036806	PZE.107036893	PZE.107036931	PZE.107037159	PZE.107037179	PZE.107037276	PZE.107037428	PZE.107037465	PZE.107037466	PZE.107037481	PZE.107037640	PZE.107037645	PZE.107037666	PZE.107037774	PZE.107037944	PZE.107038130	PZE.107038251	PZE.107038297	PZE.107038442	PZE.107038449	PZE.107038456	PZE.107038510	PZE.107038682	PZE.107038687	PZE.107038688	PZE.107038691	PZE.107038700	PZE.107038701	PZE.107038717	PZE.107038934	PZE.107038983	PZE.107039004	PZE.107039041	PZE.107039044	PZE.107039104	PZE.107039145	PZE.107039230	PZE.107039241	PZE.107039266	PZE.107039272	PZE.107039279	PZE.107039282	PZE.107039304	PZE.107039397	PZE.107039398	PZE.107039440	PZE.107039479	PZE.107039483	PZE.107039675	PZE.107039752	PZE.107039753	PZE.107039786	PZE.107039787	PZE.107039795	PZE.107039822	PZE.107039884	PZE.107039888	PZE.107039911	PZE.107039913	PZE.107039996	PZE.107040041	PZE.107040097	PZE.107040193	PZE.107040200	PZE.107040202	PZE.107040207	PZE.107040231	PZE.107040239	PZE.107040240	PZE.107040247	PZE.107040301	PZE.107040331	PZE.107040333	PZE.107040334	PZE.107040338	PZE.107040339	PZE.107040370	PZE.107040446	PZE.107040524	PZE.107040567	PZE.107040580	PZE.107040596	PZE.107040604	PZE.107040618	PZE.107040665	PZE.107040678	PZE.107040679	PZE.107040681	PZE.107040731	PZE.107040736	PZE.107040760	PZE.107040762	PZE.107040883	PZE.107040884	PZE.107040891	PZE.107040897	PZE.107040905	PZE.107040926	PZE.107041039	PZE.107041250	PZE.107041324	PZE.107041332	PZE.107041357	PZE.107041469	PZE.107041477	PZE.107041481	PZE.107041504	PZE.107041660	PZE.107041790	PZE.107041894	PZE.107041907	PZE.107041942	PZE.107041962	PZE.107042000	PZE.107042002	PZE.107042085	PZE.107042179	PZE.107042319	PZE.107042364	PZE.107042366	PZE.107042376	PZE.107042377	PZE.107042407	PZE.107042408	PZE.107042434	PZE.107042450	PZE.107042585	PZE.107042589	PZE.107042684	PZE.107042706	PZE.107042707	PZE.107042710	PZE.107042751	PZE.107042827	PZE.107042891	PZE.107042902	PZE.107042903	PZE.107042924	PZE.107042960	PZE.107042964	PZE.107042973	PZE.107042998	PZE.107043037	PZE.107043077	PZE.107043123	PZE.107043131	PZE.107043143	PZE.107043177	PZE.107043337	PZE.107043343	PZE.107043344	PZE.107043379	PZE.107043380	PZE.107043384	PZE.107043487	PZE.107043547	PZE.107043608	PZE.107043656	PZE.107043658	PZE.107043681	PZE.107043718	PZE.107043730	PZE.107043772	PZE.107043861	PZE.107043862	PZE.107043876	PZE.107043939	PZE.107043955	PZE.107043972	PZE.107043973	PZE.107043997	PZE.107044092	PZE.107044222	PZE.107044229	PZE.107044240	PZE.107044251	PZE.107044316	PZE.107044343	PZE.107044349	PZE.107044350	PZE.107044351	PZE.107044440	PZE.107044464	PZE.107044475	PZE.107044515	PZE.107044548	PZE.107044552	PZE.107044553	PZE.107044556	PZE.107044557	PZE.107044559	PZE.107044568	PZE.107044588	PZE.107044619	PZE.107044624	PZE.107044645	PZE.107044654	PZE.107044678	PZE.107044728	PZE.107044736	PZE.107044779	PZE.107044801	PZE.107044803	PZE.107044804	PZE.107044844	PZE.107044898	PZE.107044948	PZE.107044973	PZE.107044984	PZE.107044987	PZE.107045026	PZE.107045044	PZE.107045046	PZE.107045050	PZE.107045051	PZE.107045055	PZE.107045062	PZE.107045127	PZE.107045162	PZE.107045197	PZE.107045210	PZE.107045266	PZE.107045374	PZE.107045409	PZE.107045416	PZE.107045622	PZE.107045632	PZE.107045658	PZE.107045659	PZE.107045684	PZE.107045750	PZE.107045786	PZE.107045868	PZE.107045869	PZE.107045875	PZE.107045881	PZE.107045895	PZE.107045933	PZE.107045934	PZE.107045935	PZE.107045948	PZE.107046004	PZE.107046035	PZE.107046037	PZE.107046038	PZE.107046112	PZE.107046134	PZE.107046163	PZE.107046208	PZE.107046236	PZE.107046405	PZE.107046419	PZE.107046430	PZE.107046503	PZE.107046616	PZE.107046682	PZE.107046683	PZE.107046763	PZE.107046769	PZE.107046808	PZE.107046954	PZE.107047002	PZE.107047007	PZE.107047062	PZE.107047063	PZE.107047103	PZE.107047166	PZE.107047192	PZE.107047232	PZE.107047237	PZE.107047280	PZE.107047290	PZE.107047349	PZE.107047351	PZE.107047352	PZE.107047353	PZE.107047356	PZE.107047358	PZE.107047419	PZE.107047434	PZE.107047525	PZE.107047526	PZE.107047532	PZE.107047561	PZE.107047562	PZE.107047706	PZE.107047845	PZE.107047856	PZE.107047868	PZE.107047953	PZE.107047969	PZE.107047993	PZE.107048079	PZE.107048081	PZE.107048107	PZE.107048108	PZE.107048210	PZE.107048292	PZE.107048308	PZE.107048394	PZE.107048500	PZE.107048621	PZE.107048663	PZE.107048754	PZE.107048808	PZE.107048864	PZE.107048938	PZE.107048973	PZE.107049186	PZE.107049194	PZE.107049215	PZE.107049303	PZE.107049359	PZE.107049384	PZE.107049779	PZE.107049829	PZE.107049833	PZE.107049834	PZE.107049842	PZE.107049870	PZE.107049913	PZE.107049972	PZE.107050000	PZE.107050011	PZE.107050044	PZE.107050064	PZE.107050086	PZE.107050107	PZE.107050153	PZE.107050162	PZE.107050163	PZE.107050191	PZE.107050243	PZE.107050349	PZE.107050350	PZE.107050382	PZE.107050383	PZE.107050393	PZE.107050482	PZE.107050492	PZE.107050496	PZE.107050502	PZE.107050555	PZE.107050584	PZE.107050623	PZE.107050868	PZE.107050907	PZE.107050979	PZE.107050981	PZE.107051053	PZE.107051266	PZE.107051275	PZE.107051289	PZE.107051350	PZE.107051352	PZE.107051355	PZE.107051394	PZE.107051397	PZE.107051445	PZE.107051446	PZE.107051484	PZE.107051508	PZE.107051524	PZE.107051526	PZE.107051567	PZE.107051602	PZE.107051660	PZE.107051697	PZE.107051699	PZE.107051759	PZE.107051773	PZE.107051799	PZE.107051802	PZE.107051824	PZE.107051865	PZE.107051866	PZE.107051914	PZE.107051964	PZE.107051966	PZE.107052031	PZE.107052081	PZE.107052155	PZE.107052204	PZE.107052208	PZE.107052209	PZE.107052228	PZE.107052249	PZE.107052250	PZE.107052255	PZE.107052271	PZE.107052320	PZE.107052417	PZE.107052427	PZE.107052428	PZE.107052459	PZE.107052500	PZE.107052509	PZE.107052528	PZE.107052531	PZE.107052587	PZE.107052665	PZE.107052684	PZE.107052693	PZE.107052699	PZE.107052756	PZE.107052757	PZE.107052761	PZE.107052770	PZE.107052775	PZE.107052912	PZE.107052918	PZE.107052949	PZE.107053089	PZE.107053117	PZE.107053268	PZE.107053382	PZE.107053519	PZE.107053604	PZE.107053609	PZE.107053633	PZE.107053695	PZE.107053698	PZE.107053717	PZE.107053723	PZE.107053802	PZE.107053803	PZE.107053805	PZE.107053815	PZE.107053867	PZE.107053894	PZE.107053931	PZE.107054011	PZE.107054117	PZE.107054120	PZE.107054148	PZE.107054150	PZE.107054152	PZE.107054156	PZE.107054297	PZE.107054314	PZE.107054542	PZE.107054656	PZE.107054663	PZE.107054696	PZE.107054722	PZE.107054723	PZE.107054729	PZE.107054734	PZE.107054780	PZE.107054799	PZE.107055097	PZE.107055198	PZE.107055203	PZE.107055210	PZE.107055216	PZE.107055217	PZE.107055266	PZE.107055301	PZE.107055306	PZE.107055363	PZE.107055415	PZE.107055483	PZE.107055487	PZE.107055496	PZE.107055500	PZE.107055524	PZE.107055553	PZE.107055558	PZE.107055559	PZE.107055561	PZE.107055575	PZE.107055578	PZE.107055620	PZE.107055624	PZE.107055759	PZE.107055764	PZE.107055799	PZE.107055826	PZE.107055832	PZE.107056322	PZE.107056559	PZE.107056650	PZE.107056722	PZE.107056777	PZE.107056833	PZE.107056842	PZE.107056866	PZE.107056882	PZE.107056888	PZE.107056916	PZE.107056958	PZE.107057040	PZE.107057070	PZE.107057158	PZE.107057279	PZE.107057306	PZE.107057327	PZE.107057346	PZE.107057357	PZE.107057367	PZE.107057370	PZE.107057372	PZE.107057412	PZE.107057444	PZE.107057446	PZE.107057471	PZE.107057482	PZE.107057484	PZE.107057552	PZE.107057553	PZE.107057595	PZE.107057650	PZE.107057669	PZE.107057677	PZE.107057730	PZE.107057749	PZE.107057754	PZE.107057786	PZE.107057808	PZE.107057812	PZE.107057823	PZE.107057835	PZE.107057838	PZE.107057864	PZE.107057869	PZE.107057870	PZE.107057948	PZE.107058066	PZE.107058077	PZE.107058082	PZE.107058086	PZE.107058097	PZE.107058109	PZE.107058114	PZE.107058138	PZE.107058139	PZE.107058294	PZE.107058338	PZE.107058394	PZE.107058477	PZE.107058547	PZE.107058687	PZE.107058710	PZE.107058731	PZE.107058767	PZE.107058790	PZE.107058823	PZE.107058826	PZE.107058835	PZE.107058900	PZE.107058951	PZE.107058959	PZE.107058976	PZE.107058980	PZE.107058990	PZE.107059010	PZE.107059013	PZE.107059028	PZE.107059037	PZE.107059039	PZE.107059129	PZE.107059240	PZE.107059610	PZE.107059652	PZE.107059653	PZE.107059690	PZE.107059758	PZE.107059904	PZE.107059946	PZE.107060076	PZE.107060141	PZE.107060335	PZE.107060393	PZE.107060410	PZE.107060445	PZE.107060446	PZE.107060447	PZE.107060451	PZE.107060473	PZE.107060506	PZE.107060543	PZE.107060582	PZE.107060597	PZE.107060615	PZE.107060629	PZE.107060642	PZE.107060650	PZE.107060656	PZE.107060729	PZE.107060743	PZE.107060770	PZE.107061073	PZE.107061080	PZE.107061306	PZE.107061311	PZE.107061572	PZE.107061634	PZE.107061937	PZE.107062060	PZE.107062118	PZE.107062139	PZE.107062169	PZE.107062265	PZE.107062497	PZE.107062546	PZE.107062584	PZE.107062614	PZE.107062714	PZE.107062740	PZE.107062808	PZE.107062816	PZE.107062824	PZE.107062931	PZE.107062975	PZE.107062976	PZE.107062980	PZE.107062983	PZE.107062989	PZE.107062993	PZE.107063028	PZE.107063039	PZE.107063092	PZE.107063100	PZE.107063102	PZE.107063145	PZE.107063292	PZE.107063356	PZE.107063359	PZE.107063514	PZE.107063605	PZE.107063658	PZE.107063662	PZE.107063663	PZE.107063668	PZE.107063731	PZE.107063835	PZE.107063848	PZE.107064021	PZE.107064162	PZE.107064215	PZE.107064289	PZE.107064340	PZE.107064549	PZE.107065372	PZE.107065479	PZE.107065490	PZE.107065530	PZE.107065563	PZE.107065619	PZE.107065621	PZE.107065731	PZE.107065747	PZE.107065748	PZE.107065770	PZE.107065791	PZE.107065796	PZE.107065946	PZE.107065974	PZE.107066014	PZE.107066081	PZE.107066088	PZE.107066093	PZE.107066120	PZE.107066232	PZE.107066312	PZE.107066318	PZE.107066392	PZE.107066439	PZE.107066469	PZE.107066476	PZE.107066519	PZE.107066645	PZE.107066722	PZE.107066917	PZE.107067062	PZE.107067144	PZE.107067197	PZE.107067198	PZE.107067237	PZE.107067262	PZE.107067315	PZE.107067415	PZE.107067427	PZE.107067432	PZE.107067440	PZE.107067568	PZE.107067681	PZE.107067841	PZE.107067900	PZE.107067958	PZE.107068018	PZE.107068204	PZE.107068214	PZE.107068315	PZE.107068316	PZE.107068407	PZE.107068449	PZE.107068481	PZE.107068543	PZE.107068652	PZE.107068659	PZE.107068687	PZE.107068730	PZE.107068924	PZE.107068961	PZE.107068965	PZE.107068973	PZE.107069223	PZE.107069244	PZE.107069254	PZE.107069410	PZE.107069528	PZE.107069530	PZE.107069592	PZE.107069611	PZE.107069628	PZE.107069662	PZE.107069679	PZE.107069680	PZE.107069682	PZE.107069707	PZE.107069709	PZE.107069826	PZE.107069959	PZE.107070190	PZE.107070581	PZE.107070661	PZE.107070755	PZE.107070761	PZE.107070830	PZE.107070842	PZE.107070986	PZE.107070987	PZE.107071282	PZE.107071375	PZE.107071389	PZE.107071396	PZE.107071411	PZE.107071564	PZE.107071630	PZE.107071640	PZE.107071883	PZE.107072013	PZE.107072025	PZE.107072028	PZE.107072030	PZE.107072122	PZE.107072124	PZE.107072227	PZE.107072354	PZE.107072373	PZE.107072410	PZE.107072420	PZE.107072434	PZE.107072492	PZE.107072523	PZE.107072529	PZE.107072604	PZE.107072681	PZE.107072833	PZE.107072835	PZE.107072836	PZE.107072910	PZE.107072999	PZE.107073069	PZE.107073080	PZE.107073122	PZE.107073170	PZE.107073253	PZE.107073339	PZE.107073348	PZE.107073371	PZE.107073395	PZE.107073419	PZE.107074248	PZE.107074363	PZE.107074405	PZE.107074506	PZE.107074582	PZE.107074700	PZE.107074755	PZE.107074782	PZE.107074787	PZE.107074952	PZE.107074982	PZE.107075028	PZE.107075249	PZE.107075734	PZE.107075781	PZE.107075817	PZE.107075855	PZE.107075904	PZE.107076020	PZE.107076118	PZE.107076218	PZE.107076252	PZE.107076350	PZE.107076511	PZE.107076612	PZE.107076624	PZE.107076684	PZE.107076796	PZE.107076807	PZE.107076827	PZE.107076833	PZE.107076850	PZE.107076896	PZE.107077162	PZE.107077474	PZE.107077547	PZE.107077795	PZE.107077981	PZE.107078209	PZE.107078422	PZE.107078697	PZE.107078719	PZE.107078770	PZE.107078801	PZE.107078834	PZE.107079545	PZE.107079652	PZE.107079722	PZE.107079812	PZE.107079818	PZE.107079854	PZE.107079903	PZE.107079956	PZE.107079965	PZE.107079979	PZE.107079982	PZE.107079997	PZE.107080081	PZE.107080136	PZE.107080365	PZE.107080418	PZE.107080555	PZE.107080558	PZE.107080622	PZE.107080639	PZE.107080642	PZE.107080643	PZE.107080659	PZE.107080702	PZE.107080764	PZE.107080773	PZE.107080829	PZE.107080897	PZE.107080979	PZE.107080996	PZE.107080999	PZE.107081028	PZE.107081116	PZE.107081140	PZE.107081203	PZE.107081254	PZE.107081280	PZE.107081317	PZE.107081330	PZE.107081355	PZE.107081437	PZE.107081442	PZE.107081543	PZE.107081570	PZE.107081628	PZE.107081789	PZE.107081792	PZE.107081829	PZE.107081830	PZE.107081901	PZE.107081980	PZE.107082043	PZE.107082348	PZE.107082389	PZE.107082392	PZE.107082484	PZE.107082619	PZE.107082666	PZE.107082734	PZE.107082750	PZE.107082760	PZE.107082807	PZE.107083070	PZE.107083154	PZE.107083374	PZE.107083378	PZE.107083379	PZE.107083399	PZE.107083402	PZE.107083403	PZE.107083429	PZE.107083430	PZE.107083446	PZE.107083474	PZE.107083555	PZE.107083628	PZE.107083757	PZE.107083821	PZE.107083857	PZE.107083969	PZE.107084006	PZE.107084096	PZE.107084122	PZE.107084200	PZE.107084250	PZE.107084289	PZE.107084314	PZE.107084458	PZE.107084474	PZE.107084583	PZE.107084584	PZE.107084626	PZE.107084721	PZE.107084726	PZE.107084740	PZE.107084818	PZE.107084836	PZE.107084853	PZE.107084895	PZE.107084939	PZE.107084987	PZE.107085004	PZE.107085191	PZE.107085200	PZE.107085277	PZE.107085335	PZE.107085390	PZE.107085504	PZE.107085598	PZE.107085663	PZE.107085700	PZE.107085734	PZE.107086096	PZE.107086184	PZE.107086200	PZE.107086453	PZE.107086454	PZE.107086511	PZE.107086528	PZE.107086822	PZE.107086830	PZE.107086989	PZE.107087143	PZE.107087148	PZE.107087168	PZE.107087189	PZE.107087227	PZE.107087249	PZE.107087392	PZE.107087395	PZE.107087405	PZE.107087509	PZE.107087898	PZE.107087996	PZE.107088012	PZE.107088066	PZE.107088218	PZE.107088270	PZE.107088450	PZE.107088583	PZE.107088584	PZE.107088698	PZE.107088998	PZE.107089154	PZE.107089250	PZE.107089380	PZE.107089403	PZE.107089479	PZE.107089488	PZE.107089497	PZE.107089503	PZE.107089731	PZE.107089819	PZE.107089852	PZE.107089860	PZE.107089893	PZE.107089944	PZE.107090250	PZE.107090494	PZE.107090555	PZE.107090646	PZE.107090780	PZE.107090870	PZE.107091107	PZE.107091158	PZE.107091174	PZE.107091178	PZE.107091643	PZE.107091664	PZE.107091745	PZE.107091772	PZE.107091797	PZE.107091801	PZE.107091802	PZE.107091906	PZE.107092064	PZE.107092221	PZE.107092533	PZE.107092916	PZE.107093025	PZE.107093042	PZE.107093177	PZE.107093185	PZE.107093186	PZE.107093279	PZE.107093292	PZE.107093319	PZE.107093420	PZE.107093478	PZE.107093880	PZE.107093905	PZE.107093938	PZE.107093971	PZE.107094010	PZE.107094020	PZE.107094321	PZE.107094324	PZE.107094380	PZE.107094384	PZE.107094385	PZE.107094412	PZE.107094415	PZE.107094423	PZE.107094445	PZE.107094573	PZE.107094575	PZE.107094576	PZE.107094587	PZE.107094672	PZE.107094783	PZE.107095096	PZE.107095277	PZE.107095300	PZE.107095306	PZE.107095331	PZE.107095333	PZE.107095342	PZE.107095416	PZE.107095843	PZE.107095848	PZE.107095878	PZE.107095879	PZE.107095882	PZE.107095883	PZE.107095905	PZE.107095909	PZE.107095924	PZE.107095959	PZE.107096020	PZE.107096058	PZE.107096067	PZE.107096068	PZE.107096184	PZE.107097026	PZE.107097215	PZE.107097270	PZE.107097424	PZE.107097554	PZE.107097670	PZE.107097708	PZE.107097762	PZE.107098005	PZE.107098089	PZE.107098128	PZE.107098163	PZE.107098206	PZE.107098219	PZE.107098286	PZE.107098667	PZE.107098719	PZE.107098780	PZE.107098845	PZE.107098865	PZE.107099071	PZE.107099083	PZE.107099124	PZE.107099226	PZE.107099227	PZE.107099244	PZE.107099852	PZE.107099933	PZE.107100050	PZE.107100388	PZE.107100579	PZE.107100610	PZE.107100654	PZE.107100713	PZE.107100852	PZE.107100880	PZE.107100893	PZE.107101710	PZE.107101783	PZE.107101793	PZE.107102004	PZE.107102059	PZE.107102089	PZE.107103016	PZE.107103104	PZE.107103294	PZE.107103543	PZE.107103646	PZE.107103851	PZE.107103912	PZE.107103925	PZE.107104221	PZE.107104470	PZE.107104709	PZE.107105152	PZE.107105783	PZE.107105855	PZE.107105875	PZE.107105917	PZE.107105994	PZE.107106251	PZE.107106297	PZE.107106303	PZE.107106355	PZE.107106472	PZE.107106473	PZE.107106666	PZE.107106675	PZE.107106721	PZE.107106841	PZE.107107153	PZE.107107154	PZE.107107221	PZE.107108200	PZE.107108367	PZE.107108370	PZE.107108610	PZE.107108703	PZE.107108737	PZE.107108975	PZE.107109140	PZE.107109464	PZE.107109757	PZE.107109854	PZE.107109969	PZE.107110443	PZE.107110616	PZE.107110721	PZE.107110794	PZE.107110888	PZE.107110984	PZE.107110985	PZE.107111063	PZE.107111253	PZE.107111546	PZE.107111553	PZE.107111574	PZE.107111593	PZE.107112738	PZE.107112786	PZE.107112903	PZE.107113194	PZE.107113197	PZE.107113198	PZE.107113201	PZE.107113339	PZE.107113353	PZE.107113484	PZE.107113495	PZE.107113499	PZE.107113582	PZE.107113712	PZE.107113723	PZE.107115334	PZE.107115369	PZE.107115427	PZE.107115442	PZE.107115508	PZE.107115559	PZE.107116723	PZE.107116741	PZE.107116768	PZE.107117073	PZE.107117132	PZE.107117400	PZE.107117679	PZE.107118197	PZE.107118538	PZE.107118587	PZE.107118743	PZE.107118775	PZE.107118905	PZE.107118935	PZE.107118943	PZE.107118951	PZE.107119102	PZE.107119135	PZE.107119234	PZE.107119249	PZE.107119534	PZE.107119738	PZE.107119968	PZE.107120325	PZE.107120350	PZE.107120706	PZE.107120886	PZE.107120907	PZE.107120929	PZE.107121188	PZE.107121307	PZE.107121485	PZE.107121744	PZE.107121900	PZE.107122066	PZE.107122202	PZE.107122552	PZE.107123002	PZE.107123019	PZE.107123571	PZE.107123572	PZE.107124659	PZE.107124880	PZE.107125313	PZE.107125344	PZE.107125562	PZE.107125844	PZE.107125846	PZE.107126258	PZE.107126296	PZE.107126409	PZE.107126585	PZE.107126940	PZE.107126988	PZE.107126993	PZE.107127143	PZE.107127242	PZE.107127258	PZE.107127261	PZE.107127296	PZE.107127309	PZE.107127494	PZE.107127637	PZE.107127708	PZE.107128011	PZE.107128144	PZE.107128264	PZE.107128331	PZE.107128348	PZE.107128497	PZE.107128534	PZE.107128632	PZE.107128722	PZE.107128786	PZE.107128845	PZE.107128866	PZE.107129811	PZE.107129950	PZE.107130438	PZE.107130444	PZE.107130514	PZE.107130520	PZE.107130549	PZE.107130564	PZE.107130565	PZE.107130578	PZE.107130719	PZE.107130734	PZE.107130789	PZE.107130802	PZE.107130986	PZE.107131010	PZE.107131073	PZE.107131127	PZE.107131137	PZE.107131210	PZE.107131443	PZE.107132474	PZE.107132516	PZE.107132535	PZE.107132730	PZE.107132828	PZE.107132981	PZE.107133026	PZE.107133122	PZE.107133296	PZE.107133704	PZE.107134212	PZE.107134294	PZE.107134586	PZE.107134626	PZE.107135434	PZE.107135438	PZE.107135769	PZE.107135804	PZE.107135851	PZE.107135859	PZE.107136092	PZE.107136165	PZE.107136612	PZE.107136925	PZE.107136972	PZE.107137037	PZE.107137123	PZE.107137129	PZE.107137132	PZE.107137157	PZE.107137158	PZE.107137192	PZE.107137211	PZE.107137478	PZE.107137587	PZE.107137764	PZE.107137797	PZE.107137944	PZE.107137996	PZE.107138057	PZE.107138093	PZE.107138153	PZE.107138216	PZE.107138247	PZE.108000028	PZE.108000053	PZE.108000086	PZE.108000099	PZE.108000101	PZE.108000104	PZE.108000108	PZE.108000127	PZE.108000136	PZE.108000243	PZE.108000300	PZE.108000369	PZE.108000394	PZE.108000403	PZE.108000438	PZE.108000665	PZE.108000683	PZE.108000687	PZE.108000718	PZE.108000725	PZE.108000731	PZE.108000796	PZE.108000807	PZE.108000971	PZE.108001108	PZE.108001260	PZE.108001699	PZE.108002113	PZE.108002130	PZE.108002149	PZE.108002154	PZE.108002184	PZE.108002187	PZE.108002202	PZE.108002227	PZE.108002284	PZE.108002411	PZE.108002423	PZE.108002532	PZE.108002634	PZE.108002742	PZE.108002818	PZE.108002846	PZE.108002910	PZE.108002915	PZE.108002916	PZE.108002941	PZE.108003004	PZE.108003848	PZE.108003875	PZE.108004077	PZE.108004260	PZE.108004263	PZE.108004275	PZE.108004315	PZE.108004335	PZE.108004350	PZE.108004388	PZE.108004477	PZE.108004530	PZE.108004875	PZE.108004908	PZE.108004909	PZE.108005016	PZE.108005094	PZE.108005219	PZE.108005224	PZE.108005319	PZE.108005381	PZE.108005438	PZE.108005561	PZE.108005605	PZE.108005623	PZE.108005625	PZE.108005632	PZE.108005661	PZE.108005710	PZE.108005788	PZE.108005905	PZE.108006180	PZE.108006522	PZE.108006603	PZE.108006634	PZE.108006776	PZE.108007013	PZE.108007014	PZE.108007015	PZE.108007029	PZE.108007792	PZE.108007793	PZE.108007861	PZE.108007866	PZE.108007877	PZE.108008133	PZE.108008403	PZE.108008540	PZE.108008825	PZE.108009081	PZE.108009087	PZE.108009237	PZE.108009251	PZE.108009277	PZE.108009323	PZE.108009327	PZE.108009328	PZE.108009429	PZE.108009430	PZE.108009431	PZE.108009497	PZE.108009592	PZE.108009593	PZE.108009594	PZE.108009703	PZE.108009886	PZE.108009888	PZE.108009952	PZE.108009968	PZE.108010180	PZE.108010271	PZE.108010288	PZE.108010327	PZE.108010469	PZE.108010479	PZE.108010617	PZE.108010702	PZE.108010837	PZE.108010908	PZE.108010922	PZE.108010963	PZE.108011044	PZE.108011046	PZE.108011269	PZE.108011286	PZE.108011901	PZE.108012059	PZE.108012113	PZE.108012319	PZE.108012356	PZE.108012482	PZE.108012648	PZE.108012841	PZE.108012916	PZE.108013012	PZE.108013117	PZE.108013234	PZE.108013268	PZE.108013757	PZE.108013805	PZE.108013839	PZE.108013853	PZE.108013934	PZE.108013953	PZE.108014097	PZE.108014189	PZE.108014231	PZE.108014288	PZE.108014292	PZE.108014342	PZE.108014370	PZE.108014840	PZE.108014972	PZE.108015015	PZE.108015145	PZE.108015266	PZE.108015428	PZE.108015468	PZE.108015531	PZE.108015666	PZE.108015703	PZE.108015742	PZE.108015761	PZE.108015997	PZE.108016030	PZE.108016169	PZE.108016243	PZE.108016244	PZE.108016329	PZE.108016333	PZE.108016414	PZE.108016518	PZE.108016548	PZE.108016622	PZE.108016906	PZE.108016983	PZE.108017014	PZE.108017105	PZE.108017379	PZE.108017417	PZE.108017470	PZE.108017647	PZE.108018114	PZE.108018134	PZE.108018140	PZE.108018250	PZE.108018320	PZE.108018446	PZE.108018447	PZE.108018453	PZE.108018485	PZE.108018598	PZE.108018752	PZE.108018754	PZE.108018764	PZE.108018815	PZE.108018898	PZE.108018911	PZE.108018950	PZE.108019042	PZE.108019050	PZE.108019123	PZE.108019174	PZE.108019463	PZE.108019468	PZE.108019541	PZE.108019544	PZE.108019548	PZE.108019559	PZE.108019667	PZE.108019790	PZE.108019866	PZE.108019899	PZE.108020151	PZE.108020231	PZE.108020232	PZE.108020370	PZE.108020375	PZE.108020381	PZE.108020415	PZE.108020433	PZE.108020441	PZE.108020539	PZE.108020582	PZE.108020583	PZE.108020588	PZE.108020640	PZE.108020649	PZE.108020680	PZE.108020824	PZE.108020829	PZE.108020885	PZE.108020924	PZE.108020955	PZE.108020956	PZE.108020961	PZE.108020972	PZE.108021117	PZE.108021239	PZE.108021278	PZE.108021327	PZE.108021577	PZE.108021716	PZE.108021854	PZE.108021855	PZE.108021864	PZE.108021868	PZE.108021947	PZE.108022163	PZE.108022229	PZE.108022417	PZE.108022448	PZE.108022547	PZE.108022574	PZE.108022595	PZE.108022596	PZE.108022834	PZE.108023313	PZE.108023409	PZE.108023516	PZE.108023549	PZE.108023615	PZE.108023946	PZE.108023953	PZE.108023966	PZE.108024116	PZE.108024122	PZE.108024169	PZE.108024183	PZE.108024244	PZE.108024292	PZE.108024298	PZE.108024303	PZE.108024348	PZE.108024645	PZE.108024691	PZE.108024919	PZE.108025003	PZE.108025031	PZE.108025038	PZE.108025046	PZE.108025068	PZE.108025072	PZE.108025073	PZE.108025294	PZE.108025613	PZE.108025804	PZE.108025857	PZE.108025935	PZE.108026041	PZE.108026098	PZE.108026108	PZE.108026114	PZE.108026123	PZE.108026192	PZE.108026224	PZE.108026233	PZE.108026234	PZE.108026252	PZE.108026285	PZE.108026286	PZE.108026287	PZE.108026312	PZE.108026317	PZE.108026419	PZE.108026433	PZE.108026438	PZE.108026439	PZE.108026482	PZE.108026687	PZE.108026688	PZE.108026818	PZE.108026895	PZE.108026930	PZE.108026961	PZE.108026968	PZE.108026980	PZE.108027003	PZE.108027004	PZE.108027011	PZE.108027203	PZE.108027235	PZE.108027320	PZE.108027336	PZE.108027409	PZE.108027433	PZE.108027544	PZE.108027682	PZE.108027686	PZE.108027695	PZE.108027738	PZE.108027783	PZE.108027809	PZE.108027940	PZE.108027967	PZE.108027978	PZE.108028065	PZE.108028069	PZE.108028128	PZE.108028129	PZE.108028156	PZE.108028157	PZE.108028176	PZE.108028178	PZE.108028179	PZE.108028180	PZE.108028193	PZE.108028195	PZE.108028221	PZE.108028246	PZE.108028403	PZE.108028496	PZE.108028521	PZE.108028552	PZE.108028580	PZE.108028584	PZE.108028588	PZE.108028593	PZE.108028643	PZE.108028672	PZE.108028686	PZE.108028788	PZE.108028817	PZE.108028833	PZE.108028852	PZE.108028894	PZE.108028915	PZE.108028978	PZE.108028988	PZE.108029025	PZE.108029087	PZE.108029183	PZE.108029201	PZE.108029255	PZE.108029262	PZE.108029291	PZE.108029302	PZE.108029321	PZE.108029378	PZE.108029384	PZE.108029389	PZE.108029390	PZE.108029409	PZE.108029410	PZE.108029412	PZE.108029418	PZE.108029434	PZE.108029459	PZE.108029461	PZE.108029480	PZE.108029525	PZE.108029528	PZE.108029542	PZE.108029598	PZE.108029721	PZE.108029834	PZE.108030076	PZE.108030133	PZE.108030157	PZE.108030173	PZE.108030174	PZE.108030232	PZE.108030328	PZE.108030373	PZE.108030377	PZE.108030414	PZE.108030522	PZE.108030581	PZE.108030617	PZE.108030620	PZE.108030632	PZE.108030645	PZE.108030672	PZE.108030712	PZE.108030790	PZE.108030838	PZE.108030869	PZE.108030945	PZE.108031001	PZE.108031035	PZE.108031095	PZE.108031132	PZE.108031200	PZE.108031218	PZE.108031252	PZE.108031304	PZE.108031355	PZE.108031450	PZE.108031468	PZE.108031473	PZE.108031493	PZE.108031533	PZE.108031581	PZE.108031711	PZE.108031718	PZE.108031753	PZE.108031801	PZE.108031824	PZE.108031879	PZE.108031902	PZE.108031926	PZE.108032066	PZE.108032070	PZE.108032072	PZE.108032073	PZE.108032074	PZE.108032101	PZE.108032111	PZE.108032208	PZE.108032226	PZE.108032288	PZE.108032323	PZE.108032331	PZE.108032335	PZE.108032339	PZE.108032341	PZE.108032374	PZE.108032382	PZE.108032408	PZE.108032409	PZE.108032413	PZE.108032421	PZE.108032428	PZE.108032449	PZE.108032461	PZE.108032477	PZE.108032485	PZE.108032490	PZE.108032506	PZE.108032584	PZE.108032603	PZE.108032605	PZE.108032639	PZE.108032658	PZE.108032659	PZE.108032699	PZE.108032701	PZE.108032715	PZE.108032751	PZE.108032780	PZE.108032886	PZE.108033030	PZE.108033115	PZE.108033118	PZE.108033126	PZE.108033169	PZE.108033193	PZE.108033244	PZE.108033330	PZE.108033334	PZE.108033336	PZE.108033355	PZE.108033411	PZE.108033416	PZE.108033456	PZE.108033478	PZE.108033479	PZE.108033612	PZE.108033613	PZE.108033617	PZE.108033618	PZE.108033629	PZE.108033637	PZE.108033641	PZE.108033707	PZE.108033708	PZE.108033725	PZE.108033776	PZE.108033800	PZE.108033805	PZE.108033821	PZE.108033822	PZE.108033880	PZE.108034079	PZE.108034353	PZE.108034356	PZE.108034442	PZE.108034443	PZE.108034444	PZE.108034450	PZE.108034451	PZE.108034485	PZE.108034489	PZE.108034556	PZE.108034619	PZE.108034643	PZE.108034651	PZE.108034741	PZE.108034764	PZE.108034774	PZE.108034788	PZE.108034792	PZE.108034793	PZE.108034822	PZE.108034832	PZE.108034833	PZE.108035009	PZE.108035025	PZE.108035043	PZE.108035053	PZE.108035054	PZE.108035055	PZE.108035056	PZE.108035073	PZE.108035222	PZE.108035270	PZE.108035280	PZE.108035293	PZE.108035349	PZE.108035368	PZE.108035422	PZE.108035435	PZE.108035455	PZE.108035543	PZE.108035580	PZE.108035582	PZE.108035583	PZE.108035672	PZE.108035743	PZE.108035863	PZE.108035866	PZE.108035878	PZE.108035879	PZE.108035881	PZE.108035882	PZE.108035902	PZE.108035926	PZE.108035947	PZE.108035963	PZE.108036054	PZE.108036055	PZE.108036058	PZE.108036152	PZE.108036175	PZE.108036220	PZE.108036232	PZE.108036270	PZE.108036299	PZE.108036363	PZE.108036377	PZE.108036391	PZE.108036434	PZE.108036442	PZE.108036444	PZE.108036542	PZE.108036543	PZE.108036550	PZE.108036582	PZE.108036592	PZE.108036611	PZE.108036612	PZE.108036618	PZE.108036693	PZE.108036698	PZE.108036721	PZE.108036726	PZE.108036727	PZE.108036755	PZE.108036758	PZE.108036833	PZE.108036894	PZE.108036916	PZE.108036967	PZE.108037046	PZE.108037116	PZE.108037202	PZE.108037246	PZE.108037280	PZE.108037287	PZE.108037329	PZE.108037342	PZE.108037344	PZE.108037347	PZE.108037352	PZE.108037355	PZE.108037375	PZE.108037387	PZE.108037457	PZE.108037462	PZE.108037465	PZE.108037472	PZE.108037475	PZE.108037481	PZE.108037485	PZE.108037493	PZE.108037513	PZE.108037526	PZE.108037589	PZE.108037590	PZE.108037591	PZE.108037596	PZE.108037602	PZE.108037603	PZE.108037687	PZE.108037749	PZE.108037752	PZE.108037796	PZE.108037803	PZE.108037804	PZE.108037806	PZE.108037848	PZE.108037876	PZE.108037880	PZE.108037900	PZE.108037934	PZE.108037959	PZE.108038000	PZE.108038001	PZE.108038053	PZE.108038108	PZE.108038133	PZE.108038256	PZE.108038271	PZE.108038321	PZE.108038336	PZE.108038347	PZE.108038443	PZE.108038452	PZE.108038480	PZE.108038580	PZE.108038583	PZE.108038751	PZE.108038814	PZE.108038832	PZE.108038836	PZE.108038868	PZE.108038903	PZE.108038904	PZE.108038909	PZE.108038919	PZE.108038941	PZE.108038944	PZE.108039029	PZE.108039035	PZE.108039060	PZE.108039079	PZE.108039093	PZE.108039130	PZE.108039193	PZE.108039249	PZE.108039290	PZE.108039291	PZE.108039299	PZE.108039381	PZE.108039535	PZE.108039632	PZE.108039693	PZE.108039704	PZE.108039718	PZE.108039720	PZE.108039745	PZE.108039755	PZE.108039795	PZE.108039806	PZE.108039818	PZE.108039819	PZE.108039859	PZE.108039864	PZE.108039868	PZE.108039884	PZE.108039923	PZE.108040077	PZE.108040081	PZE.108040088	PZE.108040089	PZE.108040094	PZE.108040096	PZE.108040097	PZE.108040247	PZE.108040307	PZE.108040317	PZE.108040334	PZE.108040342	PZE.108040407	PZE.108040447	PZE.108040469	PZE.108040545	PZE.108040554	PZE.108040590	PZE.108040593	PZE.108040684	PZE.108040893	PZE.108041007	PZE.108041015	PZE.108041018	PZE.108041027	PZE.108041104	PZE.108041293	PZE.108041321	PZE.108041322	PZE.108041336	PZE.108041337	PZE.108041341	PZE.108041367	PZE.108041370	PZE.108041426	PZE.108041475	PZE.108041477	PZE.108041478	PZE.108041479	PZE.108041484	PZE.108041498	PZE.108041504	PZE.108041508	PZE.108041511	PZE.108041516	PZE.108041587	PZE.108041594	PZE.108041651	PZE.108041689	PZE.108041696	PZE.108041757	PZE.108041830	PZE.108041839	PZE.108041860	PZE.108041862	PZE.108041876	PZE.108041881	PZE.108041894	PZE.108041989	PZE.108041993	PZE.108042049	PZE.108042052	PZE.108042082	PZE.108042083	PZE.108042149	PZE.108042286	PZE.108042363	PZE.108042462	PZE.108042470	PZE.108042509	PZE.108042588	PZE.108042597	PZE.108042599	PZE.108042609	PZE.108042619	PZE.108042621	PZE.108042633	PZE.108042644	PZE.108042661	PZE.108042666	PZE.108042667	PZE.108042674	PZE.108042684	PZE.108042796	PZE.108042821	PZE.108042868	PZE.108042870	PZE.108042890	PZE.108042901	PZE.108042963	PZE.108042972	PZE.108042986	PZE.108043058	PZE.108043088	PZE.108043101	PZE.108043119	PZE.108043142	PZE.108043263	PZE.108043298	PZE.108043341	PZE.108043450	PZE.108043501	PZE.108043644	PZE.108043719	PZE.108043946	PZE.108043993	PZE.108044020	PZE.108044027	PZE.108044082	PZE.108044182	PZE.108044212	PZE.108044213	PZE.108044228	PZE.108044229	PZE.108044269	PZE.108044274	PZE.108044276	PZE.108044406	PZE.108044455	PZE.108044479	PZE.108044489	PZE.108044510	PZE.108044684	PZE.108044757	PZE.108044770	PZE.108044777	PZE.108044803	PZE.108044809	PZE.108044837	PZE.108044851	PZE.108044852	PZE.108044861	PZE.108044901	PZE.108044927	PZE.108044943	PZE.108044999	PZE.108045064	PZE.108045079	PZE.108045086	PZE.108045120	PZE.108045274	PZE.108045302	PZE.108045355	PZE.108045403	PZE.108045495	PZE.108045582	PZE.108045643	PZE.108045662	PZE.108045725	PZE.108045786	PZE.108045790	PZE.108045791	PZE.108045794	PZE.108045800	PZE.108045901	PZE.108045905	PZE.108045907	PZE.108046042	PZE.108046053	PZE.108046118	PZE.108046158	PZE.108046174	PZE.108046192	PZE.108046193	PZE.108046196	PZE.108046200	PZE.108046270	PZE.108046273	PZE.108046278	PZE.108046282	PZE.108046288	PZE.108046292	PZE.108046300	PZE.108046301	PZE.108046308	PZE.108046345	PZE.108046347	PZE.108046363	PZE.108046367	PZE.108046489	PZE.108046494	PZE.108046524	PZE.108046584	PZE.108046663	PZE.108046669	PZE.108046670	PZE.108046672	PZE.108046673	PZE.108046681	PZE.108046691	PZE.108046692	PZE.108046705	PZE.108046706	PZE.108046776	PZE.108046782	PZE.108046783	PZE.108046809	PZE.108046828	PZE.108046874	PZE.108046876	PZE.108046911	PZE.108046915	PZE.108046919	PZE.108046921	PZE.108046957	PZE.108046979	PZE.108046987	PZE.108046989	PZE.108047033	PZE.108047051	PZE.108047059	PZE.108047081	PZE.108047082	PZE.108047111	PZE.108047113	PZE.108047286	PZE.108047294	PZE.108047302	PZE.108047333	PZE.108047361	PZE.108047362	PZE.108047365	PZE.108047366	PZE.108047454	PZE.108047486	PZE.108047536	PZE.108047603	PZE.108047666	PZE.108047678	PZE.108047749	PZE.108047802	PZE.108047839	PZE.108047916	PZE.108047917	PZE.108047934	PZE.108047985	PZE.108048006	PZE.108048010	PZE.108048045	PZE.108048079	PZE.108048104	PZE.108048125	PZE.108048129	PZE.108048156	PZE.108048162	PZE.108048202	PZE.108048204	PZE.108048205	PZE.108048378	PZE.108048408	PZE.108048462	PZE.108048514	PZE.108048529	PZE.108048530	PZE.108048583	PZE.108048611	PZE.108048631	PZE.108048700	PZE.108048701	PZE.108048710	PZE.108048760	PZE.108048817	PZE.108048880	PZE.108048888	PZE.108048893	PZE.108048967	PZE.108048978	PZE.108048979	PZE.108049104	PZE.108049110	PZE.108049117	PZE.108049171	PZE.108049207	PZE.108049217	PZE.108049265	PZE.108049268	PZE.108049272	PZE.108049296	PZE.108049312	PZE.108049314	PZE.108049315	PZE.108049320	PZE.108049331	PZE.108049360	PZE.108049376	PZE.108049379	PZE.108049414	PZE.108049441	PZE.108049452	PZE.108049455	PZE.108049474	PZE.108049548	PZE.108049549	PZE.108049585	PZE.108049609	PZE.108049624	PZE.108049639	PZE.108049641	PZE.108049642	PZE.108049651	PZE.108049671	PZE.108049707	PZE.108049747	PZE.108049782	PZE.108049805	PZE.108049850	PZE.108049854	PZE.108049859	PZE.108049973	PZE.108050016	PZE.108050017	PZE.108050029	PZE.108050044	PZE.108050049	PZE.108050083	PZE.108050102	PZE.108050171	PZE.108050195	PZE.108050215	PZE.108050225	PZE.108050305	PZE.108050318	PZE.108050345	PZE.108050357	PZE.108050391	PZE.108050392	PZE.108050395	PZE.108050402	PZE.108050438	PZE.108050439	PZE.108050483	PZE.108050575	PZE.108050604	PZE.108050621	PZE.108050629	PZE.108050650	PZE.108050703	PZE.108050721	PZE.108050812	PZE.108050819	PZE.108050828	PZE.108050837	PZE.108050838	PZE.108050843	PZE.108050850	PZE.108050856	PZE.108050880	PZE.108050886	PZE.108050891	PZE.108050892	PZE.108050894	PZE.108050923	PZE.108050941	PZE.108051017	PZE.108051018	PZE.108051066	PZE.108051160	PZE.108051170	PZE.108051178	PZE.108051225	PZE.108051251	PZE.108051254	PZE.108051263	PZE.108051264	PZE.108051282	PZE.108051336	PZE.108051389	PZE.108051407	PZE.108051456	PZE.108051463	PZE.108051464	PZE.108051468	PZE.108051519	PZE.108051545	PZE.108051597	PZE.108051664	PZE.108051785	PZE.108051799	PZE.108051872	PZE.108051965	PZE.108051972	PZE.108051988	PZE.108052069	PZE.108052072	PZE.108052111	PZE.108052228	PZE.108052310	PZE.108052322	PZE.108052358	PZE.108052374	PZE.108052389	PZE.108052412	PZE.108052489	PZE.108052490	PZE.108052544	PZE.108052553	PZE.108052560	PZE.108052600	PZE.108052603	PZE.108052675	PZE.108052678	PZE.108052683	PZE.108052696	PZE.108052703	PZE.108052745	PZE.108052778	PZE.108052788	PZE.108052790	PZE.108052927	PZE.108052947	PZE.108052970	PZE.108052985	PZE.108053103	PZE.108053241	PZE.108053251	PZE.108053256	PZE.108053270	PZE.108053278	PZE.108053324	PZE.108053358	PZE.108053388	PZE.108053433	PZE.108053434	PZE.108053435	PZE.108053436	PZE.108053438	PZE.108053528	PZE.108053545	PZE.108053588	PZE.108053608	PZE.108053629	PZE.108053650	PZE.108053675	PZE.108053677	PZE.108053696	PZE.108053704	PZE.108053708	PZE.108053763	PZE.108053797	PZE.108053821	PZE.108053909	PZE.108053920	PZE.108053921	PZE.108053922	PZE.108054092	PZE.108054157	PZE.108054165	PZE.108054215	PZE.108054420	PZE.108054494	PZE.108054499	PZE.108054558	PZE.108054669	PZE.108054724	PZE.108054728	PZE.108054764	PZE.108054980	PZE.108054987	PZE.108055028	PZE.108055029	PZE.108055040	PZE.108055112	PZE.108055133	PZE.108055134	PZE.108055135	PZE.108055144	PZE.108055186	PZE.108055218	PZE.108055220	PZE.108055223	PZE.108055224	PZE.108055255	PZE.108055317	PZE.108055410	PZE.108055459	PZE.108055490	PZE.108055491	PZE.108055492	PZE.108055493	PZE.108055494	PZE.108055572	PZE.108055575	PZE.108055641	PZE.108055680	PZE.108055738	PZE.108055835	PZE.108055945	PZE.108055948	PZE.108055978	PZE.108056020	PZE.108056027	PZE.108056041	PZE.108056042	PZE.108056045	PZE.108056050	PZE.108056153	PZE.108056211	PZE.108056326	PZE.108056400	PZE.108056415	PZE.108056416	PZE.108056460	PZE.108056475	PZE.108056476	PZE.108056585	PZE.108056593	PZE.108056642	PZE.108056704	PZE.108056891	PZE.108056919	PZE.108056992	PZE.108057000	PZE.108057325	PZE.108057439	PZE.108057442	PZE.108057498	PZE.108057503	PZE.108057526	PZE.108057528	PZE.108057529	PZE.108057548	PZE.108057649	PZE.108057710	PZE.108057745	PZE.108057885	PZE.108057900	PZE.108057977	PZE.108057978	PZE.108058030	PZE.108058098	PZE.108058107	PZE.108058109	PZE.108058114	PZE.108058117	PZE.108058149	PZE.108058161	PZE.108058187	PZE.108058210	PZE.108058212	PZE.108058213	PZE.108058359	PZE.108058375	PZE.108058390	PZE.108058411	PZE.108058432	PZE.108058442	PZE.108058477	PZE.108058478	PZE.108058577	PZE.108058607	PZE.108058655	PZE.108058764	PZE.108058793	PZE.108058874	PZE.108058939	PZE.108059057	PZE.108059088	PZE.108059109	PZE.108059153	PZE.108059302	PZE.108059306	PZE.108059421	PZE.108059457	PZE.108059497	PZE.108059500	PZE.108059570	PZE.108059739	PZE.108059741	PZE.108059774	PZE.108059790	PZE.108059895	PZE.108059948	PZE.108059984	PZE.108060017	PZE.108060112	PZE.108060137	PZE.108060144	PZE.108060165	PZE.108060180	PZE.108060186	PZE.108060230	PZE.108060308	PZE.108060347	PZE.108060394	PZE.108060398	PZE.108060399	PZE.108060445	PZE.108060455	PZE.108060456	PZE.108060464	PZE.108060617	PZE.108060624	PZE.108060659	PZE.108060679	PZE.108060700	PZE.108060757	PZE.108060829	PZE.108060862	PZE.108060863	PZE.108060864	PZE.108060866	PZE.108060869	PZE.108060911	PZE.108060935	PZE.108060958	PZE.108060980	PZE.108060986	PZE.108061059	PZE.108061060	PZE.108061090	PZE.108061148	PZE.108061188	PZE.108061262	PZE.108061297	PZE.108061313	PZE.108061338	PZE.108061360	PZE.108061396	PZE.108061475	PZE.108061500	PZE.108061507	PZE.108061608	PZE.108061693	PZE.108061901	PZE.108061911	PZE.108061969	PZE.108062040	PZE.108062045	PZE.108062079	PZE.108062147	PZE.108062173	PZE.108062218	PZE.108062231	PZE.108062273	PZE.108062384	PZE.108062393	PZE.108062468	PZE.108062503	PZE.108062506	PZE.108062521	PZE.108062528	PZE.108062533	PZE.108062544	PZE.108062677	PZE.108062853	PZE.108062855	PZE.108062885	PZE.108062949	PZE.108063053	PZE.108063098	PZE.108063102	PZE.108063103	PZE.108063118	PZE.108063119	PZE.108063129	PZE.108063139	PZE.108063175	PZE.108063226	PZE.108063241	PZE.108063246	PZE.108063274	PZE.108063278	PZE.108063295	PZE.108063319	PZE.108063375	PZE.108063385	PZE.108063386	PZE.108063387	PZE.108063578	PZE.108063633	PZE.108063652	PZE.108063654	PZE.108063660	PZE.108063662	PZE.108063663	PZE.108063747	PZE.108063794	PZE.108063845	PZE.108063865	PZE.108063980	PZE.108063982	PZE.108063985	PZE.108063992	PZE.108064121	PZE.108064136	PZE.108064137	PZE.108064150	PZE.108064353	PZE.108064366	PZE.108064468	PZE.108064498	PZE.108064544	PZE.108064545	PZE.108064548	PZE.108064549	PZE.108064638	PZE.108064649	PZE.108064650	PZE.108064653	PZE.108064696	PZE.108064701	PZE.108064736	PZE.108064797	PZE.108064798	PZE.108064817	PZE.108064824	PZE.108064857	PZE.108064917	PZE.108064921	PZE.108064930	PZE.108064935	PZE.108065008	PZE.108065041	PZE.108065057	PZE.108065067	PZE.108065075	PZE.108065076	PZE.108065081	PZE.108065105	PZE.108065108	PZE.108065111	PZE.108065122	PZE.108065147	PZE.108065202	PZE.108065217	PZE.108065360	PZE.108065598	PZE.108065744	PZE.108065849	PZE.108065893	PZE.108065918	PZE.108065982	PZE.108065989	PZE.108065993	PZE.108066080	PZE.108066129	PZE.108066136	PZE.108066177	PZE.108066227	PZE.108066339	PZE.108066557	PZE.108066562	PZE.108066631	PZE.108066651	PZE.108066752	PZE.108066796	PZE.108066888	PZE.108066942	PZE.108067060	PZE.108067178	PZE.108067255	PZE.108067299	PZE.108067402	PZE.108067425	PZE.108067429	PZE.108067466	PZE.108067511	PZE.108067569	PZE.108067573	PZE.108067634	PZE.108067679	PZE.108067680	PZE.108067697	PZE.108067705	PZE.108067753	PZE.108067816	PZE.108067824	PZE.108067903	PZE.108067919	PZE.108068092	PZE.108068136	PZE.108068275	PZE.108068459	PZE.108068467	PZE.108068611	PZE.108068724	PZE.108068728	PZE.108068729	PZE.108068734	PZE.108068736	PZE.108068741	PZE.108068884	PZE.108069046	PZE.108069048	PZE.108069097	PZE.108069129	PZE.108069138	PZE.108069161	PZE.108069195	PZE.108069306	PZE.108069336	PZE.108069355	PZE.108069430	PZE.108069434	PZE.108069440	PZE.108069441	PZE.108069443	PZE.108069445	PZE.108069493	PZE.108069534	PZE.108069579	PZE.108069627	PZE.108069655	PZE.108069679	PZE.108069726	PZE.108069739	PZE.108069804	PZE.108069897	PZE.108070018	PZE.108070036	PZE.108070056	PZE.108070106	PZE.108070151	PZE.108070212	PZE.108070233	PZE.108070361	PZE.108070366	PZE.108070380	PZE.108070393	PZE.108070556	PZE.108070588	PZE.108070686	PZE.108070743	PZE.108070756	PZE.108070762	PZE.108070783	PZE.108070788	PZE.108070885	PZE.108070976	PZE.108071006	PZE.108071011	PZE.108071041	PZE.108071076	PZE.108071079	PZE.108071224	PZE.108071309	PZE.108071457	PZE.108071654	PZE.108071690	PZE.108071856	PZE.108071872	PZE.108071899	PZE.108071934	PZE.108071935	PZE.108072042	PZE.108072054	PZE.108072092	PZE.108072188	PZE.108072219	PZE.108072333	PZE.108072339	PZE.108072342	PZE.108072369	PZE.108072370	PZE.108072501	PZE.108072502	PZE.108072505	PZE.108072511	PZE.108072539	PZE.108072644	PZE.108072645	PZE.108072647	PZE.108072680	PZE.108072699	PZE.108072700	PZE.108072703	PZE.108072761	PZE.108072780	PZE.108072786	PZE.108072804	PZE.108072822	PZE.108072836	PZE.108072876	PZE.108072882	PZE.108072910	PZE.108072928	PZE.108072948	PZE.108072952	PZE.108072994	PZE.108073056	PZE.108073059	PZE.108073065	PZE.108073083	PZE.108073108	PZE.108073112	PZE.108073114	PZE.108073142	PZE.108073190	PZE.108073195	PZE.108073224	PZE.108073230	PZE.108073247	PZE.108073252	PZE.108073263	PZE.108073298	PZE.108073314	PZE.108073463	PZE.108073464	PZE.108073496	PZE.108073510	PZE.108073565	PZE.108073569	PZE.108073577	PZE.108073602	PZE.108073615	PZE.108073625	PZE.108073672	PZE.108073768	PZE.108073795	PZE.108073807	PZE.108073827	PZE.108073894	PZE.108073924	PZE.108073925	PZE.108074127	PZE.108074135	PZE.108074209	PZE.108074213	PZE.108074258	PZE.108074270	PZE.108074276	PZE.108074338	PZE.108074351	PZE.108074539	PZE.108074608	PZE.108074671	PZE.108074740	PZE.108074750	PZE.108074794	PZE.108074836	PZE.108074875	PZE.108074892	PZE.108074925	PZE.108074928	PZE.108074975	PZE.108075026	PZE.108075113	PZE.108075114	PZE.108075118	PZE.108075125	PZE.108075143	PZE.108075220	PZE.108075370	PZE.108075552	PZE.108075601	PZE.108075715	PZE.108075933	PZE.108076067	PZE.108076171	PZE.108076252	PZE.108076344	PZE.108076380	PZE.108076469	PZE.108076585	PZE.108076600	PZE.108076681	PZE.108076772	PZE.108076808	PZE.108077007	PZE.108077037	PZE.108077058	PZE.108077124	PZE.108077194	PZE.108077211	PZE.108077298	PZE.108077348	PZE.108077352	PZE.108077370	PZE.108077447	PZE.108077473	PZE.108077475	PZE.108077591	PZE.108077628	PZE.108077636	PZE.108077705	PZE.108077734	PZE.108077747	PZE.108077786	PZE.108077809	PZE.108077828	PZE.108077871	PZE.108077878	PZE.108077879	PZE.108077916	PZE.108077932	PZE.108077953	PZE.108078317	PZE.108078339	PZE.108078362	PZE.108078393	PZE.108078394	PZE.108078396	PZE.108078401	PZE.108078417	PZE.108078420	PZE.108078474	PZE.108078659	PZE.108078660	PZE.108078728	PZE.108078789	PZE.108078790	PZE.108078818	PZE.108078847	PZE.108078921	PZE.108078949	PZE.108078958	PZE.108079027	PZE.108079028	PZE.108079037	PZE.108079071	PZE.108079083	PZE.108079096	PZE.108079256	PZE.108079355	PZE.108079420	PZE.108079422	PZE.108079496	PZE.108079510	PZE.108079531	PZE.108079654	PZE.108079711	PZE.108079922	PZE.108079925	PZE.108080005	PZE.108080223	PZE.108080260	PZE.108080291	PZE.108080445	PZE.108080474	PZE.108080475	PZE.108080487	PZE.108080497	PZE.108080562	PZE.108080597	PZE.108080613	PZE.108080666	PZE.108080678	PZE.108080696	PZE.108080736	PZE.108080801	PZE.108080842	PZE.108080941	PZE.108080945	PZE.108080946	PZE.108080977	PZE.108081055	PZE.108081069	PZE.108081101	PZE.108081179	PZE.108081215	PZE.108081269	PZE.108081294	PZE.108081297	PZE.108081298	PZE.108081314	PZE.108081330	PZE.108081372	PZE.108081419	PZE.108081459	PZE.108081502	PZE.108081591	PZE.108081599	PZE.108081656	PZE.108081659	PZE.108082024	PZE.108082048	PZE.108082079	PZE.108082083	PZE.108082144	PZE.108082156	PZE.108082591	PZE.108082592	PZE.108082637	PZE.108082683	PZE.108082691	PZE.108082797	PZE.108083054	PZE.108083094	PZE.108083286	PZE.108083339	PZE.108083592	PZE.108083594	PZE.108083595	PZE.108083697	PZE.108083725	PZE.108083889	PZE.108083973	PZE.108084007	PZE.108084035	PZE.108084055	PZE.108084116	PZE.108084145	PZE.108084202	PZE.108084307	PZE.108084385	PZE.108084576	PZE.108084788	PZE.108084799	PZE.108085309	PZE.108085450	PZE.108085691	PZE.108085727	PZE.108085728	PZE.108085770	PZE.108085812	PZE.108085937	PZE.108085971	PZE.108086121	PZE.108086148	PZE.108086184	PZE.108086277	PZE.108086288	PZE.108086296	PZE.108086318	PZE.108086325	PZE.108086333	PZE.108086406	PZE.108086423	PZE.108086504	PZE.108086508	PZE.108086570	PZE.108086642	PZE.108086702	PZE.108086720	PZE.108086734	PZE.108086766	PZE.108086767	PZE.108086786	PZE.108086816	PZE.108086866	PZE.108086867	PZE.108086892	PZE.108086896	PZE.108086899	PZE.108086929	PZE.108087001	PZE.108087044	PZE.108087067	PZE.108087112	PZE.108087165	PZE.108087250	PZE.108087312	PZE.108087618	PZE.108087760	PZE.108087997	PZE.108088067	PZE.108088134	PZE.108088138	PZE.108088139	PZE.108088189	PZE.108088196	PZE.108088314	PZE.108088329	PZE.108088341	PZE.108088344	PZE.108088345	PZE.108088403	PZE.108088583	PZE.108088854	PZE.108089103	PZE.108089180	PZE.108089328	PZE.108089331	PZE.108089589	PZE.108089633	PZE.108089652	PZE.108089715	PZE.108089787	PZE.108089807	PZE.108089808	PZE.108089871	PZE.108089922	PZE.108090012	PZE.108090114	PZE.108090173	PZE.108090243	PZE.108090276	PZE.108090463	PZE.108090521	PZE.108090542	PZE.108090567	PZE.108090595	PZE.108090816	PZE.108090837	PZE.108090858	PZE.108091085	PZE.108091141	PZE.108091190	PZE.108091411	PZE.108091430	PZE.108091433	PZE.108091439	PZE.108091441	PZE.108091519	PZE.108091526	PZE.108091593	PZE.108091606	PZE.108091658	PZE.108091669	PZE.108091690	PZE.108091825	PZE.108092117	PZE.108092160	PZE.108092173	PZE.108092331	PZE.108092412	PZE.108092596	PZE.108092671	PZE.108092843	PZE.108092959	PZE.108093081	PZE.108093126	PZE.108093254	PZE.108093386	PZE.108093462	PZE.108093504	PZE.108093554	PZE.108093640	PZE.108093748	PZE.108093787	PZE.108093887	PZE.108093993	PZE.108094138	PZE.108094233	PZE.108094301	PZE.108094362	PZE.108094417	PZE.108094442	PZE.108094449	PZE.108094590	PZE.108094730	PZE.108094732	PZE.108094767	PZE.108094801	PZE.108094808	PZE.108095145	PZE.108095194	PZE.108095253	PZE.108095269	PZE.108095270	PZE.108095325	PZE.108095339	PZE.108095360	PZE.108095402	PZE.108095623	PZE.108095959	PZE.108095998	PZE.108096009	PZE.108096011	PZE.108096042	PZE.108096225	PZE.108096347	PZE.108096469	PZE.108096529	PZE.108096541	PZE.108096590	PZE.108096595	PZE.108096609	PZE.108096610	PZE.108096671	PZE.108096732	PZE.108096791	PZE.108096830	PZE.108097250	PZE.108097341	PZE.108097440	PZE.108097444	PZE.108097446	PZE.108097482	PZE.108097490	PZE.108097730	PZE.108097734	PZE.108097762	PZE.108097836	PZE.108097866	PZE.108097921	PZE.108097973	PZE.108097974	PZE.108098002	PZE.108098133	PZE.108098139	PZE.108098154	PZE.108098247	PZE.108098268	PZE.108098273	PZE.108098384	PZE.108098434	PZE.108098682	PZE.108098736	PZE.108098977	PZE.108099283	PZE.108099332	PZE.108099415	PZE.108099425	PZE.108099442	PZE.108099526	PZE.108099527	PZE.108099534	PZE.108099541	PZE.108099631	PZE.108099656	PZE.108099742	PZE.108099840	PZE.108099908	PZE.108099959	PZE.108100008	PZE.108100090	PZE.108100174	PZE.108100275	PZE.108100367	PZE.108100418	PZE.108100441	PZE.108100559	PZE.108100566	PZE.108100583	PZE.108100624	PZE.108100625	PZE.108100670	PZE.108100709	PZE.108100726	PZE.108100734	PZE.108100809	PZE.108100840	PZE.108100953	PZE.108100984	PZE.108101180	PZE.108101323	PZE.108101361	PZE.108101407	PZE.108101420	PZE.108101458	PZE.108101478	PZE.108101499	PZE.108101535	PZE.108101551	PZE.108101617	PZE.108101678	PZE.108101784	PZE.108101966	PZE.108102250	PZE.108102490	PZE.108102641	PZE.108102648	PZE.108102698	PZE.108102806	PZE.108102853	PZE.108102902	PZE.108102932	PZE.108102984	PZE.108102994	PZE.108103023	PZE.108103185	PZE.108103193	PZE.108103242	PZE.108103327	PZE.108103365	PZE.108103787	PZE.108103823	PZE.108103859	PZE.108103934	PZE.108103951	PZE.108104043	PZE.108104106	PZE.108104357	PZE.108104586	PZE.108104589	PZE.108104613	PZE.108104666	PZE.108104709	PZE.108104835	PZE.108105047	PZE.108105136	PZE.108105216	PZE.108105282	PZE.108105367	PZE.108105381	PZE.108105390	PZE.108105561	PZE.108105960	PZE.108106082	PZE.108106212	PZE.108106293	PZE.108106333	PZE.108106506	PZE.108106789	PZE.108106802	PZE.108106892	PZE.108107025	PZE.108107041	PZE.108107052	PZE.108107063	PZE.108107068	PZE.108107072	PZE.108107270	PZE.108108010	PZE.108108062	PZE.108108112	PZE.108108303	PZE.108108473	PZE.108108478	PZE.108108482	PZE.108108491	PZE.108108492	PZE.108108690	PZE.108108783	PZE.108108785	PZE.108108866	PZE.108109011	PZE.108109498	PZE.108109731	PZE.108110041	PZE.108110136	PZE.108110152	PZE.108110198	PZE.108110236	PZE.108110292	PZE.108110297	PZE.108110329	PZE.108110343	PZE.108110374	PZE.108110509	PZE.108110565	PZE.108110593	PZE.108110638	PZE.108110939	PZE.108111057	PZE.108111142	PZE.108111467	PZE.108111470	PZE.108111539	PZE.108111723	PZE.108111762	PZE.108112111	PZE.108112124	PZE.108112381	PZE.108112408	PZE.108112488	PZE.108112595	PZE.108112715	PZE.108113101	PZE.108113271	PZE.108113622	PZE.108113627	PZE.108113799	PZE.108113896	PZE.108113902	PZE.108114003	PZE.108114021	PZE.108114046	PZE.108114120	PZE.108114159	PZE.108114666	PZE.108115144	PZE.108115325	PZE.108115404	PZE.108115883	PZE.108116182	PZE.108116190	PZE.108116213	PZE.108116214	PZE.108116305	PZE.108116404	PZE.108116466	PZE.108116469	PZE.108116573	PZE.108116707	PZE.108117130	PZE.108117143	PZE.108117199	PZE.108117321	PZE.108117488	PZE.108118075	PZE.108118398	PZE.108118488	PZE.108118567	PZE.108118630	PZE.108118698	PZE.108118699	PZE.108118826	PZE.108118833	PZE.108118864	PZE.108118870	PZE.108119127	PZE.108119186	PZE.108119303	PZE.108119375	PZE.108119914	PZE.108119984	PZE.108120155	PZE.108120281	PZE.108120391	PZE.108120405	PZE.108121529	PZE.108122049	PZE.108122325	PZE.108122436	PZE.108122960	PZE.108123038	PZE.108123064	PZE.108123565	PZE.108125500	PZE.108125717	PZE.108125996	PZE.108126026	PZE.108126393	PZE.108126519	PZE.108126581	PZE.108126646	PZE.108126650	PZE.108126856	PZE.108127145	PZE.108127168	PZE.108127330	PZE.108127850	PZE.108127895	PZE.108127902	PZE.108127945	PZE.108127997	PZE.108128008	PZE.108128026	PZE.108130245	PZE.108130293	PZE.108130586	PZE.108131283	PZE.108131350	PZE.108131410	PZE.108131444	PZE.108131479	PZE.108131748	PZE.108131921	PZE.108133033	PZE.108133068	PZE.108133100	PZE.108133242	PZE.108133621	PZE.108133641	PZE.108133741	PZE.108134421	PZE.108134479	PZE.108134712	PZE.108134760	PZE.108134794	PZE.108134983	PZE.108135132	PZE.108135140	PZE.108135143	PZE.108135190	PZE.108135203	PZE.108135240	PZE.108135297	PZE.108135302	PZE.108135393	PZE.108135437	PZE.108135481	PZE.108135495	PZE.108135669	PZE.108135724	PZE.108135737	PZE.108135749	PZE.108135828	PZE.108135843	PZE.108135884	PZE.108135902	PZE.108135907	PZE.108135908	PZE.108135913	PZE.108135936	PZE.109000014	PZE.109000065	PZE.109000122	PZE.109000128	PZE.109000143	PZE.109000173	PZE.109000187	PZE.109000237	PZE.109000243	PZE.109000269	PZE.109000280	PZE.109000332	PZE.109000357	PZE.109000385	PZE.109000440	PZE.109000443	PZE.109000553	PZE.109000575	PZE.109000593	PZE.109000616	PZE.109000639	PZE.109000643	PZE.109000682	PZE.109000707	PZE.109000860	PZE.109000915	PZE.109001250	PZE.109001327	PZE.109001472	PZE.109001491	PZE.109001522	PZE.109001536	PZE.109001567	PZE.109001692	PZE.109001895	PZE.109001902	PZE.109001997	PZE.109002002	PZE.109002004	PZE.109002005	PZE.109002014	PZE.109002165	PZE.109002308	PZE.109002333	PZE.109002649	PZE.109002663	PZE.109002854	PZE.109002856	PZE.109002932	PZE.109003046	PZE.109003047	PZE.109003059	PZE.109003062	PZE.109003256	PZE.109003260	PZE.109003288	PZE.109003305	PZE.109003341	PZE.109003387	PZE.109003388	PZE.109003399	PZE.109003441	PZE.109003637	PZE.109003647	PZE.109003658	PZE.109003659	PZE.109003902	PZE.109004241	PZE.109004718	PZE.109004727	PZE.109004749	PZE.109004762	PZE.109004775	PZE.109004785	PZE.109004923	PZE.109004946	PZE.109005002	PZE.109005097	PZE.109005145	PZE.109005303	PZE.109005409	PZE.109005418	PZE.109005548	PZE.109005604	PZE.109005678	PZE.109005690	PZE.109005879	PZE.109005893	PZE.109006035	PZE.109006201	PZE.109006309	PZE.109006328	PZE.109006351	PZE.109006355	PZE.109006381	PZE.109006498	PZE.109006503	PZE.109006546	PZE.109006644	PZE.109006730	PZE.109006938	PZE.109006952	PZE.109006992	PZE.109007075	PZE.109007521	PZE.109007822	PZE.109007985	PZE.109008009	PZE.109008014	PZE.109008063	PZE.109008077	PZE.109008133	PZE.109008232	PZE.109008242	PZE.109008260	PZE.109008283	PZE.109008703	PZE.109008718	PZE.109008720	PZE.109008839	PZE.109008919	PZE.109008994	PZE.109009220	PZE.109009221	PZE.109009222	PZE.109009248	PZE.109009258	PZE.109009483	PZE.109009591	PZE.109009619	PZE.109009730	PZE.109009731	PZE.109009763	PZE.109009772	PZE.109009784	PZE.109009785	PZE.109009836	PZE.109009936	PZE.109009942	PZE.109009987	PZE.109009988	PZE.109010017	PZE.109010021	PZE.109010476	PZE.109010665	PZE.109010670	PZE.109010934	PZE.109011003	PZE.109011274	PZE.109011385	PZE.109011432	PZE.109011477	PZE.109011484	PZE.109011489	PZE.109011526	PZE.109011569	PZE.109011647	PZE.109011715	PZE.109011840	PZE.109011993	PZE.109012061	PZE.109012469	PZE.109012555	PZE.109012708	PZE.109012824	PZE.109012828	PZE.109012830	PZE.109012860	PZE.109012923	PZE.109012939	PZE.109012965	PZE.109013000	PZE.109013004	PZE.109013008	PZE.109013021	PZE.109013123	PZE.109013340	PZE.109013421	PZE.109013469	PZE.109013639	PZE.109013674	PZE.109013914	PZE.109013974	PZE.109014052	PZE.109014227	PZE.109014671	PZE.109014688	PZE.109014867	PZE.109014876	PZE.109014974	PZE.109014976	PZE.109015057	PZE.109015063	PZE.109015133	PZE.109015136	PZE.109015144	PZE.109015290	PZE.109015314	PZE.109015397	PZE.109015513	PZE.109015521	PZE.109015548	PZE.109015601	PZE.109015643	PZE.109015674	PZE.109015695	PZE.109015720	PZE.109015759	PZE.109015767	PZE.109015813	PZE.109015923	PZE.109016150	PZE.109016177	PZE.109016273	PZE.109016384	PZE.109016429	PZE.109016446	PZE.109016499	PZE.109016505	PZE.109016540	PZE.109016576	PZE.109016624	PZE.109016739	PZE.109016955	PZE.109017034	PZE.109017129	PZE.109017178	PZE.109017196	PZE.109017247	PZE.109017276	PZE.109017457	PZE.109017464	PZE.109017468	PZE.109017471	PZE.109017507	PZE.109017555	PZE.109017580	PZE.109017592	PZE.109017768	PZE.109017770	PZE.109018101	PZE.109018122	PZE.109018135	PZE.109018222	PZE.109018465	PZE.109018468	PZE.109018470	PZE.109018482	PZE.109018613	PZE.109018614	PZE.109019042	PZE.109019058	PZE.109019092	PZE.109019113	PZE.109019222	PZE.109019272	PZE.109019364	PZE.109019565	PZE.109019686	PZE.109019740	PZE.109019765	PZE.109019780	PZE.109019784	PZE.109019829	PZE.109020028	PZE.109020070	PZE.109020162	PZE.109020361	PZE.109020557	PZE.109020723	PZE.109020811	PZE.109020987	PZE.109021112	PZE.109021167	PZE.109021274	PZE.109021275	PZE.109021337	PZE.109021389	PZE.109021422	PZE.109021558	PZE.109021565	PZE.109021581	PZE.109021584	PZE.109021649	PZE.109021681	PZE.109021713	PZE.109021854	PZE.109021874	PZE.109021908	PZE.109021971	PZE.109021982	PZE.109022064	PZE.109022096	PZE.109022104	PZE.109022267	PZE.109022419	PZE.109022427	PZE.109022525	PZE.109022590	PZE.109022638	PZE.109022641	PZE.109022692	PZE.109022845	PZE.109022899	PZE.109023327	PZE.109023492	PZE.109023685	PZE.109023719	PZE.109023848	PZE.109023849	PZE.109023851	PZE.109023854	PZE.109023920	PZE.109023986	PZE.109023987	PZE.109024053	PZE.109024119	PZE.109024175	PZE.109024236	PZE.109024307	PZE.109024405	PZE.109024455	PZE.109024673	PZE.109024796	PZE.109024858	PZE.109025060	PZE.109025124	PZE.109025299	PZE.109025404	PZE.109025421	PZE.109025557	PZE.109025646	PZE.109025803	PZE.109025969	PZE.109026003	PZE.109026186	PZE.109026254	PZE.109026651	PZE.109026805	PZE.109026896	PZE.109026940	PZE.109026962	PZE.109026997	PZE.109027067	PZE.109027147	PZE.109027158	PZE.109027190	PZE.109027249	PZE.109027261	PZE.109027263	PZE.109027280	PZE.109027307	PZE.109027355	PZE.109027564	PZE.109027610	PZE.109027642	PZE.109027658	PZE.109027723	PZE.109027784	PZE.109027807	PZE.109027835	PZE.109027846	PZE.109027960	PZE.109027999	PZE.109028012	PZE.109028015	PZE.109028016	PZE.109028223	PZE.109028417	PZE.109028448	PZE.109028453	PZE.109028463	PZE.109028615	PZE.109028671	PZE.109028793	PZE.109028838	PZE.109028881	PZE.109028885	PZE.109028919	PZE.109028984	PZE.109029074	PZE.109029079	PZE.109029092	PZE.109029134	PZE.109029155	PZE.109029278	PZE.109029279	PZE.109029315	PZE.109029331	PZE.109029355	PZE.109029368	PZE.109029393	PZE.109029394	PZE.109029454	PZE.109029455	PZE.109029456	PZE.109029506	PZE.109029507	PZE.109029616	PZE.109029705	PZE.109029741	PZE.109029767	PZE.109029841	PZE.109029842	PZE.109029952	PZE.109029971	PZE.109030021	PZE.109030065	PZE.109030114	PZE.109030126	PZE.109030146	PZE.109030178	PZE.109030244	PZE.109030284	PZE.109030320	PZE.109030321	PZE.109030326	PZE.109030346	PZE.109030440	PZE.109030442	PZE.109030485	PZE.109030486	PZE.109030488	PZE.109030489	PZE.109030490	PZE.109030506	PZE.109030509	PZE.109030553	PZE.109030569	PZE.109030575	PZE.109030589	PZE.109030656	PZE.109030844	PZE.109030859	PZE.109031033	PZE.109031085	PZE.109031097	PZE.109031105	PZE.109031113	PZE.109031124	PZE.109031125	PZE.109031197	PZE.109031203	PZE.109031204	PZE.109031255	PZE.109031363	PZE.109031375	PZE.109031481	PZE.109031514	PZE.109031607	PZE.109031616	PZE.109031737	PZE.109031748	PZE.109031770	PZE.109031798	PZE.109031800	PZE.109031812	PZE.109031828	PZE.109031829	PZE.109031832	PZE.109031918	PZE.109031953	PZE.109032271	PZE.109032330	PZE.109032461	PZE.109032530	PZE.109032531	PZE.109032570	PZE.109032594	PZE.109032643	PZE.109032644	PZE.109032647	PZE.109032648	PZE.109032649	PZE.109032673	PZE.109032834	PZE.109032892	PZE.109032899	PZE.109032900	PZE.109032950	PZE.109032987	PZE.109033047	PZE.109033066	PZE.109033067	PZE.109033072	PZE.109033093	PZE.109033156	PZE.109033226	PZE.109033244	PZE.109033251	PZE.109033252	PZE.109033261	PZE.109033289	PZE.109033292	PZE.109033373	PZE.109033382	PZE.109033394	PZE.109033415	PZE.109033489	PZE.109033563	PZE.109033583	PZE.109033621	PZE.109033651	PZE.109033683	PZE.109033772	PZE.109033783	PZE.109033829	PZE.109033832	PZE.109033833	PZE.109033836	PZE.109033914	PZE.109033917	PZE.109033926	PZE.109033940	PZE.109034150	PZE.109034151	PZE.109034153	PZE.109034177	PZE.109034209	PZE.109034276	PZE.109034277	PZE.109034282	PZE.109034288	PZE.109034314	PZE.109034323	PZE.109034328	PZE.109034343	PZE.109034362	PZE.109034389	PZE.109034529	PZE.109034703	PZE.109034705	PZE.109034727	PZE.109034731	PZE.109034784	PZE.109034790	PZE.109034792	PZE.109034802	PZE.109034821	PZE.109034832	PZE.109034866	PZE.109034892	PZE.109034900	PZE.109034914	PZE.109034917	PZE.109035026	PZE.109035144	PZE.109035156	PZE.109035158	PZE.109035200	PZE.109035243	PZE.109035244	PZE.109035289	PZE.109035290	PZE.109035368	PZE.109035370	PZE.109035387	PZE.109035519	PZE.109035575	PZE.109035659	PZE.109035663	PZE.109035716	PZE.109035823	PZE.109035852	PZE.109035887	PZE.109035932	PZE.109035952	PZE.109036137	PZE.109036232	PZE.109036251	PZE.109036255	PZE.109036256	PZE.109036259	PZE.109036275	PZE.109036276	PZE.109036277	PZE.109036285	PZE.109036345	PZE.109036372	PZE.109036380	PZE.109036456	PZE.109036460	PZE.109036479	PZE.109036485	PZE.109036518	PZE.109036560	PZE.109036609	PZE.109036610	PZE.109036621	PZE.109036625	PZE.109036626	PZE.109036638	PZE.109036662	PZE.109036695	PZE.109036711	PZE.109036755	PZE.109036756	PZE.109036757	PZE.109036758	PZE.109036772	PZE.109036993	PZE.109037126	PZE.109037131	PZE.109037146	PZE.109037168	PZE.109037195	PZE.109037200	PZE.109037203	PZE.109037221	PZE.109037222	PZE.109037223	PZE.109037286	PZE.109037288	PZE.109037331	PZE.109037353	PZE.109037412	PZE.109037417	PZE.109037424	PZE.109037432	PZE.109037472	PZE.109037850	PZE.109037862	PZE.109037900	PZE.109037901	PZE.109037910	PZE.109037923	PZE.109037929	PZE.109037952	PZE.109037965	PZE.109037989	PZE.109037993	PZE.109038023	PZE.109038027	PZE.109038098	PZE.109038099	PZE.109038100	PZE.109038114	PZE.109038217	PZE.109038235	PZE.109038286	PZE.109038290	PZE.109038308	PZE.109038326	PZE.109038335	PZE.109038360	PZE.109038364	PZE.109038368	PZE.109038390	PZE.109038401	PZE.109038427	PZE.109038430	PZE.109038468	PZE.109038469	PZE.109038470	PZE.109038475	PZE.109038479	PZE.109038492	PZE.109038556	PZE.109038570	PZE.109038662	PZE.109038717	PZE.109038730	PZE.109038753	PZE.109038841	PZE.109038878	PZE.109038914	PZE.109038921	PZE.109038957	PZE.109039002	PZE.109039020	PZE.109039022	PZE.109039173	PZE.109039197	PZE.109039265	PZE.109039294	PZE.109039325	PZE.109039372	PZE.109039399	PZE.109039425	PZE.109039430	PZE.109039617	PZE.109039618	PZE.109039748	PZE.109039781	PZE.109039802	PZE.109039811	PZE.109039878	PZE.109039884	PZE.109039890	PZE.109039900	PZE.109039951	PZE.109040053	PZE.109040062	PZE.109040063	PZE.109040066	PZE.109040074	PZE.109040120	PZE.109040180	PZE.109040189	PZE.109040213	PZE.109040258	PZE.109040282	PZE.109040285	PZE.109040354	PZE.109040356	PZE.109040365	PZE.109040366	PZE.109040381	PZE.109040383	PZE.109040399	PZE.109040405	PZE.109040480	PZE.109040484	PZE.109040519	PZE.109040559	PZE.109040580	PZE.109040582	PZE.109040660	PZE.109040807	PZE.109040841	PZE.109040882	PZE.109040901	PZE.109040925	PZE.109040930	PZE.109040931	PZE.109040937	PZE.109040941	PZE.109040958	PZE.109041015	PZE.109041025	PZE.109041043	PZE.109041057	PZE.109041063	PZE.109041076	PZE.109041079	PZE.109041083	PZE.109041084	PZE.109041098	PZE.109041099	PZE.109041203	PZE.109041249	PZE.109041257	PZE.109041269	PZE.109041366	PZE.109041425	PZE.109041427	PZE.109041475	PZE.109041478	PZE.109041503	PZE.109041540	PZE.109041553	PZE.109041557	PZE.109041631	PZE.109041636	PZE.109041639	PZE.109041640	PZE.109041656	PZE.109041658	PZE.109041715	PZE.109041719	PZE.109041733	PZE.109041735	PZE.109041828	PZE.109041829	PZE.109041832	PZE.109041833	PZE.109041846	PZE.109041853	PZE.109041871	PZE.109041967	PZE.109041971	PZE.109041973	PZE.109041976	PZE.109042028	PZE.109042048	PZE.109042052	PZE.109042076	PZE.109042117	PZE.109042118	PZE.109042152	PZE.109042232	PZE.109042405	PZE.109042474	PZE.109042494	PZE.109042541	PZE.109042577	PZE.109042675	PZE.109042992	PZE.109043085	PZE.109043178	PZE.109043179	PZE.109043202	PZE.109043219	PZE.109043269	PZE.109043386	PZE.109043463	PZE.109043504	PZE.109043505	PZE.109043519	PZE.109043520	PZE.109043533	PZE.109043553	PZE.109043699	PZE.109043751	PZE.109043758	PZE.109043772	PZE.109043773	PZE.109043814	PZE.109043879	PZE.109043894	PZE.109043940	PZE.109043959	PZE.109043990	PZE.109044048	PZE.109044053	PZE.109044067	PZE.109044073	PZE.109044129	PZE.109044132	PZE.109044159	PZE.109044289	PZE.109044296	PZE.109044349	PZE.109044387	PZE.109044418	PZE.109044429	PZE.109044463	PZE.109044471	PZE.109044472	PZE.109044524	PZE.109044527	PZE.109044534	PZE.109044538	PZE.109044613	PZE.109044652	PZE.109044663	PZE.109044703	PZE.109044738	PZE.109044815	PZE.109044846	PZE.109044875	PZE.109044890	PZE.109044922	PZE.109044924	PZE.109044976	PZE.109044990	PZE.109044991	PZE.109045003	PZE.109045028	PZE.109045034	PZE.109045038	PZE.109045108	PZE.109045203	PZE.109045214	PZE.109045287	PZE.109045288	PZE.109045322	PZE.109045354	PZE.109045575	PZE.109045588	PZE.109045591	PZE.109045604	PZE.109045621	PZE.109045665	PZE.109045666	PZE.109045679	PZE.109045683	PZE.109045688	PZE.109045713	PZE.109045714	PZE.109045735	PZE.109045753	PZE.109045760	PZE.109045804	PZE.109045856	PZE.109046027	PZE.109046045	PZE.109046089	PZE.109046178	PZE.109046222	PZE.109046225	PZE.109046342	PZE.109046514	PZE.109046575	PZE.109046598	PZE.109046624	PZE.109046625	PZE.109046635	PZE.109046646	PZE.109046659	PZE.109046660	PZE.109046806	PZE.109046832	PZE.109046861	PZE.109046891	PZE.109046920	PZE.109046921	PZE.109046922	PZE.109046923	PZE.109046924	PZE.109046925	PZE.109046927	PZE.109046943	PZE.109046962	PZE.109046963	PZE.109046995	PZE.109046996	PZE.109047003	PZE.109047031	PZE.109047033	PZE.109047091	PZE.109047092	PZE.109047143	PZE.109047162	PZE.109047170	PZE.109047202	PZE.109047207	PZE.109047209	PZE.109047210	PZE.109047233	PZE.109047314	PZE.109047377	PZE.109047418	PZE.109047421	PZE.109047429	PZE.109047454	PZE.109047581	PZE.109047635	PZE.109047638	PZE.109047648	PZE.109047651	PZE.109047751	PZE.109047814	PZE.109047816	PZE.109047829	PZE.109047877	PZE.109047878	PZE.109047881	PZE.109047930	PZE.109047933	PZE.109047977	PZE.109048086	PZE.109048112	PZE.109048138	PZE.109048167	PZE.109048279	PZE.109048318	PZE.109048359	PZE.109048393	PZE.109048398	PZE.109048473	PZE.109048541	PZE.109048629	PZE.109048633	PZE.109048827	PZE.109048951	PZE.109049079	PZE.109049083	PZE.109049084	PZE.109049085	PZE.109049093	PZE.109049125	PZE.109049162	PZE.109049192	PZE.109049306	PZE.109049339	PZE.109049352	PZE.109049518	PZE.109049544	PZE.109049561	PZE.109049568	PZE.109049585	PZE.109049612	PZE.109049639	PZE.109049656	PZE.109049661	PZE.109049823	PZE.109049849	PZE.109049916	PZE.109050180	PZE.109050242	PZE.109050317	PZE.109050323	PZE.109050456	PZE.109050554	PZE.109050603	PZE.109050639	PZE.109050702	PZE.109050712	PZE.109050717	PZE.109050858	PZE.109050925	PZE.109050937	PZE.109050938	PZE.109050944	PZE.109051042	PZE.109051241	PZE.109051267	PZE.109051268	PZE.109051302	PZE.109051416	PZE.109051421	PZE.109051428	PZE.109051446	PZE.109051456	PZE.109051464	PZE.109051508	PZE.109051611	PZE.109051619	PZE.109051663	PZE.109051681	PZE.109051750	PZE.109051762	PZE.109051771	PZE.109051898	PZE.109051911	PZE.109051912	PZE.109051939	PZE.109051958	PZE.109051959	PZE.109052137	PZE.109052175	PZE.109052190	PZE.109052259	PZE.109052349	PZE.109052401	PZE.109052407	PZE.109052518	PZE.109052691	PZE.109052698	PZE.109052726	PZE.109052750	PZE.109052772	PZE.109052817	PZE.109052839	PZE.109052965	PZE.109052967	PZE.109052973	PZE.109052975	PZE.109053023	PZE.109053025	PZE.109053085	PZE.109053211	PZE.109053223	PZE.109053231	PZE.109053299	PZE.109053311	PZE.109053322	PZE.109053325	PZE.109053360	PZE.109053395	PZE.109053401	PZE.109053402	PZE.109053405	PZE.109053406	PZE.109053544	PZE.109053569	PZE.109053667	PZE.109053672	PZE.109053707	PZE.109053715	PZE.109053733	PZE.109053835	PZE.109053851	PZE.109053885	PZE.109053887	PZE.109053906	PZE.109053921	PZE.109054050	PZE.109054063	PZE.109054108	PZE.109054205	PZE.109054300	PZE.109054308	PZE.109054309	PZE.109054311	PZE.109054329	PZE.109054352	PZE.109054389	PZE.109054390	PZE.109054391	PZE.109054419	PZE.109054430	PZE.109054448	PZE.109054453	PZE.109054455	PZE.109054504	PZE.109054632	PZE.109054715	PZE.109054723	PZE.109054725	PZE.109054729	PZE.109054804	PZE.109054805	PZE.109054809	PZE.109054812	PZE.109054827	PZE.109054828	PZE.109054925	PZE.109054943	PZE.109054975	PZE.109054978	PZE.109055211	PZE.109055553	PZE.109055561	PZE.109055660	PZE.109055752	PZE.109055975	PZE.109056019	PZE.109056092	PZE.109056093	PZE.109056133	PZE.109056146	PZE.109056177	PZE.109056189	PZE.109056190	PZE.109056240	PZE.109056241	PZE.109056427	PZE.109056481	PZE.109056586	PZE.109056596	PZE.109056664	PZE.109056667	PZE.109056673	PZE.109056744	PZE.109056858	PZE.109056894	PZE.109056895	PZE.109056967	PZE.109056974	PZE.109057186	PZE.109057203	PZE.109057209	PZE.109057210	PZE.109057241	PZE.109057267	PZE.109057279	PZE.109057327	PZE.109057407	PZE.109057545	PZE.109057659	PZE.109057663	PZE.109057664	PZE.109057666	PZE.109057682	PZE.109057685	PZE.109057687	PZE.109057701	PZE.109057745	PZE.109058058	PZE.109058129	PZE.109058133	PZE.109058177	PZE.109058291	PZE.109058305	PZE.109058339	PZE.109058383	PZE.109058384	PZE.109058405	PZE.109058456	PZE.109058460	PZE.109058492	PZE.109058540	PZE.109058612	PZE.109058617	PZE.109058646	PZE.109058697	PZE.109058706	PZE.109058787	PZE.109058856	PZE.109058967	PZE.109059060	PZE.109059086	PZE.109059108	PZE.109059124	PZE.109059409	PZE.109059439	PZE.109059627	PZE.109059628	PZE.109059665	PZE.109059667	PZE.109059993	PZE.109059996	PZE.109060083	PZE.109060129	PZE.109060136	PZE.109060187	PZE.109060192	PZE.109060218	PZE.109060220	PZE.109060358	PZE.109060438	PZE.109060496	PZE.109060565	PZE.109060648	PZE.109060695	PZE.109060696	PZE.109060786	PZE.109060918	PZE.109060919	PZE.109060940	PZE.109061001	PZE.109061002	PZE.109061012	PZE.109061069	PZE.109061149	PZE.109061505	PZE.109061628	PZE.109061636	PZE.109061692	PZE.109061750	PZE.109061769	PZE.109061778	PZE.109061789	PZE.109061879	PZE.109061894	PZE.109061895	PZE.109061919	PZE.109061922	PZE.109061929	PZE.109061935	PZE.109061937	PZE.109061997	PZE.109062028	PZE.109062049	PZE.109062079	PZE.109062135	PZE.109062140	PZE.109062141	PZE.109062223	PZE.109062226	PZE.109062229	PZE.109062325	PZE.109062403	PZE.109062418	PZE.109062535	PZE.109062557	PZE.109062797	PZE.109063042	PZE.109063133	PZE.109063134	PZE.109063445	PZE.109063479	PZE.109063480	PZE.109063550	PZE.109063621	PZE.109063630	PZE.109063725	PZE.109063758	PZE.109063769	PZE.109063776	PZE.109063832	PZE.109063861	PZE.109063870	PZE.109063890	PZE.109063899	PZE.109063921	PZE.109063956	PZE.109063957	PZE.109063960	PZE.109063983	PZE.109064002	PZE.109064006	PZE.109064008	PZE.109064103	PZE.109064125	PZE.109064132	PZE.109064185	PZE.109064251	PZE.109064317	PZE.109064318	PZE.109064326	PZE.109064332	PZE.109064397	PZE.109064400	PZE.109064433	PZE.109064571	PZE.109064573	PZE.109064616	PZE.109064885	PZE.109064888	PZE.109064964	PZE.109065486	PZE.109065712	PZE.109065768	PZE.109065825	PZE.109065854	PZE.109065939	PZE.109065940	PZE.109065941	PZE.109065969	PZE.109065985	PZE.109065990	PZE.109065991	PZE.109066006	PZE.109066126	PZE.109066188	PZE.109066235	PZE.109066330	PZE.109066337	PZE.109066352	PZE.109066380	PZE.109066387	PZE.109066465	PZE.109066536	PZE.109066578	PZE.109066607	PZE.109066608	PZE.109066635	PZE.109066681	PZE.109066741	PZE.109066744	PZE.109066750	PZE.109066756	PZE.109066877	PZE.109066885	PZE.109067144	PZE.109067146	PZE.109067303	PZE.109067329	PZE.109067522	PZE.109067561	PZE.109067632	PZE.109067736	PZE.109067820	PZE.109067890	PZE.109068018	PZE.109068023	PZE.109068051	PZE.109068071	PZE.109068097	PZE.109068128	PZE.109068136	PZE.109068137	PZE.109068397	PZE.109068452	PZE.109068561	PZE.109068589	PZE.109068629	PZE.109068689	PZE.109068725	PZE.109068897	PZE.109068985	PZE.109069026	PZE.109069073	PZE.109069143	PZE.109069188	PZE.109069335	PZE.109069368	PZE.109069453	PZE.109069510	PZE.109069697	PZE.109069913	PZE.109069969	PZE.109070011	PZE.109070016	PZE.109070044	PZE.109070102	PZE.109070116	PZE.109070209	PZE.109070224	PZE.109070236	PZE.109070379	PZE.109070385	PZE.109070552	PZE.109070696	PZE.109070742	PZE.109070904	PZE.109070939	PZE.109070989	PZE.109071016	PZE.109071099	PZE.109071266	PZE.109071550	PZE.109071595	PZE.109071596	PZE.109071609	PZE.109071638	PZE.109071675	PZE.109071739	PZE.109071752	PZE.109071755	PZE.109071844	PZE.109071914	PZE.109072049	PZE.109072385	PZE.109072454	PZE.109072691	PZE.109072706	PZE.109072731	PZE.109072746	PZE.109072798	PZE.109072924	PZE.109072991	PZE.109073024	PZE.109073072	PZE.109073098	PZE.109073134	PZE.109073207	PZE.109073208	PZE.109073255	PZE.109073278	PZE.109073279	PZE.109073292	PZE.109073394	PZE.109073396	PZE.109073536	PZE.109073543	PZE.109073618	PZE.109073662	PZE.109073743	PZE.109073790	PZE.109073867	PZE.109074092	PZE.109074130	PZE.109074204	PZE.109074314	PZE.109074453	PZE.109074494	PZE.109074509	PZE.109074535	PZE.109074670	PZE.109074671	PZE.109074676	PZE.109074705	PZE.109075044	PZE.109075079	PZE.109075167	PZE.109075210	PZE.109075224	PZE.109075353	PZE.109075481	PZE.109075522	PZE.109075564	PZE.109075570	PZE.109075820	PZE.109075873	PZE.109075943	PZE.109076176	PZE.109076192	PZE.109076394	PZE.109076471	PZE.109076505	PZE.109076511	PZE.109076558	PZE.109076578	PZE.109076709	PZE.109076714	PZE.109076739	PZE.109076881	PZE.109076932	PZE.109077021	PZE.109077113	PZE.109077209	PZE.109077281	PZE.109077339	PZE.109077374	PZE.109077445	PZE.109077509	PZE.109077598	PZE.109077680	PZE.109077752	PZE.109077884	PZE.109077917	PZE.109077933	PZE.109077976	PZE.109077983	PZE.109078001	PZE.109078038	PZE.109078102	PZE.109078126	PZE.109078187	PZE.109078259	PZE.109078263	PZE.109078269	PZE.109078272	PZE.109078278	PZE.109078393	PZE.109078442	PZE.109078447	PZE.109078488	PZE.109078539	PZE.109078540	PZE.109078558	PZE.109078583	PZE.109078597	PZE.109078603	PZE.109078668	PZE.109078789	PZE.109078814	PZE.109078901	PZE.109079170	PZE.109079290	PZE.109079358	PZE.109079376	PZE.109079696	PZE.109079845	PZE.109080182	PZE.109080297	PZE.109080405	PZE.109080493	PZE.109080497	PZE.109080508	PZE.109080559	PZE.109080569	PZE.109080570	PZE.109080594	PZE.109080626	PZE.109080700	PZE.109080751	PZE.109080777	PZE.109080799	PZE.109080813	PZE.109080822	PZE.109080857	PZE.109081270	PZE.109081358	PZE.109081405	PZE.109081421	PZE.109081422	PZE.109081434	PZE.109081437	PZE.109081442	PZE.109081479	PZE.109081480	PZE.109081585	PZE.109081680	PZE.109081705	PZE.109081844	PZE.109081862	PZE.109081945	PZE.109082015	PZE.109082019	PZE.109082035	PZE.109082044	PZE.109082046	PZE.109082050	PZE.109082067	PZE.109082099	PZE.109082140	PZE.109082237	PZE.109082243	PZE.109082244	PZE.109082251	PZE.109082252	PZE.109082327	PZE.109082403	PZE.109082542	PZE.109082594	PZE.109082762	PZE.109082825	PZE.109082883	PZE.109082890	PZE.109082900	PZE.109082918	PZE.109083020	PZE.109083034	PZE.109083049	PZE.109083055	PZE.109083058	PZE.109083108	PZE.109083328	PZE.109083335	PZE.109083336	PZE.109083369	PZE.109083477	PZE.109083934	PZE.109083957	PZE.109084150	PZE.109084399	PZE.109084770	PZE.109084973	PZE.109085093	PZE.109085244	PZE.109085253	PZE.109085272	PZE.109085352	PZE.109085446	PZE.109085515	PZE.109085537	PZE.109085547	PZE.109085571	PZE.109085740	PZE.109085791	PZE.109085819	PZE.109085971	PZE.109086063	PZE.109086097	PZE.109086221	PZE.109086287	PZE.109086297	PZE.109086365	PZE.109086441	PZE.109086475	PZE.109086476	PZE.109086494	PZE.109086680	PZE.109086744	PZE.109086881	PZE.109087210	PZE.109087395	PZE.109087397	PZE.109087443	PZE.109087484	PZE.109087846	PZE.109088283	PZE.109088384	PZE.109088452	PZE.109088464	PZE.109088567	PZE.109088740	PZE.109088808	PZE.109089050	PZE.109089111	PZE.109089324	PZE.109089615	PZE.109089873	PZE.109089874	PZE.109089934	PZE.109089936	PZE.109090136	PZE.109090188	PZE.109090207	PZE.109091063	PZE.109091148	PZE.109091377	PZE.109091518	PZE.109091780	PZE.109091985	PZE.109092033	PZE.109092079	PZE.109092121	PZE.109092156	PZE.109092510	PZE.109092637	PZE.109092763	PZE.109093145	PZE.109093491	PZE.109093492	PZE.109093614	PZE.109093628	PZE.109093687	PZE.109093723	PZE.109093779	PZE.109093790	PZE.109093866	PZE.109093912	PZE.109093918	PZE.109094110	PZE.109094238	PZE.109094331	PZE.109094789	PZE.109094881	PZE.109094884	PZE.109094894	PZE.109095075	PZE.109095168	PZE.109095935	PZE.109096003	PZE.109096103	PZE.109096112	PZE.109096171	PZE.109096235	PZE.109096294	PZE.109096415	PZE.109096529	PZE.109096578	PZE.109096713	PZE.109097067	PZE.109097083	PZE.109097135	PZE.109097202	PZE.109097261	PZE.109097290	PZE.109097315	PZE.109097654	PZE.109097752	PZE.109097755	PZE.109097849	PZE.109098108	PZE.109098198	PZE.109098305	PZE.109098353	PZE.109098408	PZE.109098496	PZE.109098623	PZE.109098632	PZE.109098642	PZE.109098682	PZE.109098725	PZE.109098743	PZE.109098884	PZE.109098921	PZE.109099090	PZE.109099300	PZE.109099586	PZE.109099702	PZE.109100121	PZE.109100161	PZE.109100243	PZE.109100416	PZE.109100755	PZE.109101107	PZE.109101217	PZE.109101246	PZE.109101450	PZE.109101511	PZE.109101562	PZE.109101636	PZE.109101695	PZE.109101696	PZE.109101698	PZE.109101699	PZE.109101704	PZE.109101755	PZE.109101758	PZE.109101833	PZE.109101905	PZE.109102157	PZE.109102962	PZE.109103089	PZE.109103267	PZE.109103504	PZE.109103538	PZE.109103540	PZE.109103634	PZE.109103697	PZE.109103771	PZE.109103952	PZE.109104290	PZE.109104633	PZE.109104746	PZE.109104793	PZE.109104798	PZE.109104845	PZE.109105485	PZE.109105874	PZE.109105942	PZE.109105980	PZE.109106057	PZE.109106186	PZE.109106187	PZE.109106188	PZE.109106189	PZE.109106215	PZE.109106291	PZE.109106296	PZE.109106297	PZE.109106450	PZE.109106589	PZE.109106665	PZE.109106743	PZE.109106839	PZE.109106846	PZE.109107196	PZE.109107370	PZE.109107390	PZE.109107497	PZE.109107501	PZE.109107503	PZE.109107539	PZE.109107920	PZE.109108057	PZE.109108074	PZE.109108465	PZE.109108821	PZE.109108959	PZE.109109031	PZE.109109217	PZE.109109248	PZE.109109300	PZE.109109301	PZE.109109322	PZE.109109342	PZE.109109408	PZE.109109509	PZE.109109513	PZE.109109569	PZE.109109629	PZE.109109692	PZE.109109841	PZE.109109928	PZE.109109991	PZE.109110002	PZE.109110046	PZE.109110252	PZE.109110253	PZE.109110288	PZE.109110454	PZE.109110455	PZE.109110504	PZE.109110551	PZE.109110578	PZE.109110614	PZE.109111133	PZE.109112175	PZE.109112279	PZE.109112516	PZE.109112659	PZE.109112868	PZE.109112955	PZE.109113250	PZE.109113267	PZE.109113375	PZE.109113507	PZE.109113590	PZE.109113692	PZE.109113950	PZE.109113997	PZE.109114000	PZE.109114052	PZE.109114072	PZE.109114762	PZE.109115209	PZE.109115352	PZE.109115895	PZE.109115897	PZE.109115933	PZE.109115934	PZE.109115955	PZE.109116158	PZE.109116876	PZE.109117113	PZE.109117925	PZE.109118017	PZE.109118333	PZE.109119001	PZE.109119002	PZE.109119005	PZE.109119103	PZE.109119712	PZE.109119946	PZE.109119987	PZE.109120850	PZE.109120932	PZE.109120935	PZE.109120958	PZE.109120993	PZE.109121058	PZE.109121151	PZE.109121159	PZE.109121175	PZE.109121239	PZE.109121241	PZE.109121297	PZE.109121470	PZE.109121535	PZE.109121547	PZE.109121548	PZE.109121690	PZE.109121712	PZE.109121728	PZE.109121744	PZE.109121748	PZE.109121829	PZE.109121844	PZE.109121947	PZE.109122014	PZE.109122100	PZE.109122122	PZE.109122129	PZE.109122142	PZE.109122147	PZE.109122151	PZE.109122163	PZE.110000028	PZE.110000030	PZE.110000036	PZE.110000067	PZE.110000070	PZE.110000193	PZE.110000204	PZE.110000228	PZE.110000234	PZE.110000313	PZE.110000347	PZE.110000484	PZE.110000503	PZE.110000531	PZE.110000589	PZE.110000614	PZE.110000629	PZE.110000733	PZE.110000752	PZE.110000899	PZE.110001223	PZE.110001270	PZE.110001351	PZE.110001387	PZE.110001452	PZE.110002023	PZE.110002415	PZE.110002421	PZE.110002424	PZE.110002447	PZE.110002468	PZE.110002505	PZE.110002522	PZE.110002524	PZE.110002635	PZE.110002830	PZE.110003780	PZE.110004233	PZE.110004252	PZE.110004402	PZE.110004547	PZE.110005408	PZE.110005657	PZE.110005733	PZE.110005768	PZE.110006155	PZE.110006342	PZE.110006344	PZE.110006361	PZE.110006423	PZE.110006828	PZE.110007091	PZE.110007194	PZE.110007233	PZE.110007277	PZE.110007295	PZE.110007302	PZE.110007326	PZE.110007328	PZE.110007446	PZE.110007514	PZE.110007565	PZE.110007572	PZE.110008028	PZE.110008044	PZE.110008495	PZE.110008700	PZE.110008748	PZE.110008784	PZE.110008882	PZE.110008899	PZE.110008900	PZE.110008916	PZE.110008930	PZE.110008936	PZE.110008968	PZE.110008978	PZE.110009032	PZE.110009107	PZE.110009138	PZE.110009173	PZE.110009195	PZE.110009248	PZE.110009334	PZE.110009347	PZE.110009497	PZE.110009498	PZE.110009551	PZE.110009558	PZE.110009618	PZE.110009623	PZE.110009748	PZE.110009834	PZE.110009837	PZE.110009869	PZE.110009907	PZE.110009996	PZE.110010024	PZE.110010070	PZE.110010098	PZE.110010190	PZE.110010390	PZE.110010396	PZE.110010401	PZE.110010880	PZE.110010942	PZE.110010994	PZE.110011125	PZE.110011312	PZE.110012098	PZE.110012221	PZE.110012284	PZE.110012285	PZE.110012323	PZE.110012376	PZE.110012467	PZE.110012640	PZE.110012671	PZE.110012695	PZE.110012701	PZE.110012769	PZE.110012785	PZE.110013051	PZE.110013089	PZE.110013137	PZE.110013144	PZE.110013181	PZE.110013211	PZE.110013212	PZE.110013297	PZE.110013301	PZE.110013324	PZE.110013362	PZE.110013520	PZE.110013521	PZE.110013691	PZE.110013720	PZE.110013764	PZE.110013768	PZE.110013771	PZE.110013774	PZE.110013838	PZE.110013840	PZE.110013901	PZE.110013912	PZE.110014060	PZE.110014082	PZE.110014176	PZE.110014177	PZE.110014201	PZE.110014332	PZE.110014428	PZE.110014434	PZE.110014551	PZE.110014672	PZE.110014694	PZE.110014712	PZE.110014718	PZE.110014738	PZE.110014799	PZE.110014871	PZE.110014876	PZE.110014880	PZE.110014882	PZE.110014923	PZE.110015035	PZE.110015036	PZE.110015128	PZE.110015171	PZE.110015184	PZE.110015402	PZE.110015435	PZE.110015490	PZE.110015495	PZE.110015501	PZE.110015504	PZE.110015512	PZE.110015528	PZE.110015535	PZE.110015570	PZE.110015637	PZE.110015682	PZE.110015978	PZE.110016012	PZE.110016016	PZE.110016116	PZE.110016135	PZE.110016136	PZE.110016138	PZE.110016146	PZE.110016185	PZE.110016197	PZE.110016208	PZE.110016259	PZE.110016260	PZE.110016270	PZE.110016288	PZE.110016291	PZE.110016300	PZE.110016321	PZE.110016362	PZE.110016402	PZE.110016467	PZE.110016477	PZE.110016561	PZE.110016571	PZE.110016607	PZE.110016616	PZE.110016638	PZE.110016639	PZE.110016641	PZE.110016648	PZE.110016649	PZE.110016715	PZE.110016716	PZE.110016731	PZE.110016733	PZE.110016739	PZE.110016745	PZE.110016755	PZE.110016790	PZE.110016806	PZE.110016821	PZE.110016844	PZE.110016935	PZE.110016969	PZE.110016977	PZE.110017029	PZE.110017173	PZE.110017189	PZE.110017215	PZE.110017216	PZE.110017219	PZE.110017248	PZE.110017279	PZE.110017300	PZE.110017316	PZE.110017317	PZE.110017337	PZE.110017345	PZE.110017384	PZE.110017399	PZE.110017443	PZE.110017444	PZE.110017504	PZE.110017505	PZE.110017540	PZE.110017624	PZE.110017751	PZE.110017754	PZE.110017768	PZE.110017862	PZE.110017865	PZE.110017866	PZE.110017894	PZE.110017902	PZE.110017926	PZE.110017975	PZE.110017976	PZE.110018144	PZE.110018164	PZE.110018165	PZE.110018194	PZE.110018249	PZE.110018270	PZE.110018303	PZE.110018330	PZE.110018366	PZE.110018375	PZE.110018407	PZE.110018448	PZE.110018450	PZE.110018850	PZE.110018917	PZE.110018945	PZE.110018947	PZE.110018970	PZE.110019041	PZE.110019056	PZE.110019057	PZE.110019199	PZE.110019212	PZE.110019250	PZE.110019264	PZE.110019265	PZE.110019267	PZE.110019276	PZE.110019277	PZE.110019317	PZE.110019367	PZE.110019369	PZE.110019402	PZE.110019540	PZE.110019541	PZE.110019579	PZE.110019639	PZE.110019712	PZE.110019714	PZE.110019728	PZE.110019753	PZE.110019835	PZE.110019836	PZE.110019881	PZE.110019887	PZE.110019906	PZE.110019979	PZE.110020063	PZE.110020065	PZE.110020076	PZE.110020077	PZE.110020080	PZE.110020091	PZE.110020105	PZE.110020162	PZE.110020164	PZE.110020166	PZE.110020178	PZE.110020197	PZE.110020286	PZE.110020347	PZE.110020403	PZE.110020425	PZE.110020440	PZE.110020474	PZE.110020477	PZE.110020478	PZE.110020526	PZE.110020573	PZE.110020574	PZE.110020587	PZE.110020606	PZE.110020689	PZE.110020737	PZE.110020741	PZE.110020779	PZE.110020848	PZE.110020869	PZE.110020883	PZE.110020893	PZE.110020896	PZE.110020913	PZE.110020953	PZE.110020962	PZE.110021085	PZE.110021154	PZE.110021179	PZE.110021180	PZE.110021195	PZE.110021196	PZE.110021251	PZE.110021291	PZE.110021295	PZE.110021301	PZE.110021341	PZE.110021342	PZE.110021351	PZE.110021391	PZE.110021493	PZE.110021528	PZE.110021566	PZE.110021608	PZE.110021620	PZE.110021682	PZE.110021683	PZE.110021701	PZE.110021765	PZE.110021843	PZE.110021865	PZE.110021868	PZE.110021875	PZE.110021879	PZE.110021888	PZE.110021923	PZE.110021961	PZE.110022057	PZE.110022085	PZE.110022148	PZE.110022153	PZE.110022154	PZE.110022180	PZE.110022181	PZE.110022187	PZE.110022194	PZE.110022209	PZE.110022285	PZE.110022317	PZE.110022388	PZE.110022390	PZE.110022391	PZE.110022463	PZE.110022464	PZE.110022472	PZE.110022598	PZE.110022603	PZE.110022609	PZE.110022708	PZE.110022724	PZE.110022770	PZE.110022823	PZE.110022827	PZE.110022852	PZE.110022860	PZE.110022891	PZE.110022937	PZE.110022947	PZE.110022948	PZE.110022958	PZE.110022997	PZE.110023089	PZE.110023112	PZE.110023119	PZE.110023164	PZE.110023284	PZE.110023293	PZE.110023401	PZE.110023417	PZE.110023431	PZE.110023459	PZE.110023462	PZE.110023463	PZE.110023497	PZE.110023672	PZE.110023850	PZE.110023917	PZE.110023922	PZE.110023931	PZE.110023932	PZE.110023956	PZE.110024035	PZE.110024036	PZE.110024043	PZE.110024147	PZE.110024274	PZE.110024275	PZE.110024292	PZE.110024293	PZE.110024304	PZE.110024318	PZE.110024331	PZE.110024345	PZE.110024355	PZE.110024397	PZE.110024410	PZE.110024419	PZE.110024649	PZE.110024698	PZE.110024709	PZE.110024722	PZE.110024725	PZE.110024833	PZE.110024906	PZE.110024916	PZE.110024919	PZE.110024954	PZE.110024959	PZE.110024964	PZE.110024977	PZE.110024982	PZE.110024983	PZE.110025030	PZE.110025045	PZE.110025076	PZE.110025077	PZE.110025078	PZE.110025086	PZE.110025088	PZE.110025090	PZE.110025098	PZE.110025106	PZE.110025113	PZE.110025128	PZE.110025129	PZE.110025135	PZE.110025181	PZE.110025182	PZE.110025227	PZE.110025240	PZE.110025257	PZE.110025412	PZE.110025413	PZE.110025487	PZE.110025520	PZE.110025521	PZE.110025531	PZE.110025547	PZE.110025549	PZE.110025550	PZE.110025551	PZE.110025565	PZE.110025568	PZE.110025577	PZE.110025606	PZE.110025639	PZE.110025655	PZE.110025665	PZE.110025815	PZE.110025816	PZE.110025899	PZE.110025911	PZE.110025917	PZE.110025957	PZE.110025994	PZE.110025995	PZE.110026033	PZE.110026060	PZE.110026107	PZE.110026188	PZE.110026215	PZE.110026217	PZE.110026218	PZE.110026219	PZE.110026226	PZE.110026254	PZE.110026291	PZE.110026342	PZE.110026359	PZE.110026415	PZE.110026433	PZE.110026563	PZE.110026565	PZE.110026566	PZE.110026674	PZE.110026716	PZE.110026721	PZE.110026754	PZE.110026776	PZE.110026808	PZE.110026809	PZE.110026939	PZE.110026940	PZE.110026945	PZE.110026952	PZE.110026954	PZE.110026998	PZE.110027021	PZE.110027026	PZE.110027027	PZE.110027038	PZE.110027107	PZE.110027119	PZE.110027186	PZE.110027204	PZE.110027261	PZE.110027286	PZE.110027344	PZE.110027385	PZE.110027386	PZE.110027444	PZE.110027445	PZE.110027448	PZE.110027466	PZE.110027471	PZE.110027527	PZE.110027532	PZE.110027538	PZE.110027591	PZE.110027611	PZE.110027617	PZE.110027802	PZE.110027837	PZE.110027839	PZE.110027842	PZE.110027844	PZE.110027845	PZE.110027847	PZE.110027888	PZE.110027947	PZE.110027948	PZE.110027949	PZE.110028058	PZE.110028069	PZE.110028144	PZE.110028163	PZE.110028164	PZE.110028184	PZE.110028203	PZE.110028209	PZE.110028213	PZE.110028312	PZE.110028318	PZE.110028365	PZE.110028403	PZE.110028410	PZE.110028426	PZE.110028432	PZE.110028433	PZE.110028531	PZE.110028558	PZE.110028579	PZE.110028665	PZE.110028666	PZE.110028668	PZE.110028669	PZE.110028675	PZE.110028676	PZE.110028679	PZE.110028687	PZE.110028700	PZE.110028745	PZE.110028754	PZE.110028778	PZE.110028902	PZE.110028929	PZE.110028974	PZE.110028999	PZE.110029004	PZE.110029022	PZE.110029083	PZE.110029105	PZE.110029209	PZE.110029214	PZE.110029216	PZE.110029233	PZE.110029234	PZE.110029249	PZE.110029252	PZE.110029366	PZE.110029386	PZE.110029387	PZE.110029400	PZE.110029429	PZE.110029476	PZE.110029543	PZE.110029548	PZE.110029576	PZE.110029822	PZE.110029895	PZE.110029915	PZE.110029933	PZE.110029975	PZE.110030003	PZE.110030095	PZE.110030096	PZE.110030613	PZE.110030625	PZE.110030744	PZE.110031062	PZE.110031140	PZE.110031158	PZE.110031275	PZE.110031643	PZE.110031843	PZE.110031845	PZE.110031865	PZE.110031938	PZE.110032000	PZE.110032013	PZE.110032128	PZE.110032133	PZE.110032152	PZE.110032158	PZE.110032240	PZE.110032265	PZE.110032266	PZE.110032313	PZE.110032372	PZE.110032380	PZE.110032407	PZE.110032499	PZE.110032503	PZE.110032516	PZE.110032522	PZE.110032530	PZE.110032544	PZE.110032568	PZE.110032581	PZE.110032599	PZE.110032692	PZE.110032786	PZE.110032820	PZE.110032929	PZE.110032940	PZE.110032943	PZE.110032951	PZE.110032981	PZE.110033038	PZE.110033053	PZE.110033300	PZE.110033360	PZE.110033384	PZE.110033446	PZE.110033459	PZE.110033464	PZE.110033468	PZE.110033483	PZE.110033485	PZE.110033493	PZE.110033538	PZE.110033539	PZE.110033590	PZE.110033620	PZE.110033642	PZE.110033676	PZE.110033678	PZE.110033687	PZE.110033690	PZE.110033695	PZE.110033702	PZE.110033743	PZE.110033763	PZE.110033769	PZE.110033770	PZE.110033830	PZE.110033833	PZE.110033839	PZE.110033856	PZE.110033900	PZE.110034076	PZE.110034147	PZE.110034164	PZE.110034177	PZE.110034247	PZE.110034254	PZE.110034261	PZE.110034282	PZE.110034316	PZE.110034321	PZE.110034333	PZE.110034344	PZE.110034355	PZE.110034428	PZE.110034531	PZE.110034547	PZE.110034548	PZE.110034549	PZE.110034553	PZE.110034561	PZE.110034589	PZE.110034590	PZE.110034686	PZE.110034738	PZE.110034840	PZE.110034878	PZE.110034888	PZE.110034910	PZE.110035052	PZE.110035089	PZE.110035090	PZE.110035096	PZE.110035128	PZE.110035129	PZE.110035130	PZE.110035195	PZE.110035274	PZE.110035289	PZE.110035324	PZE.110035365	PZE.110035502	PZE.110035520	PZE.110035522	PZE.110035529	PZE.110035541	PZE.110035567	PZE.110035614	PZE.110035683	PZE.110035692	PZE.110035715	PZE.110035717	PZE.110035718	PZE.110035766	PZE.110035777	PZE.110035796	PZE.110035824	PZE.110035870	PZE.110035902	PZE.110035939	PZE.110035940	PZE.110035960	PZE.110035988	PZE.110036048	PZE.110036061	PZE.110036100	PZE.110036140	PZE.110036147	PZE.110036167	PZE.110036180	PZE.110036192	PZE.110036201	PZE.110036213	PZE.110036249	PZE.110036254	PZE.110036275	PZE.110036318	PZE.110036342	PZE.110036358	PZE.110036368	PZE.110036384	PZE.110036445	PZE.110036467	PZE.110036480	PZE.110036594	PZE.110036611	PZE.110036711	PZE.110036712	PZE.110036733	PZE.110036762	PZE.110036794	PZE.110036798	PZE.110036801	PZE.110036804	PZE.110036826	PZE.110036842	PZE.110036847	PZE.110036859	PZE.110036877	PZE.110036951	PZE.110036970	PZE.110037004	PZE.110037071	PZE.110037128	PZE.110037152	PZE.110037154	PZE.110037182	PZE.110037208	PZE.110037264	PZE.110037275	PZE.110037276	PZE.110037278	PZE.110037392	PZE.110037540	PZE.110037580	PZE.110037880	PZE.110037936	PZE.110037962	PZE.110037988	PZE.110038028	PZE.110038029	PZE.110038031	PZE.110038117	PZE.110038119	PZE.110038136	PZE.110038301	PZE.110038445	PZE.110038474	PZE.110038482	PZE.110038515	PZE.110038518	PZE.110038617	PZE.110038635	PZE.110038638	PZE.110038658	PZE.110038659	PZE.110038663	PZE.110038664	PZE.110038669	PZE.110038694	PZE.110038698	PZE.110038706	PZE.110038731	PZE.110038734	PZE.110038750	PZE.110038912	PZE.110038968	PZE.110039035	PZE.110039214	PZE.110039215	PZE.110039216	PZE.110039222	PZE.110039223	PZE.110039284	PZE.110039295	PZE.110039331	PZE.110039341	PZE.110039360	PZE.110039366	PZE.110039405	PZE.110039411	PZE.110039417	PZE.110039445	PZE.110039450	PZE.110039529	PZE.110039531	PZE.110039575	PZE.110039576	PZE.110039578	PZE.110039586	PZE.110039587	PZE.110039588	PZE.110039594	PZE.110039641	PZE.110039644	PZE.110039831	PZE.110039856	PZE.110040010	PZE.110040021	PZE.110040063	PZE.110040068	PZE.110040111	PZE.110040162	PZE.110040221	PZE.110040421	PZE.110040431	PZE.110040487	PZE.110040514	PZE.110040541	PZE.110040542	PZE.110040574	PZE.110040601	PZE.110040602	PZE.110040704	PZE.110040705	PZE.110040719	PZE.110040730	PZE.110040738	PZE.110040812	PZE.110040848	PZE.110040881	PZE.110040909	PZE.110040961	PZE.110040983	PZE.110041070	PZE.110041135	PZE.110041152	PZE.110041161	PZE.110041163	PZE.110041164	PZE.110041173	PZE.110041280	PZE.110041283	PZE.110041371	PZE.110041373	PZE.110041376	PZE.110041398	PZE.110041431	PZE.110041441	PZE.110041561	PZE.110041582	PZE.110041663	PZE.110041758	PZE.110041766	PZE.110041812	PZE.110041845	PZE.110041853	PZE.110041897	PZE.110042007	PZE.110042009	PZE.110042012	PZE.110042016	PZE.110042018	PZE.110042033	PZE.110042144	PZE.110042215	PZE.110042230	PZE.110042237	PZE.110042260	PZE.110042284	PZE.110042360	PZE.110042376	PZE.110042393	PZE.110042543	PZE.110042544	PZE.110042577	PZE.110042705	PZE.110042757	PZE.110042758	PZE.110042836	PZE.110042839	PZE.110042854	PZE.110043015	PZE.110043016	PZE.110043019	PZE.110043032	PZE.110043055	PZE.110043081	PZE.110043083	PZE.110043085	PZE.110043117	PZE.110043119	PZE.110043178	PZE.110043184	PZE.110043216	PZE.110043224	PZE.110043243	PZE.110043317	PZE.110043381	PZE.110043433	PZE.110043443	PZE.110043595	PZE.110043600	PZE.110043604	PZE.110043639	PZE.110043675	PZE.110043780	PZE.110043832	PZE.110043891	PZE.110043920	PZE.110044004	PZE.110044111	PZE.110044119	PZE.110044134	PZE.110044190	PZE.110044194	PZE.110044266	PZE.110044276	PZE.110044324	PZE.110044348	PZE.110044398	PZE.110044429	PZE.110044484	PZE.110044487	PZE.110044488	PZE.110044509	PZE.110044513	PZE.110044515	PZE.110044584	PZE.110044605	PZE.110044623	PZE.110044642	PZE.110044652	PZE.110044817	PZE.110044872	PZE.110044891	PZE.110044946	PZE.110045047	PZE.110045084	PZE.110045138	PZE.110045167	PZE.110045288	PZE.110045482	PZE.110045595	PZE.110045597	PZE.110045599	PZE.110045612	PZE.110045620	PZE.110045687	PZE.110045755	PZE.110045871	PZE.110045919	PZE.110045930	PZE.110045961	PZE.110045983	PZE.110046005	PZE.110046065	PZE.110046160	PZE.110046162	PZE.110046284	PZE.110046339	PZE.110046358	PZE.110046391	PZE.110046444	PZE.110046449	PZE.110046476	PZE.110046499	PZE.110046521	PZE.110046685	PZE.110046826	PZE.110046836	PZE.110046875	PZE.110046880	PZE.110046902	PZE.110046915	PZE.110046923	PZE.110047000	PZE.110047047	PZE.110047118	PZE.110047164	PZE.110047212	PZE.110047350	PZE.110047385	PZE.110047389	PZE.110047501	PZE.110047506	PZE.110047507	PZE.110047566	PZE.110047687	PZE.110047799	PZE.110047800	PZE.110047810	PZE.110047826	PZE.110047831	PZE.110047897	PZE.110047949	PZE.110047950	PZE.110047963	PZE.110047988	PZE.110047997	PZE.110047999	PZE.110048000	PZE.110048001	PZE.110048002	PZE.110048009	PZE.110048083	PZE.110048157	PZE.110048295	PZE.110048319	PZE.110048320	PZE.110048333	PZE.110048346	PZE.110048382	PZE.110048430	PZE.110048466	PZE.110048479	PZE.110048546	PZE.110048719	PZE.110048720	PZE.110048796	PZE.110048897	PZE.110048913	PZE.110048922	PZE.110048924	PZE.110048995	PZE.110048998	PZE.110048999	PZE.110049007	PZE.110049032	PZE.110049040	PZE.110049068	PZE.110049100	PZE.110049179	PZE.110049182	PZE.110049183	PZE.110049186	PZE.110049194	PZE.110049203	PZE.110049278	PZE.110049371	PZE.110049376	PZE.110049383	PZE.110049404	PZE.110049465	PZE.110049474	PZE.110049572	PZE.110049611	PZE.110049612	PZE.110049642	PZE.110049660	PZE.110049716	PZE.110049734	PZE.110049766	PZE.110049805	PZE.110049820	PZE.110049849	PZE.110049851	PZE.110049871	PZE.110049917	PZE.110049918	PZE.110049919	PZE.110049922	PZE.110049940	PZE.110049941	PZE.110049943	PZE.110049970	PZE.110049981	PZE.110050010	PZE.110050012	PZE.110050042	PZE.110050049	PZE.110050151	PZE.110050177	PZE.110050273	PZE.110050326	PZE.110050401	PZE.110050499	PZE.110050559	PZE.110050659	PZE.110050711	PZE.110050720	PZE.110050759	PZE.110050769	PZE.110050786	PZE.110050798	PZE.110050822	PZE.110050825	PZE.110050833	PZE.110050858	PZE.110050880	PZE.110050915	PZE.110050917	PZE.110050957	PZE.110050984	PZE.110051013	PZE.110051063	PZE.110051078	PZE.110051095	PZE.110051105	PZE.110051109	PZE.110051116	PZE.110051199	PZE.110051214	PZE.110051347	PZE.110051364	PZE.110051398	PZE.110051403	PZE.110051444	PZE.110051459	PZE.110051471	PZE.110051603	PZE.110051604	PZE.110051607	PZE.110051617	PZE.110051621	PZE.110051624	PZE.110051669	PZE.110051674	PZE.110051693	PZE.110051722	PZE.110051725	PZE.110051788	PZE.110051800	PZE.110051803	PZE.110051808	PZE.110051815	PZE.110051877	PZE.110051950	PZE.110052027	PZE.110052083	PZE.110052085	PZE.110052160	PZE.110052173	PZE.110052178	PZE.110052179	PZE.110052219	PZE.110052323	PZE.110052325	PZE.110052341	PZE.110052409	PZE.110052414	PZE.110052473	PZE.110052644	PZE.110052645	PZE.110052727	PZE.110052758	PZE.110052763	PZE.110052783	PZE.110052835	PZE.110052967	PZE.110053003	PZE.110053095	PZE.110053112	PZE.110053116	PZE.110053171	PZE.110053184	PZE.110053194	PZE.110053270	PZE.110053289	PZE.110053320	PZE.110053321	PZE.110053322	PZE.110053327	PZE.110053337	PZE.110053348	PZE.110053356	PZE.110053385	PZE.110053442	PZE.110053456	PZE.110053501	PZE.110053502	PZE.110053568	PZE.110053629	PZE.110053645	PZE.110053667	PZE.110053712	PZE.110053819	PZE.110053918	PZE.110053932	PZE.110053936	PZE.110053946	PZE.110054039	PZE.110054047	PZE.110054072	PZE.110054162	PZE.110054222	PZE.110054263	PZE.110054274	PZE.110054331	PZE.110054358	PZE.110054359	PZE.110054411	PZE.110054430	PZE.110054512	PZE.110054523	PZE.110054529	PZE.110054787	PZE.110054846	PZE.110054933	PZE.110054937	PZE.110054954	PZE.110054960	PZE.110054977	PZE.110055076	PZE.110055103	PZE.110055119	PZE.110055126	PZE.110055234	PZE.110055292	PZE.110055323	PZE.110055538	PZE.110055585	PZE.110055586	PZE.110055587	PZE.110055591	PZE.110055594	PZE.110055661	PZE.110055663	PZE.110055694	PZE.110055703	PZE.110055796	PZE.110055805	PZE.110055806	PZE.110055826	PZE.110055942	PZE.110055947	PZE.110055966	PZE.110055974	PZE.110056000	PZE.110056036	PZE.110056100	PZE.110056119	PZE.110056122	PZE.110056149	PZE.110056189	PZE.110056221	PZE.110056226	PZE.110056279	PZE.110056306	PZE.110056364	PZE.110056375	PZE.110056427	PZE.110056428	PZE.110056432	PZE.110056433	PZE.110056602	PZE.110056646	PZE.110056846	PZE.110056885	PZE.110056957	PZE.110056997	PZE.110057129	PZE.110057174	PZE.110057192	PZE.110057204	PZE.110057255	PZE.110057367	PZE.110057401	PZE.110057420	PZE.110057433	PZE.110057438	PZE.110057598	PZE.110057638	PZE.110057675	PZE.110057720	PZE.110057727	PZE.110057729	PZE.110057752	PZE.110057767	PZE.110057872	PZE.110057895	PZE.110057940	PZE.110057972	PZE.110057976	PZE.110057991	PZE.110058027	PZE.110058101	PZE.110058112	PZE.110058114	PZE.110058227	PZE.110058232	PZE.110058308	PZE.110058314	PZE.110058320	PZE.110058430	PZE.110058440	PZE.110058483	PZE.110058551	PZE.110058576	PZE.110058591	PZE.110058653	PZE.110058700	PZE.110058755	PZE.110058869	PZE.110058964	PZE.110059239	PZE.110059287	PZE.110059338	PZE.110059358	PZE.110059383	PZE.110059384	PZE.110059392	PZE.110059693	PZE.110059915	PZE.110059917	PZE.110059919	PZE.110059994	PZE.110060007	PZE.110060014	PZE.110060021	PZE.110060077	PZE.110060187	PZE.110060367	PZE.110060368	PZE.110060375	PZE.110060420	PZE.110060456	PZE.110060546	PZE.110060686	PZE.110060699	PZE.110060702	PZE.110060779	PZE.110060831	PZE.110060846	PZE.110060849	PZE.110060949	PZE.110060950	PZE.110060997	PZE.110061071	PZE.110061082	PZE.110061085	PZE.110061111	PZE.110061193	PZE.110061194	PZE.110061221	PZE.110061228	PZE.110061229	PZE.110061473	PZE.110061488	PZE.110061523	PZE.110061549	PZE.110061557	PZE.110061562	PZE.110061577	PZE.110061578	PZE.110061618	PZE.110061626	PZE.110061629	PZE.110061633	PZE.110061642	PZE.110061643	PZE.110061644	PZE.110061648	PZE.110061725	PZE.110061773	PZE.110061871	PZE.110061927	PZE.110061935	PZE.110062213	PZE.110062319	PZE.110062376	PZE.110062461	PZE.110062611	PZE.110062653	PZE.110062671	PZE.110062675	PZE.110062774	PZE.110062783	PZE.110062795	PZE.110062812	PZE.110062823	PZE.110062858	PZE.110062889	PZE.110062890	PZE.110062920	PZE.110062942	PZE.110062953	PZE.110063006	PZE.110063145	PZE.110063281	PZE.110063317	PZE.110063340	PZE.110063475	PZE.110063489	PZE.110063643	PZE.110063732	PZE.110063741	PZE.110063766	PZE.110063814	PZE.110063815	PZE.110063846	PZE.110063916	PZE.110063987	PZE.110064091	PZE.110064111	PZE.110064145	PZE.110064279	PZE.110064304	PZE.110064326	PZE.110064395	PZE.110064414	PZE.110064415	PZE.110064752	PZE.110064807	PZE.110065001	PZE.110065112	PZE.110065138	PZE.110065198	PZE.110065253	PZE.110065401	PZE.110065411	PZE.110065551	PZE.110065697	PZE.110065747	PZE.110065778	PZE.110065896	PZE.110065899	PZE.110065912	PZE.110065913	PZE.110066100	PZE.110066194	PZE.110066213	PZE.110066280	PZE.110066302	PZE.110066307	PZE.110066331	PZE.110066347	PZE.110066351	PZE.110066390	PZE.110066416	PZE.110066417	PZE.110066518	PZE.110066634	PZE.110066651	PZE.110066683	PZE.110066732	PZE.110066819	PZE.110066830	PZE.110066840	PZE.110066900	PZE.110066917	PZE.110066918	PZE.110066919	PZE.110066955	PZE.110067110	PZE.110067175	PZE.110067192	PZE.110067218	PZE.110067273	PZE.110067348	PZE.110067406	PZE.110067422	PZE.110067757	PZE.110067890	PZE.110067922	PZE.110068071	PZE.110068110	PZE.110068163	PZE.110068252	PZE.110068347	PZE.110068421	PZE.110068582	PZE.110068661	PZE.110068690	PZE.110068820	PZE.110068943	PZE.110069009	PZE.110069014	PZE.110069086	PZE.110069097	PZE.110069120	PZE.110069146	PZE.110069267	PZE.110069414	PZE.110069534	PZE.110069537	PZE.110069697	PZE.110069715	PZE.110069835	PZE.110069994	PZE.110070122	PZE.110070160	PZE.110070169	PZE.110070170	PZE.110070241	PZE.110070282	PZE.110070319	PZE.110070387	PZE.110070495	PZE.110070679	PZE.110070763	PZE.110070863	PZE.110070914	PZE.110071471	PZE.110071480	PZE.110071491	PZE.110071610	PZE.110071736	PZE.110071740	PZE.110071859	PZE.110071970	PZE.110071987	PZE.110072041	PZE.110072207	PZE.110072208	PZE.110072215	PZE.110072258	PZE.110072280	PZE.110072468	PZE.110072497	PZE.110072562	PZE.110072980	PZE.110073003	PZE.110073014	PZE.110073017	PZE.110073151	PZE.110073230	PZE.110073381	PZE.110073412	PZE.110073459	PZE.110073500	PZE.110073576	PZE.110073579	PZE.110073660	PZE.110073743	PZE.110073810	PZE.110073847	PZE.110073895	PZE.110073934	PZE.110074007	PZE.110074199	PZE.110074413	PZE.110074462	PZE.110074757	PZE.110074775	PZE.110074955	PZE.110075161	PZE.110075434	PZE.110076077	PZE.110076115	PZE.110076146	PZE.110076169	PZE.110076191	PZE.110076741	PZE.110076759	PZE.110077625	PZE.110077785	PZE.110078631	PZE.110078694	PZE.110079137	PZE.110079144	PZE.110079148	PZE.110079152	PZE.110079659	PZE.110079791	PZE.110079903	PZE.110079932	PZE.110080018	PZE.110080302	PZE.110080305	PZE.110080409	PZE.110080486	PZE.110080492	PZE.110080741	PZE.110081157	PZE.110082048	PZE.110082080	PZE.110082173	PZE.110082211	PZE.110082314	PZE.110082557	PZE.110083337	PZE.110083375	PZE.110083604	PZE.110083653	PZE.110083667	PZE.110083952	PZE.110084114	PZE.110084185	PZE.110084249	PZE.110084409	PZE.110084538	PZE.110084609	PZE.110084754	PZE.110084927	PZE.110085296	PZE.110085540	PZE.110085656	PZE.110085687	PZE.110085688	PZE.110085760	PZE.110085769	PZE.110086018	PZE.110086343	PZE.110086393	PZE.110086687	PZE.110086791	PZE.110087471	PZE.110087530	PZE.110087648	PZE.110087783	PZE.110087849	PZE.110087939	PZE.110087958	PZE.110088311	PZE.110088338	PZE.110088626	PZE.110088629	PZE.110088632	PZE.110088808	PZE.110088931	PZE.110089009	PZE.110089201	PZE.110089526	PZE.110089537	PZE.110089655	PZE.110089707	PZE.110089752	PZE.110089809	PZE.110089816	PZE.110089917	PZE.110090052	PZE.110090075	PZE.110090076	PZE.110090122	PZE.110090126	PZE.110090193	PZE.110090205	PZE.110090722	PZE.110090736	PZE.110090887	PZE.110090963	PZE.110091041	PZE.110091103	PZE.110091104	PZE.110091124	PZE.110091181	PZE.110091228	PZE.110091831	PZE.110091879	PZE.110092089	PZE.110092504	PZE.110092698	PZE.110092938	PZE.110093225	PZE.110093258	PZE.110093304	PZE.110093311	PZE.110093416	PZE.110094343	PZE.110094577	PZE.110094667	PZE.110094832	PZE.110094849	PZE.110095191	PZE.110095192	PZE.110095199	PZE.110095259	PZE.110095271	PZE.110095272	PZE.110095392	PZE.110096556	PZE.110097238	PZE.110097359	PZE.110097371	PZE.110097539	PZE.110097576	PZE.110097613	PZE.110097661	PZE.110097736	PZE.110098079	PZE.110098124	PZE.110098492	PZE.110099037	PZE.110099188	PZE.110099681	PZE.110100195	PZE.110100385	PZE.110100480	PZE.110100547	PZE.110100655	PZE.110100695	PZE.110101412	PZE.110102022	PZE.110102174	PZE.110102178	PZE.110102485	PZE.110102651	PZE.110102725	PZE.110102769	PZE.110102799	PZE.110102934	PZE.110103019	PZE.110103054	PZE.110103108	PZE.110103130	PZE.110103147	PZE.110103149	PZE.110103156	PZE.110103165	PZE.110103320	PZE.110103696	PZE.110104616	PZE.110105234	PZE.110105426	PZE.110105428	PZE.110105598	PZE.110105621	PZE.110106108	PZE.110106461	PZE.110106563	PZE.110106767	PZE.110106915	PZE.110107438	PZE.110107635	PZE.110108403	PZE.110108692	PZE.110108720	PZE.110108781	PZE.110109001	PZE.110109012	PZE.110109199	PZE.110109218	PZE.110109364	PZE.110109365	PZE.110109379	PZE.110109454	PZE.110109455	PZE.110109468	PZE.110109490	PZE.110109885	PZE.110110463	PZE.110110920	PZE.110110964	PZE.110111094	PZE.110111131	PZE.110111357	PZE.110111368	PZE.110111370	PZE.110111388	PZE.110111408	PZE.110111412	PZE.110111438	PZE.110111440	PZE.110111453	PZE.110111485	PZE0000752689	PZE0001244182	PZE0003008031	PZE0003536793	PZE0003695226	PZE0003716573	PZE0003747944	PZE0003935166	PZE0004090171	PZE0004094707	PZE0004096321	PZE0004402268	PZE0004602655	PZE0005672227	PZE0005896632	PZE0005899860	PZE0006006207	PZE0006168173	PZE0006234802	PZE0006576742	PZE0006601999	PZE0006619827	PZE0008411093	PZE0008527488	PZE0008531494	PZE0008532123	PZE0008533122	PZE0008852326	PZE0010534402	PZE0014500956	PZE0014607267
[truncated: 7,520,972 more chars]
