# Supplementary material for: Phylogenetic relationships and genetic diversity of Tunisian maize landraces
Source: PLoS One. 2025 Jan 22;20(1):e0316185. doi: 10.1371/journal.pone.0316185 (PMC11753626; doi:10.1371/journal.pone.0316185)
Supplement: S3 File — (TXT) [file pone.0316185.s006.txt]

DivZea-050712-P1-A01	DivZea-050712-P1-A02	DivZea-050712-P1-A03	DivZea-050712-P1-A04	DivZea-050712-P1-A06	DivZea-050712-P1-A07	DivZea-050712-P1-A08	DivZea-050712-P1-A09	DivZea-050712-P1-A10	DivZea-050712-P1-A11	DivZea-050712-P1-A12	DivZea-050712-P1-B01	DivZea-050712-P1-B02	DivZea-050712-P1-B03	DivZea-050712-P1-B04	DivZea-050712-P1-B05	DivZea-050712-P1-B06	DivZea-050712-P1-B07	DivZea-050712-P1-B08	DivZea-050712-P1-B09	DivZea-050712-P1-B10	DivZea-050712-P1-B11	DivZea-050712-P1-B12	DivZea-050712-P1-C01	DivZea-050712-P1-C02	DivZea-050712-P1-C03	DivZea-050712-P1-C05	DivZea-050712-P1-C06	DivZea-050712-P1-C07	DivZea-050712-P1-C08	DivZea-050712-P1-C09	DivZea-050712-P1-C10	DivZea-050712-P1-C11	DivZea-050712-P1-C12	DivZea-050712-P1-D01	DivZea-050712-P1-D02	DivZea-050712-P1-D03	DivZea-050712-P1-D04	DivZea-050712-P1-D05	DivZea-050712-P1-D06	DivZea-050712-P1-D07	DivZea-050712-P1-D08	DivZea-050712-P1-D09	DivZea-050712-P1-D10	DivZea-050712-P1-D11	DivZea-050712-P1-D12	DivZea-050712-P1-E01	DivZea-050712-P1-E02	DivZea-050712-P1-E03	DivZea-050712-P1-E04
DivZea-050712-P1-A01	NA	0.311720759419811	0.413665600081377	0.349253952472623	0.412806798694271	0.391387621721876	0.380461007435517	0.366274320529935	0.430543524092278	0.415424274772531	0.386524266993943	0.443001488732002	0.38601964417112	0.451228199717819	0.368986787931553	0.487367358926789	0.475793492817582	0.497395604545058	0.492079563001076	0.492292534804966	0.313229940265675	0.390091606960663	0.360274346831155	0.386618506406269	0.413104576515541	0.391497296650483	0.401396271251382	0.393013607561034	0.388971493749108	0.418759188439438	0.369198172540607	0.447824272066012	0.364867447531771	0.314532388326291	0.377534253525376	0.448009726274569	0.498807817917528	0.493072782926666	0.486238047506464	0.461609547617575	0.450032322473227	0.443639091988337	0.28892028866071	0.330020150938886	0.369029583238584	0.365322930409076	0.400889691797239	0.480004637076907	0.37539298648607
DivZea-050712-P1-A02	0.311720759419811	NA	0.376731486996364	0.282827517434704	0.380756545082211	0.332580599286944	0.327740427592084	0.318703404924374	0.393947321597707	0.356536164830312	0.335772592827169	0.403465261626912	0.333155991314251	0.412200323908192	0.312106003539425	0.453239335036202	0.441757779650003	0.467416663035898	0.457889957483705	0.456319318350485	0.224614120653784	0.340162625242835	0.29720362959559	0.330632662254671	0.369604674967105	0.344651223992011	0.353398903775642	0.345172064333114	0.333691179910622	0.375420994976382	0.309886282657221	0.409359984739651	0.318863002543473	0.267790842002163	0.334065631857288	0.412941570980468	0.462538486029892	0.462239415516242	0.451991838118298	0.430796895704969	0.416649312534939	0.408243486494982	0.232421893007961	0.275867723057718	0.310594070440377	0.310426652616657	0.356459424730551	0.4542022709154	0.333413569061958
DivZea-050712-P1-A03	0.413665600081377	0.376731486996364	NA	0.398746433752445	0.456571840527988	0.431539145732718	0.426032114305557	0.423818304145905	0.465606946344141	0.450777895000665	0.408143970632722	0.462709800278415	0.411658445220824	0.469418449118373	0.39736488815872	0.500099250570347	0.491733979781982	0.516137560225947	0.505138188831433	0.505698789816946	0.368239247943323	0.422996088983436	0.391544049883866	0.412759374805828	0.434009559768779	0.423211078945623	0.424837695845782	0.418461458138205	0.416519924239895	0.441242072146652	0.402702414898733	0.474129808050506	0.385963648218637	0.385422856329347	0.410018111786111	0.464391626662986	0.499823646228318	0.50551462068194	0.496585579415543	0.478375656591182	0.462997168295576	0.46016951487682	0.357385346986287	0.387785708715105	0.399177473346496	0.395994935921862	0.420941888018572	0.496116930058004	0.392218729717311
DivZea-050712-P1-A04	0.349253952472623	0.282827517434704	0.398746433752445	NA	0.403777423883699	0.364654069501986	0.368019221248071	0.350734550074655	0.410231460607002	0.390103952929908	0.359610837839602	0.420032000748105	0.359395462862511	0.431970686039706	0.34196795082991	0.469098090459376	0.455609598399457	0.484021376231131	0.471049831732301	0.474804350595232	0.278128728706671	0.36640716087459	0.327835107253236	0.359738848310328	0.388909847632303	0.373199859456629	0.377371613848898	0.365293249681066	0.364284565442021	0.395847332743303	0.340152111354762	0.430384691204971	0.344246828728796	0.315280154186375	0.361413480833783	0.429427075685972	0.478519362238248	0.474628623930687	0.469733935111356	0.447868882625339	0.432816074589401	0.427447340319974	0.280981646081908	0.305617004344384	0.34383696315706	0.340089859641014	0.381962055982464	0.467296939230107	0.359738455337237
DivZea-050712-P1-A06	0.412806798694271	0.380756545082211	0.456571840527988	0.403777423883699	NA	0.428588046640521	0.433978069109691	0.430293351186109	0.471432793372179	0.456002568928277	0.407547526698457	0.456584747441071	0.416752193624616	0.460681316732535	0.393020165136233	0.496105715335671	0.479996555287698	0.499870563010408	0.495124459174737	0.492899886392856	0.371001198352289	0.411997070417073	0.391026771787262	0.409372483936016	0.431295578445553	0.418015410134901	0.419064774014747	0.413609061295697	0.417156918574418	0.431945557374059	0.400327833625834	0.464365149355228	0.399372559772021	0.38653085635971	0.405166035390643	0.45282689583481	0.493348796972827	0.492641283589492	0.487447390805458	0.463524753402851	0.450381644675374	0.454245301493424	0.366986496374429	0.382368549334957	0.395760870226447	0.390830462765932	0.434957881797203	0.490713069727567	0.409526463439802
DivZea-050712-P1-A07	0.391387621721876	0.332580599286944	0.431539145732718	0.364654069501986	0.428588046640521	NA	0.409165316889785	0.374383326365912	0.449455581592994	0.416126176736178	0.383922781925705	0.436801503904759	0.39021046983146	0.445796465099253	0.371444709683893	0.483217228714123	0.473730512688639	0.49418567756182	0.482736018330434	0.482299777844744	0.312462182317097	0.395099978488547	0.364099413055651	0.382840066231567	0.412681663245359	0.398366567440947	0.399105373014037	0.389125185834067	0.38661761852963	0.413431701884109	0.371042254400843	0.448432294662987	0.376863867684942	0.363108168946825	0.393783325217204	0.447191473380279	0.492678052457764	0.488696950102959	0.481235419656595	0.463523892484698	0.450529195595361	0.449481770655903	0.339314737127394	0.367976448896805	0.378371740743329	0.36507306099222	0.410918804717454	0.485180668865874	0.387971861580867
DivZea-050712-P1-A08	0.380461007435517	0.327740427592084	0.426032114305557	0.368019221248071	0.433978069109691	0.409165316889785	NA	0.394244770642129	0.437176919963824	0.421049822540425	0.390060071715442	0.441576359784268	0.385185478886404	0.448817511491932	0.369912359294957	0.48833015879299	0.473784915506439	0.495515290520235	0.488711153441596	0.486490101349355	0.333772253665485	0.397395319751961	0.362398394187012	0.388978779246415	0.412041540610873	0.402041390179051	0.40153616076573	0.394818677878537	0.389392071402958	0.416464142045734	0.374506720937304	0.448884278611061	0.373838356176189	0.352972488426352	0.389203178634361	0.44925663473873	0.490948388812048	0.491061452038645	0.48178049418812	0.463534359169894	0.448853433120033	0.445523159305733	0.319827041452564	0.353206841389845	0.373167902732317	0.367540039764899	0.410562642977577	0.485572446976462	0.390501502512413
DivZea-050712-P1-A09	0.366274320529935	0.318703404924374	0.423818304145905	0.350734550074655	0.430293351186109	0.374383326365912	0.394244770642129	NA	0.445399670070591	0.411545695174337	0.388957273037047	0.448594141781277	0.389106139114772	0.457206381665589	0.374186484000017	0.491743159370706	0.482166446385221	0.504847629675433	0.494093392003516	0.498143632884364	0.307758628752797	0.397979612490732	0.363605204248066	0.390239191635703	0.419404242119672	0.404805950761404	0.405513113315219	0.398136050311802	0.390012014053673	0.424050465853542	0.375363788245946	0.455027531270382	0.376786128952863	0.351358838730312	0.396036141176545	0.456190904481562	0.499132940200983	0.501279125238801	0.491810978905379	0.471970551222891	0.458663511587463	0.454383100781398	0.321334229237379	0.3547435163847	0.371607134349344	0.374705510377739	0.413930886284973	0.493768822034476	0.393332321234212
DivZea-050712-P1-A10	0.430543524092278	0.393947321597707	0.465606946344141	0.410231460607002	0.471432793372179	0.449455581592994	0.437176919963824	0.445399670070591	NA	0.474777286680929	0.429983520560044	0.473970340028807	0.434659732909818	0.484713068811449	0.41432744585644	0.513117062116897	0.502899357315411	0.523907903753796	0.516407688931483	0.516551564026046	0.388322310807184	0.436438898762211	0.412838749058301	0.427611938966987	0.454423148571521	0.442152194398285	0.4430524161692	0.434600994951126	0.43260852953285	0.454014149488865	0.418282216440629	0.486924392231493	0.419337698740116	0.397040283128214	0.421239440489873	0.473217428503794	0.505004003202628	0.51387131835778	0.505448528330762	0.487739155058769	0.469423948492623	0.469148896233204	0.376004839336705	0.388282747636494	0.419158866010705	0.411863137301169	0.449145339123377	0.512389825793208	0.430567325795703
DivZea-050712-P1-A11	0.415424274772531	0.356536164830312	0.450777895000665	0.390103952929908	0.456002568928277	0.416126176736178	0.421049822540425	0.411545695174337	0.474777286680929	NA	0.41881732827871	0.475928643018932	0.418794700750159	0.479703935711566	0.399762576327612	0.513615470804558	0.506651836449885	0.528929346435542	0.518720572151664	0.518116620215093	0.344419472964568	0.425452903575995	0.391644855840129	0.416675778892174	0.44618202694096	0.4268097044659	0.433979675803741	0.424522542994448	0.41662809219632	0.448167890979766	0.399948373397141	0.476418962670109	0.404673372578731	0.390284466178389	0.426991721079801	0.48450280229273	0.521598756664808	0.524787689176072	0.517029537766695	0.497055030557268	0.484829624468338	0.483047248026219	0.363756692221154	0.381712703213548	0.403726204020601	0.403956440482699	0.437689462333848	0.513207366416447	0.414526767226257
DivZea-050712-P1-A12	0.386524266993943	0.335772592827169	0.408143970632722	0.359610837839602	0.407547526698457	0.383922781925705	0.390060071715442	0.388957273037047	0.429983520560044	0.41881732827871	NA	0.310929226720944	0.258317706010011	0.327867685489778	0.228721285560838	0.377125575876897	0.323770402296061	0.365454317319891	0.356588606329398	0.35641247963285	0.31994992206107	0.311572458306323	0.268321019355329	0.249892895726983	0.250368798636362	0.302386882798041	0.237611525103524	0.236489656541749	0.265683637617452	0.245063156712653	0.289473231899354	0.36602718405593	0.294370949987082	0.347994784554455	0.285277237828821	0.310127940167822	0.371570840955815	0.357756613734623	0.359346619969809	0.334323832524818	0.309615565418606	0.328597364967415	0.308771081715912	0.348239176729456	0.290302728465634	0.241208521880587	0.332226397738271	0.364930676978863	0.30768858860576
DivZea-050712-P1-B01	0.443001488732002	0.403465261626912	0.462709800278415	0.420032000748105	0.456584747441071	0.436801503904759	0.441576359784268	0.448594141781277	0.473970340028807	0.475928643018932	0.310929226720944	NA	0.351315545898495	0.34992202032743	0.317237551619629	0.368803950407513	0.348748390680593	0.360660228137383	0.345715833017432	0.346958303832422	0.386182374644436	0.37490882956724	0.329641932139739	0.323996830117079	0.325238110203489	0.361140885400239	0.315888559135469	0.319754468815093	0.337560663572481	0.322998034032913	0.347858520599076	0.373806865106985	0.342499163168716	0.408750358199251	0.322992141737626	0.331732356414439	0.384355975712456	0.371430547449709	0.369131131106839	0.346503327105756	0.325832454827629	0.352421316271206	0.375610109193182	0.406480247395406	0.346868158301152	0.303888812591628	0.369114707373441	0.383413743962408	0.358771727309971
DivZea-050712-P1-B02	0.38601964417112	0.333155991314251	0.411658445220824	0.359395462862511	0.416752193624616	0.39021046983146	0.385185478886404	0.389106139114772	0.434659732909818	0.418794700750159	0.258317706010011	0.351315545898495	NA	0.36249235849238	0.275049103017394	0.402684226185253	0.357005167369565	0.40065232444788	0.392850627437631	0.394718326112911	0.317749663274536	0.332818401582451	0.294729885083972	0.2931419395961	0.311665148334095	0.334136226675364	0.294146407312049	0.291051547819578	0.302601211473386	0.304574455106317	0.308553441199983	0.382259468996149	0.314814804411625	0.352485042838233	0.320636128346561	0.358759282035159	0.408441354676684	0.404069287323015	0.398710998995268	0.378995688805037	0.356736357184495	0.367251223334093	0.313791483240082	0.348887074776218	0.311920118568253	0.280277175517822	0.349355579397245	0.40878786070707	0.330864968875533
DivZea-050712-P1-B03	0.451228199717819	0.412200323908192	0.469418449118373	0.431970686039706	0.460681316732535	0.445796465099253	0.448817511491932	0.457206381665589	0.484713068811449	0.479703935711566	0.327867685489778	0.34992202032743	0.36249235849238	NA	0.329878658785012	0.374708011177161	0.374853795954396	0.376560346905395	0.358222463446055	0.360637869468944	0.398320411650478	0.390001052275162	0.345631766108016	0.345811804518259	0.347456625012232	0.371909345115274	0.338348385056496	0.339671564268632	0.354855697507522	0.341218099065735	0.367347831305701	0.369289002259806	0.363768485427506	0.417636667302341	0.351123083228686	0.363305732895841	0.409172383589911	0.403246289131634	0.396835031291051	0.377429132030825	0.361350392767907	0.38047136364705	0.390111771033034	0.41645046447373	0.367422541977576	0.317256616211101	0.380562797098258	0.403273745036462	0.377922171282827
DivZea-050712-P1-B04	0.368986787931553	0.312106003539425	0.39736488815872	0.34196795082991	0.393020165136233	0.371444709683893	0.369912359294957	0.374186484000017	0.41432744585644	0.399762576327612	0.228721285560838	0.317237551619629	0.275049103017394	0.329878658785012	NA	0.378010245379783	0.342199874307772	0.375375812179822	0.361690246335107	0.359536565419864	0.294770357400479	0.312365260508022	0.261693320270237	0.262758618202196	0.273313470173497	0.302134100425277	0.258319714386701	0.254542700189246	0.272491076002298	0.270622626674091	0.283730374153315	0.361522963123729	0.285112648679332	0.328639963021535	0.28069081516127	0.321476864416637	0.382029491097181	0.371414188013875	0.368308581866809	0.346657634074977	0.321456331516135	0.336674414965141	0.288178325929754	0.326116272738993	0.284492538624346	0.235359822388622	0.322907522132334	0.378430796713291	0.298834586457836
DivZea-050712-P1-B05	0.487367358926789	0.453239335036202	0.500099250570347	0.469098090459376	0.496105715335671	0.483217228714123	0.48833015879299	0.491743159370706	0.513117062116897	0.513615470804558	0.377125575876897	0.368803950407513	0.402684226185253	0.374708011177161	0.378010245379783	NA	0.379005004372916	0.382433394634387	0.353062800145458	0.349008032165372	0.438260734855753	0.428848222695924	0.385229688939208	0.383877418690921	0.385772169698901	0.40927897307948	0.376450142911809	0.382631236977929	0.396031539926529	0.379405883219848	0.404008668992138	0.392652482133099	0.398233780484927	0.461587893914102	0.381454074601171	0.374142369328101	0.416360809484153	0.414739892438653	0.404593741125769	0.389879684965402	0.373943173806629	0.397711950720269	0.431176586426401	0.456126926472198	0.398281686712512	0.357939148797268	0.410245981674491	0.417353446755468	0.410961328141684
DivZea-050712-P1-B06	0.475793492817582	0.441757779650003	0.491733979781982	0.455609598399457	0.479996555287698	0.473730512688639	0.473784915506439	0.482166446385221	0.502899357315411	0.506651836449885	0.323770402296061	0.348748390680593	0.357005167369565	0.374853795954396	0.342199874307772	0.379005004372916	NA	0.333582600406649	0.345086578750366	0.335207305546518	0.425133252825459	0.395113422588229	0.363314619588148	0.340226215314038	0.335924540688171	0.382596911505224	0.32220952971069	0.330365051374418	0.358767533404193	0.324321673846797	0.378303977321264	0.40812195048899	0.375251457362596	0.444542574057402	0.341248896066015	0.323510011954591	0.378797214366873	0.356844805135038	0.364865399575291	0.34847915179323	0.317543241245682	0.355285929917044	0.414313216393324	0.444356771513381	0.372061335433987	0.321959042784611	0.393720168103971	0.36996941861358	0.383967933916049
DivZea-050712-P1-B07	0.497395604545058	0.467416663035898	0.516137560225947	0.484021376231131	0.499870563010408	0.49418567756182	0.495515290520235	0.504847629675433	0.523907903753796	0.528929346435542	0.365454317319891	0.360660228137383	0.40065232444788	0.376560346905395	0.375375812179822	0.382433394634387	0.333582600406649	NA	0.351978462706914	0.343214320931597	0.452542276383353	0.417807938337421	0.386177449249539	0.366218860136911	0.356887659271472	0.400979522766546	0.350193077182909	0.359164804861493	0.383668157741578	0.353175945808081	0.407208004016209	0.406701235311035	0.395510478432365	0.466660744923188	0.365056818680229	0.337230267252583	0.398396948552963	0.373250454522236	0.384119671199363	0.36235477452394	0.341241521392637	0.374754997693641	0.441348890342026	0.467349996807734	0.401738150916721	0.351893497372521	0.408839770231521	0.390459721232165	0.404403886910539
DivZea-050712-P1-B08	0.492079563001076	0.457889957483705	0.505138188831433	0.471049831732301	0.495124459174737	0.482736018330434	0.488711153441596	0.494093392003516	0.516407688931483	0.518720572151664	0.356588606329398	0.345715833017432	0.392850627437631	0.358222463446055	0.361690246335107	0.353062800145458	0.345086578750366	0.351978462706914	NA	0.304897159474375	0.440322935300039	0.420170107737101	0.376839226276167	0.37064665118449	0.360174819250842	0.397073011395583	0.355065922325005	0.360923407398618	0.381765294992174	0.354385932534604	0.401509927387734	0.390004800248357	0.389906574609432	0.461858433451502	0.364681515316273	0.343188543021116	0.388258747594583	0.385957232682067	0.373308174309162	0.362925967248402	0.341655898049237	0.37355666372682	0.432654312474601	0.456283687949943	0.394562185103299	0.342170000443198	0.40263479502437	0.382332442254962	0.399909358338257
DivZea-050712-P1-B09	0.492292534804966	0.456319318350485	0.505698789816946	0.474804350595232	0.492899886392856	0.482299777844744	0.486490101349355	0.498143632884364	0.516551564026046	0.518116620215093	0.35641247963285	0.346958303832422	0.394718326112911	0.360637869468944	0.359536565419864	0.349008032165372	0.335207305546518	0.343214320931597	0.304897159474375	NA	0.441711565540811	0.416565686791496	0.374486046390399	0.362963839285211	0.354641817420666	0.392258218604267	0.349082286668861	0.355885983374011	0.378698052633194	0.349544276740531	0.398569702766088	0.395713824255608	0.388588070644926	0.460912626628851	0.35896245460164	0.335526121952503	0.389197200748147	0.375595600447348	0.372226389897466	0.357640854022107	0.333936737819482	0.368484949353911	0.432522602826338	0.456822484519355	0.391723417943503	0.339044699669298	0.405221106697109	0.380834661824339	0.401763725373779
DivZea-050712-P1-B10	0.313229940265675	0.224614120653784	0.368239247943323	0.278128728706671	0.371001198352289	0.312462182317097	0.333772253665485	0.307758628752797	0.388322310807184	0.344419472964568	0.31994992206107	0.386182374644436	0.317749663274536	0.398320411650478	0.294770357400479	0.438260734855753	0.425133252825459	0.452542276383353	0.440322935300039	0.441711565540811	NA	0.326157530133401	0.279952742755247	0.313596986978131	0.353950759422256	0.326842318319901	0.33584153498648	0.324154497996258	0.318970366668452	0.358009386546726	0.291353550404998	0.393360721899545	0.301828877802818	0.277147981716006	0.326461066979127	0.396536041390711	0.448742543979959	0.44659676423474	0.437329048010483	0.415520864035524	0.400412800182718	0.397254526748138	0.236225037555693	0.274324590746264	0.295440808813839	0.294229806460858	0.343763145500777	0.440613584165111	0.320762775024651
DivZea-050712-P1-B11	0.390091606960663	0.340162625242835	0.422996088983436	0.36640716087459	0.411997070417073	0.395099978488547	0.397395319751961	0.397979612490732	0.436438898762211	0.425452903575995	0.311572458306323	0.37490882956724	0.332818401582451	0.390001052275162	0.312365260508022	0.428848222695924	0.395113422588229	0.417807938337421	0.420170107737101	0.416565686791496	0.326157530133401	NA	0.283670850625637	0.303553266975716	0.33535199422863	0.338299563045635	0.318860024793774	0.307918304698318	0.315629656590234	0.328378973120917	0.317778185057027	0.405563415656919	0.329387643050587	0.360996815484713	0.329908323140776	0.364471481668448	0.42092081407509	0.409370884609847	0.40274419208593	0.387703776591609	0.366186021756286	0.379582761415053	0.324284413568683	0.360533133306149	0.319127993903965	0.305147365895419	0.36890559491556	0.418713162690354	0.341021326046773
DivZea-050712-P1-B12	0.360274346831155	0.29720362959559	0.391544049883866	0.327835107253236	0.391026771787262	0.364099413055651	0.362398394187012	0.363605204248066	0.412838749058301	0.391644855840129	0.268321019355329	0.329641932139739	0.294729885083972	0.345631766108016	0.261693320270237	0.385229688939208	0.363314619588148	0.386177449249539	0.376839226276167	0.374486046390399	0.279952742755247	0.283670850625637	NA	0.260574472343716	0.295793805845075	0.297140751959836	0.27475647706682	0.267555345267492	0.269002932306748	0.294559666087563	0.268378889675505	0.352434139472831	0.276039613505619	0.320443060960186	0.284642232486755	0.327985241139082	0.388236234667197	0.379495320967634	0.37375476291315	0.353682454045975	0.329251084219598	0.345549226574936	0.278675421495873	0.318705866218075	0.27003654502649	0.249993754529978	0.31888316012462	0.387369248283631	0.298566266584397
DivZea-050712-P1-C01	0.386618506406269	0.330632662254671	0.412759374805828	0.359738848310328	0.409372483936016	0.382840066231567	0.388978779246415	0.390239191635703	0.427611938966987	0.416675778892174	0.249892895726983	0.323996830117079	0.2931419395961	0.345811804518259	0.262758618202196	0.383877418690921	0.340226215314038	0.366218860136911	0.37064665118449	0.362963839285211	0.313596986978131	0.303553266975716	0.260574472343716	NA	0.271562215312684	0.298005273919404	0.238774496272019	0.223322782446984	0.22726276994638	0.261125028114271	0.249489362478506	0.371475074754378	0.293977916572105	0.345531806557234	0.288077627704961	0.314514554150735	0.375534381005945	0.361099827924489	0.364983499502019	0.34536480556708	0.319128575436556	0.340740424055154	0.306984377501248	0.346243022048988	0.281473640725808	0.251076164683804	0.334011624151117	0.373530461736946	0.307675475095669
DivZea-050712-P1-C02	0.413104576515541	0.369604674967105	0.434009559768779	0.388909847632303	0.431295578445553	0.412681663245359	0.412041540610873	0.419404242119672	0.454423148571521	0.44618202694096	0.250368798636362	0.325238110203489	0.311665148334095	0.347456625012232	0.273313470173497	0.385772169698901	0.335924540688171	0.356887659271472	0.360174819250842	0.354641817420666	0.353950759422256	0.33535199422863	0.295793805845075	0.271562215312684	NA	0.318719205883326	0.247495053315492	0.252233472072333	0.288095550941362	0.251496183695992	0.318098458663466	0.383045575125354	0.320980191933582	0.3791783299342	0.307170526810266	0.314320779189907	0.376729393545537	0.363983285545202	0.364742020418766	0.344140745552701	0.316985327025949	0.343625949530476	0.343519307624357	0.375572431724409	0.320046932317646	0.272058762435026	0.356060556300859	0.371398098498592	0.334211653278985
DivZea-050712-P1-C03	0.391497296650483	0.344651223992011	0.423211078945623	0.373199859456629	0.418015410134901	0.398366567440947	0.402041390179051	0.404805950761404	0.442152194398285	0.4268097044659	0.302386882798041	0.361140885400239	0.334136226675364	0.371909345115274	0.302134100425277	0.40927897307948	0.382596911505224	0.400979522766546	0.397073011395583	0.392258218604267	0.326842318319901	0.338299563045635	0.297140751959836	0.298005273919404	0.318719205883326	NA	0.311081132526101	0.302434110333126	0.313488505116536	0.323217456492728	0.314158665583592	0.393676667439858	0.321241105014029	0.356573975133328	0.320422239506298	0.348186423173973	0.404872608758142	0.398523323317781	0.394962592015145	0.373633759365403	0.349588352202299	0.365838775219909	0.322400077983375	0.355933107182575	0.311590523675235	0.292289898543132	0.360655324113916	0.40244819985788	0.342765781787799
DivZea-050712-P1-C05	0.401396271251382	0.353398903775642	0.424837695845782	0.377371613848898	0.419064774014747	0.399105373014037	0.40153616076573	0.405513113315219	0.4430524161692	0.433979675803741	0.237611525103524	0.315888559135469	0.294146407312049	0.338348385056496	0.258319714386701	0.376450142911809	0.32220952971069	0.350193077182909	0.355065922325005	0.349082286668861	0.33584153498648	0.318860024793774	0.27475647706682	0.238774496272019	0.247495053315492	0.311081132526101	NA	0.215448155169503	0.25804207592945	0.227571599291185	0.292179886294514	0.371857329126449	0.303310667177665	0.365948701313425	0.292992084001348	0.308921260418894	0.37018684066601	0.353939516327943	0.360663080146014	0.339242503369173	0.312508953850834	0.334807518043777	0.326032225739984	0.362163592856099	0.29716646831864	0.255702584510844	0.341489468799481	0.362740052932452	0.317128560626914
DivZea-050712-P1-C06	0.393013607561034	0.345172064333114	0.418461458138205	0.365293249681066	0.413609061295697	0.389125185834067	0.394818677878537	0.398136050311802	0.434600994951126	0.424522542994448	0.236489656541749	0.319754468815093	0.291051547819578	0.339671564268632	0.254542700189246	0.382631236977929	0.330365051374418	0.359164804861493	0.360923407398618	0.355885983374011	0.324154497996258	0.307918304698318	0.267555345267492	0.223322782446984	0.252233472072333	0.302434110333126	0.215448155169503	NA	0.239709008315239	0.228817022637229	0.276230739907398	0.373985617548154	0.298067592501329	0.35653785624987	0.289651493695578	0.310832334156245	0.371907105856865	0.355647805923356	0.365976023912033	0.343580192524927	0.313567215924005	0.334925331639418	0.317095175665019	0.353874079056228	0.291299208946548	0.251424340102659	0.336676400169217	0.366244558826614	0.309880317847965
DivZea-050712-P1-C07	0.388971493749108	0.333691179910622	0.416519924239895	0.364284565442021	0.417156918574418	0.38661761852963	0.389392071402958	0.390012014053673	0.43260852953285	0.41662809219632	0.265683637617452	0.337560663572481	0.302601211473386	0.354855697507522	0.272491076002298	0.396031539926529	0.358767533404193	0.383668157741578	0.381765294992174	0.378698052633194	0.318970366668452	0.315629656590234	0.269002932306748	0.22726276994638	0.288095550941362	0.313488505116536	0.25804207592945	0.239709008315239	NA	0.279123428441294	0.262938539338668	0.375676597753012	0.300974418442392	0.351274168975915	0.305928862152418	0.337743418139055	0.391756186591916	0.383457555142317	0.384094056612586	0.36217164495316	0.339431297725552	0.35941905490088	0.313902376156128	0.349232160305291	0.290405054266424	0.266648259934555	0.341810215529098	0.388516477857447	0.320372859643471
DivZea-050712-P1-C08	0.418759188439438	0.375420994976382	0.441242072146652	0.395847332743303	0.431945557374059	0.413431701884109	0.416464142045734	0.424050465853542	0.454014149488865	0.448167890979766	0.245063156712653	0.322998034032913	0.304574455106317	0.341218099065735	0.270622626674091	0.379405883219848	0.324321673846797	0.353175945808081	0.354385932534604	0.349544276740531	0.358009386546726	0.328378973120917	0.294559666087563	0.261125028114271	0.251496183695992	0.323217456492728	0.227571599291185	0.228817022637229	0.279123428441294	NA	0.317345365703257	0.383759602660629	0.321221900599984	0.382529685209977	0.305220688125428	0.311935022173467	0.368334299151732	0.358283766660895	0.362977032397542	0.342293191845693	0.31539176529643	0.338410489981806	0.346569904051703	0.383183791474672	0.319197427157908	0.268385425525584	0.358991481339057	0.367096878720738	0.333722056256939
DivZea-050712-P1-C09	0.369198172540607	0.309886282657221	0.402702414898733	0.340152111354762	0.400327833625834	0.371042254400843	0.374506720937304	0.375363788245946	0.418282216440629	0.399948373397141	0.289473231899354	0.347858520599076	0.308553441199983	0.367347831305701	0.283730374153315	0.404008668992138	0.378303977321264	0.407208004016209	0.401509927387734	0.398569702766088	0.291353550404998	0.317778185057027	0.268378889675505	0.249489362478506	0.318098458663466	0.314158665583592	0.292179886294514	0.276230739907398	0.262938539338668	0.317345365703257	NA	0.375737782588015	0.299027018405275	0.331186522624577	0.310157249477924	0.355990179576884	0.40680590038509	0.40201081305416	0.400890270923703	0.379186928625348	0.357544418243167	0.369850174653322	0.292565486050315	0.329523775557937	0.28478897710476	0.271892946323175	0.336626008227088	0.407508443819083	0.312018536604507
DivZea-050712-P1-C10	0.447824272066012	0.409359984739651	0.474129808050506	0.430384691204971	0.464365149355228	0.448432294662987	0.448884278611061	0.455027531270382	0.486924392231493	0.476418962670109	0.36602718405593	0.373806865106985	0.382259468996149	0.369289002259806	0.361522963123729	0.392652482133099	0.40812195048899	0.406701235311035	0.390004800248357	0.395713824255608	0.393360721899545	0.405563415656919	0.352434139472831	0.371475074754378	0.383045575125354	0.393676667439858	0.371857329126449	0.373985617548154	0.375676597753012	0.383759602660629	0.375737782588015	NA	0.372492866917145	0.421525971472889	0.377041428644682	0.39529311414425	0.437695691392419	0.437529946922686	0.425212902387173	0.404883618806805	0.391805768955015	0.406976061846021	0.393517196853194	0.419767434670273	0.376839200013104	0.345456698392611	0.390253757265491	0.435250680800176	0.388179525309332
DivZea-050712-P1-C11	0.364867447531771	0.318863002543473	0.385963648218637	0.344246828728796	0.399372559772021	0.376863867684942	0.373838356176189	0.376786128952863	0.419337698740116	0.404673372578731	0.294370949987082	0.342499163168716	0.314814804411625	0.363768485427506	0.285112648679332	0.398233780484927	0.375251457362596	0.395510478432365	0.389906574609432	0.388588070644926	0.301828877802818	0.329387643050587	0.276039613505619	0.293977916572105	0.320980191933582	0.321241105014029	0.303310667177665	0.298067592501329	0.300974418442392	0.321221900599984	0.299027018405275	0.372492866917145	NA	0.329660189973051	0.286896664962868	0.337199372317276	0.392797452492752	0.382324349307461	0.377438903186044	0.353609649823775	0.329665135946816	0.345177866931233	0.286965720605339	0.328965240156137	0.2681263733557	0.271994775452672	0.308455457168872	0.387474528069381	0.281430169709304
DivZea-050712-P1-C12	0.314532388326291	0.267790842002163	0.385422856329347	0.315280154186375	0.38653085635971	0.363108168946825	0.352972488426352	0.351358838730312	0.397040283128214	0.390284466178389	0.347994784554455	0.408750358199251	0.352485042838233	0.417636667302341	0.328639963021535	0.461587893914102	0.444542574057402	0.466660744923188	0.461858433451502	0.460912626628851	0.277147981716006	0.360996815484713	0.320443060960186	0.345531806557234	0.3791783299342	0.356573975133328	0.365948701313425	0.35653785624987	0.351274168975915	0.382529685209977	0.331186522624577	0.421525971472889	0.329660189973051	NA	0.320660701994067	0.41097028932099	0.464112733104185	0.456572401550811	0.451612461959735	0.424956695739952	0.410066279812758	0.401013811829011	0.217918600681931	0.27792346677413	0.331222680125652	0.326785301053159	0.366216028495527	0.442665694415087	0.342538550373015
DivZea-050712-P1-D01	0.377534253525376	0.334065631857288	0.410018111786111	0.361413480833783	0.405166035390643	0.393783325217204	0.389203178634361	0.396036141176545	0.421239440489873	0.426991721079801	0.285277237828821	0.322992141737626	0.320636128346561	0.351123083228686	0.28069081516127	0.381454074601171	0.341248896066015	0.365056818680229	0.364681515316273	0.35896245460164	0.326461066979127	0.329908323140776	0.284642232486755	0.288077627704961	0.307170526810266	0.320422239506298	0.292992084001348	0.289651493695578	0.305928862152418	0.305220688125428	0.310157249477924	0.377041428644682	0.286896664962868	0.320660701994067	NA	0.283185637410666	0.342166149092384	0.334353479845136	0.33209296197343	0.302037446138068	0.267594002002379	0.287311906315124	0.286339823867025	0.337347584485216	0.285996957634268	0.264569420634596	0.321844504949398	0.348653460308218	0.300488451644869
DivZea-050712-P1-D02	0.448009726274569	0.412941570980468	0.464391626662986	0.429427075685972	0.45282689583481	0.447191473380279	0.44925663473873	0.456190904481562	0.473217428503794	0.48450280229273	0.310127940167822	0.331732356414439	0.358759282035159	0.363305732895841	0.321476864416637	0.374142369328101	0.323510011954591	0.337230267252583	0.343188543021116	0.335526121952503	0.396536041390711	0.364471481668448	0.327985241139082	0.314514554150735	0.314320779189907	0.348186423173973	0.308921260418894	0.310832334156245	0.337743418139055	0.311935022173467	0.355990179576884	0.39529311414425	0.337199372317276	0.41097028932099	0.283185637410666	NA	0.328507127547687	0.288226034169864	0.319102736771841	0.290852774185134	0.257149977453947	0.304119544472315	0.376800943126135	0.412645078820119	0.332389282697052	0.296693708618186	0.369804390281339	0.340219254130724	0.348123709221787
DivZea-050712-P1-D03	0.498807817917528	0.462538486029892	0.499823646228318	0.478519362238248	0.493348796972827	0.492678052457764	0.490948388812048	0.499132940200983	0.505004003202628	0.521598756664808	0.371570840955815	0.384355975712456	0.408441354676684	0.409172383589911	0.382029491097181	0.416360809484153	0.378797214366873	0.398396948552963	0.388258747594583	0.389197200748147	0.448742543979959	0.42092081407509	0.388236234667197	0.375534381005945	0.376729393545537	0.404872608758142	0.37018684066601	0.371907105856865	0.391756186591916	0.368334299151732	0.40680590038509	0.437695691392419	0.392797452492752	0.464112733104185	0.342166149092384	0.328507127547687	NA	0.378597299983999	0.368337250174705	0.34622095330949	0.315840072183362	0.352231130477883	0.432765197256924	0.464925017869886	0.38771759681853	0.362819033473172	0.418945203501164	0.395252344293641	0.405387571142822
DivZea-050712-P1-D04	0.493072782926666	0.462239415516242	0.50551462068194	0.474628623930687	0.492641283589492	0.488696950102959	0.491061452038645	0.501279125238801	0.51387131835778	0.524787689176072	0.357756613734623	0.371430547449709	0.404069287323015	0.403246289131634	0.371414188013875	0.414739892438653	0.356844805135038	0.373250454522236	0.385957232682067	0.375595600447348	0.44659676423474	0.409370884609847	0.379495320967634	0.361099827924489	0.363983285545202	0.398523323317781	0.353939516327943	0.355647805923356	0.383457555142317	0.358283766660895	0.40201081305416	0.437529946922686	0.382324349307461	0.456572401550811	0.334353479845136	0.288226034169864	0.378597299983999	NA	0.369309613507822	0.33901560403564	0.309117684072486	0.349909418998705	0.428278148194302	0.459839065768807	0.381735531018175	0.343171206143036	0.405941022404591	0.374354106063844	0.390337404306514
DivZea-050712-P1-D05	0.486238047506464	0.451991838118298	0.496585579415543	0.469733935111356	0.487447390805458	0.481235419656595	0.48178049418812	0.491810978905379	0.505448528330762	0.517029537766695	0.359346619969809	0.369131131106839	0.398710998995268	0.396835031291051	0.368308581866809	0.404593741125769	0.364865399575291	0.384119671199363	0.373308174309162	0.372226389897466	0.437329048010483	0.40274419208593	0.37375476291315	0.364983499502019	0.364742020418766	0.394962592015145	0.360663080146014	0.365976023912033	0.384094056612586	0.362977032397542	0.400890270923703	0.425212902387173	0.377438903186044	0.451612461959735	0.33209296197343	0.319102736771841	0.368337250174705	0.369309613507822	NA	0.313532298719648	0.281872215731601	0.332637557437049	0.422247073951936	0.451112747206807	0.379282364774116	0.349950346455455	0.402459676064564	0.383732445175055	0.391552430887531
DivZea-050712-P1-D06	0.461609547617575	0.430796895704969	0.478375656591182	0.447868882625339	0.463524753402851	0.463523892484698	0.463534359169894	0.471970551222891	0.487739155058769	0.497055030557268	0.334323832524818	0.346503327105756	0.378995688805037	0.377429132030825	0.346657634074977	0.389879684965402	0.34847915179323	0.36235477452394	0.362925967248402	0.357640854022107	0.415520864035524	0.387703776591609	0.353682454045975	0.34536480556708	0.344140745552701	0.373633759365403	0.339242503369173	0.343580192524927	0.36217164495316	0.342293191845693	0.379186928625348	0.404883618806805	0.353609649823775	0.424956695739952	0.302037446138068	0.290852774185134	0.34622095330949	0.33901560403564	0.313532298719648	NA	0.235238514870402	0.294534424475961	0.395399977574465	0.429676602252284	0.353271421098183	0.315135570329155	0.386302197393579	0.356921832621358	0.36928565599411
DivZea-050712-P1-D07	0.450032322473227	0.416649312534939	0.462997168295576	0.432816074589401	0.450381644675374	0.450529195595361	0.448853433120033	0.458663511587463	0.469423948492623	0.484829624468338	0.309615565418606	0.325832454827629	0.356736357184495	0.361350392767907	0.321456331516135	0.373943173806629	0.317543241245682	0.341241521392637	0.341655898049237	0.333936737819482	0.400412800182718	0.366186021756286	0.329251084219598	0.319128575436556	0.316985327025949	0.349588352202299	0.312508953850834	0.313567215924005	0.339431297725552	0.31539176529643	0.357544418243167	0.391805768955015	0.329665135946816	0.410066279812758	0.267594002002379	0.257149977453947	0.315840072183362	0.309117684072486	0.281872215731601	0.235238514870402	NA	0.265873299909173	0.376853514432373	0.412556315886247	0.331769525608877	0.294483678093472	0.365766246955546	0.336155104547926	0.345936859353775
DivZea-050712-P1-D08	0.443639091988337	0.408243486494982	0.46016951487682	0.427447340319974	0.454245301493424	0.449481770655903	0.445523159305733	0.454383100781398	0.469148896233204	0.483047248026219	0.328597364967415	0.352421316271206	0.367251223334093	0.38047136364705	0.336674414965141	0.397711950720269	0.355285929917044	0.374754997693641	0.37355666372682	0.368484949353911	0.397254526748138	0.379582761415053	0.345549226574936	0.340740424055154	0.343625949530476	0.365838775219909	0.334807518043777	0.334925331639418	0.35941905490088	0.338410489981806	0.369850174653322	0.406976061846021	0.345177866931233	0.401013811829011	0.287311906315124	0.304119544472315	0.352231130477883	0.349909418998705	0.332637557437049	0.294534424475961	0.265873299909173	NA	0.36958745999149	0.409465639112912	0.33980065235764	0.31726292032133	0.377655760530627	0.36863074494778	0.358096399846673
DivZea-050712-P1-D09	0.28892028866071	0.232421893007961	0.357385346986287	0.280981646081908	0.366986496374429	0.339314737127394	0.319827041452564	0.321334229237379	0.376004839336705	0.363756692221154	0.308771081715912	0.375610109193182	0.313791483240082	0.390111771033034	0.288178325929754	0.431176586426401	0.414313216393324	0.441348890342026	0.432654312474601	0.432522602826338	0.236225037555693	0.324284413568683	0.278675421495873	0.306984377501248	0.343519307624357	0.322400077983375	0.326032225739984	0.317095175665019	0.313902376156128	0.346569904051703	0.292565486050315	0.393517196853194	0.286965720605339	0.217918600681931	0.286339823867025	0.376800943126135	0.432765197256924	0.428278148194302	0.422247073951936	0.395399977574465	0.376853514432373	0.36958745999149	NA	0.251684680888536	0.284956096984121	0.284069081341537	0.329781290796284	0.420566117970846	0.301970490088
DivZea-050712-P1-D10	0.330020150938886	0.275867723057718	0.387785708715105	0.305617004344384	0.382368549334957	0.367976448896805	0.353206841389845	0.3547435163847	0.388282747636494	0.381712703213548	0.348239176729456	0.406480247395406	0.348887074776218	0.41645046447373	0.326116272738993	0.456126926472198	0.444356771513381	0.467349996807734	0.456283687949943	0.456822484519355	0.274324590746264	0.360533133306149	0.318705866218075	0.346243022048988	0.375572431724409	0.355933107182575	0.362163592856099	0.353874079056228	0.349232160305291	0.383183791474672	0.329523775557937	0.419767434670273	0.328965240156137	0.27792346677413	0.337347584485216	0.412645078820119	0.464925017869886	0.459839065768807	0.451112747206807	0.429676602252284	0.412556315886247	0.409465639112912	0.251684680888536	NA	0.326598775872677	0.323691052744842	0.366791863297542	0.452544416943225	0.340756707404571
DivZea-050712-P1-D11	0.369029583238584	0.310594070440377	0.399177473346496	0.34383696315706	0.395760870226447	0.378371740743329	0.373167902732317	0.371607134349344	0.419158866010705	0.403726204020601	0.290302728465634	0.346868158301152	0.311920118568253	0.367422541977576	0.284492538624346	0.398281686712512	0.372061335433987	0.401738150916721	0.394562185103299	0.391723417943503	0.295440808813839	0.319127993903965	0.27003654502649	0.281473640725808	0.320046932317646	0.311590523675235	0.29716646831864	0.291299208946548	0.290405054266424	0.319197427157908	0.28478897710476	0.376839200013104	0.2681263733557	0.331222680125652	0.285996957634268	0.332389282697052	0.38771759681853	0.381735531018175	0.379282364774116	0.353271421098183	0.331769525608877	0.33980065235764	0.284956096984121	0.326598775872677	NA	0.271646992149372	0.329212655115387	0.391815642846256	0.303273625849286
DivZea-050712-P1-D12	0.365322930409076	0.310426652616657	0.395994935921862	0.340089859641014	0.390830462765932	0.36507306099222	0.367540039764899	0.374705510377739	0.411863137301169	0.403956440482699	0.241208521880587	0.303888812591628	0.280277175517822	0.317256616211101	0.235359822388622	0.357939148797268	0.321959042784611	0.351893497372521	0.342170000443198	0.339044699669298	0.294229806460858	0.305147365895419	0.249993754529978	0.251076164683804	0.272058762435026	0.292289898543132	0.255702584510844	0.251424340102659	0.266648259934555	0.268385425525584	0.271892946323175	0.345456698392611	0.271994775452672	0.326785301053159	0.264569420634596	0.296693708618186	0.362819033473172	0.343171206143036	0.349950346455455	0.315135570329155	0.294483678093472	0.31726292032133	0.284069081341537	0.323691052744842	0.271646992149372	NA	0.313118953276995	0.356089522742454	0.291514380329034
DivZea-050712-P1-E01	0.400889691797239	0.356459424730551	0.420941888018572	0.381962055982464	0.434957881797203	0.410918804717454	0.410562642977577	0.413930886284973	0.449145339123377	0.437689462333848	0.332226397738271	0.369114707373441	0.349355579397245	0.380562797098258	0.322907522132334	0.410245981674491	0.393720168103971	0.408839770231521	0.40263479502437	0.405221106697109	0.343763145500777	0.36890559491556	0.31888316012462	0.334011624151117	0.356060556300859	0.360655324113916	0.341489468799481	0.336676400169217	0.341810215529098	0.358991481339057	0.336626008227088	0.390253757265491	0.308455457168872	0.366216028495527	0.321844504949398	0.369804390281339	0.418945203501164	0.405941022404591	0.402459676064564	0.386302197393579	0.365766246955546	0.377655760530627	0.329781290796284	0.366791863297542	0.329212655115387	0.313118953276995	NA	0.411779544869689	0.317022937094777
DivZea-050712-P1-E02	0.480004637076907	0.4542022709154	0.496116930058004	0.467296939230107	0.490713069727567	0.485180668865874	0.485572446976462	0.493768822034476	0.512389825793208	0.513207366416447	0.364930676978863	0.383413743962408	0.40878786070707	0.403273745036462	0.378430796713291	0.417353446755468	0.36996941861358	0.390459721232165	0.382332442254962	0.380834661824339	0.440613584165111	0.418713162690354	0.387369248283631	0.373530461736946	0.371398098498592	0.40244819985788	0.362740052932452	0.366244558826614	0.388516477857447	0.367096878720738	0.407508443819083	0.435250680800176	0.387474528069381	0.442665694415087	0.348653460308218	0.340219254130724	0.395252344293641	0.374354106063844	0.383732445175055	0.356921832621358	0.336155104547926	0.36863074494778	0.420566117970846	0.452544416943225	0.391815642846256	0.356089522742454	0.411779544869689	NA	0.393090603524466
DivZea-050712-P1-E03	0.37539298648607	0.333413569061958	0.392218729717311	0.359738455337237	0.409526463439802	0.387971861580867	0.390501502512413	0.393332321234212	0.430567325795703	0.414526767226257	0.30768858860576	0.358771727309971	0.330864968875533	0.377922171282827	0.298834586457836	0.410961328141684	0.383967933916049	0.404403886910539	0.399909358338257	0.401763725373779	0.320762775024651	0.341021326046773	0.298566266584397	0.307675475095669	0.334211653278985	0.342765781787799	0.317128560626914	0.309880317847965	0.320372859643471	0.333722056256939	0.312018536604507	0.388179525309332	0.281430169709304	0.342538550373015	0.300488451644869	0.348123709221787	0.405387571142822	0.390337404306514	0.391552430887531	0.36928565599411	0.345936859353775	0.358096399846673	0.301970490088	0.340756707404571	0.303273625849286	0.291514380329034	0.317022937094777	0.393090603524466	NA
DivZea-050712-P1-E04	0.407344983714444	0.358741093510562	0.442548715693187	0.3848061601629	0.44533565083885	0.417027117419475	0.415402916471764	0.417633031162467	0.460504519361537	0.43653044596442	0.368311464257736	0.418874502283032	0.372086968443453	0.435435002478897	0.356106863444285	0.467639848005621	0.448488999497195	0.4734183893	0.463383817315446	0.463135342713434	0.348876866884972	0.383825850230173	0.343104535500332	0.357694145864023	0.387864203886385	0.385302566503649	0.373635626272204	0.365686938872528	0.363458970317412	0.39193483729128	0.350721373277352	0.435560342976034	0.36552710487563	0.380090271516824	0.380889685131554	0.427680626591161	0.471850548178438	0.465771425338962	0.463473031623561	0.445754239113293	0.428775331427871	0.433788926181475	0.352235961553259	0.374739655444085	0.362008891428247	0.346251273639705	0.398481020748896	0.465302869756965	0.378774827741734
DivZea-050712-P1-E05	0.451399342279699	0.412391453238998	0.470101718237496	0.432079814031204	0.464122535237226	0.443303150709774	0.44813308747383	0.457075867957522	0.479519570068214	0.479506620749074	0.331559975344041	0.318084812308917	0.36753976747155	0.341067941371888	0.326327795469884	0.352919308880609	0.351129838996923	0.355917693571009	0.321203215417331	0.320759231804881	0.397071276616531	0.390292503734496	0.338464908622788	0.339225675221165	0.341291768437423	0.365964614989594	0.332764598471389	0.33653216484532	0.352266627585637	0.340179535971854	0.363710487510812	0.36611201387051	0.354910184746948	0.419709335084379	0.336347505200952	0.339880757848268	0.399490735661492	0.375687748175449	0.375063876455951	0.356494244357088	0.336656191954669	0.365198626382341	0.389324046802126	0.416729185869533	0.363010236262444	0.306147057222242	0.369345184314926	0.388029637959526	0.365264442847494
DivZea-050712-P1-E06	0.350270433567804	0.283701254299651	0.389873306369338	0.325187889865787	0.400743047068793	0.360929936753785	0.357954010913648	0.361927579732194	0.414779992518115	0.38583429859917	0.350702720394091	0.412580251604979	0.340875492695592	0.417522404606604	0.32525493564354	0.457953007967306	0.449706790306829	0.474423163549052	0.462527535113461	0.463505817454002	0.27314854150466	0.355578349442943	0.31264655522199	0.340993224446845	0.383368778059391	0.358333997282902	0.366951966692125	0.356651831238911	0.344232852342292	0.387877558383646	0.314317931868294	0.406509744209918	0.330507298923393	0.3191566831879	0.362591681571858	0.428494118231743	0.474547148581498	0.477611978042773	0.462324548682464	0.446526119623858	0.431046314798114	0.427087673059662	0.282031648101951	0.315421697593122	0.329828656592258	0.314940621976719	0.367937830203022	0.469305733279051	0.348327207195857
DivZea-050712-P1-E07	0.361552497323483	0.298563643701672	0.39870355690444	0.331266753187764	0.387745608060455	0.362756672132425	0.358571349600544	0.36813301038624	0.409969781822044	0.399317081282113	0.298439741329709	0.342080876440055	0.306238193263793	0.345168190471594	0.277266111801542	0.380890908649823	0.380008664179987	0.397877400814552	0.378900915930077	0.382420704316199	0.287675093287186	0.32860754644089	0.274901331337801	0.298261655759112	0.329942117864728	0.325039641780162	0.313859012357398	0.307597435604891	0.30441527541081	0.332346435586616	0.293932354992488	0.343597234760583	0.298979015717368	0.325953542857928	0.313897346292865	0.360715302873506	0.417812048053219	0.41038339134913	0.399271564317683	0.379294833291912	0.36067334634397	0.371786926298215	0.286886610005857	0.31880019348949	0.298938204797803	0.266164579693666	0.332857824028425	0.407010883521074	0.315915203276593
DivZea-050712-P1-E08	0.43499909344937	0.39571764075103	0.456315154626452	0.414776409254897	0.453025839850559	0.429318457104806	0.436111367614083	0.443850838183119	0.46919991751097	0.464745410784181	0.328362896112271	0.323376235297111	0.354199832870379	0.306550450879867	0.324389404885895	0.337720477490735	0.360014171415839	0.351009832337583	0.326232001879237	0.337724237683999	0.379171270364985	0.381715262079884	0.323088738204863	0.33787355376312	0.343097943094866	0.363755186124294	0.334400358791588	0.338197826211182	0.346527361543041	0.344808377436053	0.349575287996743	0.308048329912723	0.34170410671287	0.404099467685286	0.339488888484186	0.349847503034985	0.401847624044701	0.390481769818579	0.384161587166883	0.360750615140922	0.346878243502517	0.367442581250988	0.374538108940446	0.401282968225312	0.352480968055196	0.304088807437014	0.350823039441527	0.391027570180527	0.356338184237081
DivZea-050712-P1-E09	0.497769698217425	0.463150454971812	0.515194187006753	0.478271173452528	0.502162346750866	0.491966128591015	0.493837776800311	0.503025066532241	0.528152448805431	0.517837167365487	0.401943215424894	0.397160560239398	0.424644997379017	0.381604223287133	0.400087849455954	0.400646260933846	0.422308143053976	0.412672746953694	0.392910286642003	0.397126606732568	0.448920193286512	0.448121024841786	0.398295438263574	0.410713117402968	0.412235639870858	0.429300749602661	0.404150568532857	0.407145875044855	0.416243737980974	0.41200412797911	0.423889279420423	0.390672988127659	0.416116948700084	0.473216569472892	0.409587760820062	0.409394542701725	0.455657181688923	0.444166830570649	0.440411800588523	0.420860782574303	0.409281773490548	0.430073498843664	0.445195104171045	0.467251743351604	0.420183667376416	0.381029351213934	0.425024039878379	0.448179953003599	0.428287900709988
DivZea-050712-P1-E10	0.48309727164492	0.449276190882985	0.498541246351332	0.465650422891162	0.498159413059144	0.479304690615491	0.482304368156204	0.486618394694619	0.508902976463721	0.508724190907251	0.393252554569304	0.390272186686583	0.414686517224035	0.379571491860116	0.391155897435783	0.400502696054362	0.421509642844745	0.415441194491093	0.394114830005039	0.404576502064481	0.433092143918249	0.440666578890896	0.392427474585331	0.401457490410152	0.405365580303897	0.425605768047986	0.400387316318355	0.400226573666383	0.406251727085906	0.405601987895072	0.409079681671517	0.382661510002288	0.405993664287987	0.455867926569063	0.404307056869141	0.412525098142337	0.451457898708472	0.449242620135949	0.44175686872464	0.420206263878606	0.409318726926991	0.425034929997569	0.428830047440493	0.451369667005272	0.410862917498838	0.376894186968763	0.416489066795102	0.446380088896857	0.417170161397738
DivZea-050712-P1-E11	0.470810329227976	0.431299801107678	0.489003976939679	0.452531892548978	0.482075732693004	0.47158401886933	0.470045222857168	0.479012444617598	0.496247211650346	0.499239525868228	0.390029810881092	0.40763223206837	0.409324056505307	0.416135895761706	0.381223967270789	0.434805040162109	0.429427718164774	0.439527610001383	0.423580692424043	0.422948165378594	0.418973505370552	0.427858314742859	0.38942517394299	0.397716009268641	0.410097263205122	0.419268141924425	0.399690272022131	0.399493357790794	0.405028737368599	0.409203378535512	0.40425510610794	0.431831896571053	0.404207835514034	0.442664159233498	0.396546861854021	0.415128160295569	0.462517502649269	0.449213891092854	0.44996554172874	0.431713400834734	0.41630875254714	0.427906798704465	0.413058832492807	0.435675356621548	0.403894106261985	0.369757416437407	0.424813903103887	0.456816070108975	0.416682502277417
DivZea-050712-P1-E12	0.423597348038988	0.378189881416994	0.445190851416855	0.402213384386023	0.446574051661632	0.412915690719944	0.423670916909139	0.432085188917493	0.461206343943473	0.452590310366844	0.327660460283708	0.353047702660314	0.352068180668778	0.357273913738415	0.320647125909974	0.381270208547956	0.371878103605468	0.387156997207866	0.360473746037113	0.363899894377185	0.364926062985818	0.376986891130126	0.329707507954327	0.336732893065614	0.35178755731988	0.362557214344101	0.340860206549056	0.338561443952751	0.347997351081127	0.353201219206178	0.346855965727638	0.370764716271593	0.345185003401064	0.390776158445527	0.340385533210872	0.357999348284451	0.414303999460429	0.397900319882374	0.398963795531605	0.382961487434115	0.361198214418822	0.378735731247153	0.358064070959515	0.389133234901253	0.34960760932612	0.30254281767083	0.363148311605283	0.408553858179036	0.356389140959917
DivZea-050712-P1-F01	0.460498979745968	0.418202196101921	0.480113272742032	0.43563270283429	0.469729509967653	0.450011552237719	0.456064141658418	0.462940944913769	0.487749779623464	0.487209683411186	0.350682567784434	0.369439457271035	0.381361414340903	0.375282418493971	0.345502230913327	0.394484938942505	0.383265798152125	0.394862088051284	0.371313857761848	0.372689972494143	0.405110199310756	0.404998499867688	0.36204431342924	0.363208682211772	0.373428984451153	0.392330270713208	0.362410698781141	0.36242067148203	0.374872787300619	0.370890501937558	0.381421777877244	0.40012991963014	0.374910190671978	0.428728567143369	0.361981445282046	0.366626099867343	0.421750837682895	0.40354299495779	0.4118779904489	0.398611765255117	0.373882403715802	0.392411649037315	0.39869090538323	0.424035531859815	0.377081071732341	0.332192595495558	0.391965937897333	0.415285663355927	0.389513845819668
DivZea-050712-P1-F02	0.466695999510169	0.427211649063392	0.484711513988981	0.443985861066451	0.477481718291751	0.458464629906945	0.462520905494095	0.469400086583084	0.491634210816254	0.494408071820282	0.353454758888824	0.368108074792704	0.38805385527557	0.377395827322597	0.351102619594206	0.392382211780647	0.38055356137473	0.392081226059075	0.368184810834084	0.369091827456071	0.413538124593314	0.408094615865331	0.369153836242607	0.367989493637602	0.374819604316898	0.392072064353196	0.363555918716903	0.364709835277816	0.37676703896818	0.372219200421703	0.388806666756035	0.399910839520021	0.380056922594452	0.435792926420238	0.365124968421847	0.367982121562508	0.420776789812542	0.399995192273611	0.40932341704156	0.392861123298758	0.372923780985487	0.393541574492527	0.405837555156501	0.43208516659184	0.382148659767549	0.334343898947461	0.395183575566442	0.413628153051042	0.392697161169016
DivZea-050712-P1-F03	0.456325221377043	0.413217183575932	0.474698742090319	0.430457992051638	0.466700326304764	0.446365313373178	0.452384870574792	0.458011799464653	0.481378143959083	0.484168162071155	0.344750900282813	0.367087698827637	0.377956396939134	0.372933930990155	0.341137754313552	0.388943751730702	0.378299987509465	0.392488687193278	0.367815806975723	0.367595119550496	0.401071353355751	0.400942609572129	0.358733820620346	0.359459258842229	0.36868109246169	0.385196048194675	0.356573213869818	0.358455996885197	0.370600106668557	0.366219881299802	0.376257781139874	0.393064385919227	0.371007407763724	0.425222988105174	0.356991130509451	0.363488726223509	0.416889186848953	0.39910926513444	0.405427151044772	0.392675487586791	0.370908973104412	0.388736152384003	0.392798280112659	0.420560455132975	0.374395018179133	0.326638017117583	0.387314493938124	0.411762295567696	0.384985808801786
DivZea-050712-P1-F04	0.480897002590006	0.441585367990864	0.495145278003893	0.460117826131644	0.484972381533342	0.46861698132642	0.474556018587289	0.483383050917937	0.502942592888974	0.503912512890914	0.34372620664023	0.332859514722725	0.385481875974267	0.348541362679322	0.349648255327503	0.347312184429453	0.343135011753827	0.347448172398219	0.313690852996096	0.311134171633772	0.427587835063912	0.411057618521444	0.363428508134175	0.35804196175118	0.352045449739065	0.386184790403606	0.345570221117495	0.35122061262527	0.370047231677733	0.348395902465019	0.386943766065441	0.375189115430868	0.377481377097064	0.448477909832364	0.350242216731264	0.33200035381423	0.389846367673477	0.367195028307027	0.377439930707836	0.3579539339885	0.336109652795985	0.362612480112084	0.417975124921275	0.445088008412574	0.379378636656499	0.325285468724173	0.387979217130824	0.385677476354864	0.389649824050725
DivZea-050712-P1-F05	0.488059622558615	0.45475432304163	0.503109748266257	0.469592117571879	0.494989609318747	0.479877645783914	0.487431190958668	0.494067648690072	0.513053249633199	0.514949814215106	0.365428037752106	0.347678990873203	0.400431259497072	0.351654315435285	0.366693500139234	0.360208517164043	0.366711023838933	0.359623059441589	0.327797933494847	0.329016731808886	0.438998805401594	0.423514208815437	0.372932987975871	0.372997607824958	0.370108842114904	0.399827869503	0.364257040588687	0.368639174866229	0.385108556875076	0.369043516979885	0.400822943930702	0.375954529982874	0.389764489700334	0.4561797465272	0.367915152380106	0.355681077520755	0.408289313051787	0.386065656961793	0.395281243908844	0.373498213358157	0.355670746021086	0.383181960353464	0.42905600980901	0.456936061011688	0.397306995876998	0.34471357205109	0.397665054055277	0.401128252759858	0.403442793169557
DivZea-050712-P1-F06	0.473816272963476	0.44083280752272	0.487906984484891	0.457031656705638	0.476507588881962	0.467334132744827	0.470296674366791	0.481863366375829	0.498650596467311	0.505050872182405	0.330693895584229	0.317261857142474	0.373600204808408	0.324228030671371	0.338518384108642	0.330677251803838	0.319792023373607	0.318942191740612	0.289942224626894	0.288127588774582	0.424009397210707	0.397008221444508	0.350034813389922	0.342838882269219	0.339171149569632	0.374964561904555	0.328319435648688	0.336221166757432	0.359149478173591	0.332164412129876	0.377816670382349	0.357717796350844	0.365616830629451	0.443489723226854	0.333938351292601	0.306876256211587	0.369682751065804	0.340776952092699	0.354768856358496	0.328168592587269	0.306566526862198	0.341726329557604	0.412602969932695	0.440019128661982	0.368056908745284	0.309439323758676	0.377880804048313	0.360321348378258	0.378195733778464
DivZea-050712-P1-F07	0.493085236309312	0.460966851840467	0.50709261077282	0.47295175179527	0.495004182898844	0.484342767371415	0.488447077859594	0.498370517101825	0.513409176623407	0.519833547685397	0.358623642428437	0.344438505821544	0.395449283450771	0.353104818259163	0.364741575953797	0.353677191566857	0.347934241265739	0.349218032299195	0.311581855983406	0.318165127114485	0.444245801910062	0.423221281826335	0.377396495196208	0.372405892811368	0.369857159840288	0.400279075199386	0.359493541871089	0.366873467053574	0.385395016925829	0.360907568082319	0.401926504423739	0.381868932240533	0.389217116125465	0.4639313024268	0.361753761333217	0.342428301539876	0.3958435352302	0.372321455260289	0.381001120964133	0.356456574694468	0.340035830437199	0.369559460536688	0.434735192618565	0.458805945032815	0.394071919516213	0.341158142791276	0.400614957163985	0.390999181543946	0.400263434227932
DivZea-050712-P1-F09	0.427281599075022	0.385040322601818	0.452937959559767	0.408272545132505	0.442555087063659	0.416593012457828	0.427174578424887	0.431716322757798	0.465507395600882	0.457949368870778	0.321325643894273	0.345332096792359	0.350003394655891	0.356515231944104	0.31454543318893	0.376996862549034	0.364284356388613	0.373959724468355	0.361208622677103	0.355927162722144	0.369774085916743	0.37091608367144	0.325334482189511	0.327706916940898	0.342702997249458	0.359070965729136	0.329925606634065	0.332472731097681	0.341618071357842	0.339677884295126	0.346513016821677	0.370577915829527	0.340118863023881	0.396409244157118	0.331232445643541	0.34501711062424	0.405393102348725	0.383742691685287	0.388691926095967	0.368078814087747	0.347322648205288	0.370887820665249	0.362234784855811	0.391597621449582	0.346116430089746	0.286809064501592	0.366502794431447	0.397791599909874	0.355695288941636
DivZea-050712-P1-F10	0.476152186601906	0.442345978707696	0.491639396411668	0.458238273955107	0.479676345017101	0.47017179331142	0.472378158040625	0.483349907310759	0.498735077079619	0.506563468527136	0.330207601837756	0.323892627787973	0.376418688103284	0.333842919021084	0.340149197884259	0.341430341627017	0.323591862431462	0.326720146575262	0.305676648963353	0.302465182692106	0.426968302453945	0.399516678271107	0.3546446048074	0.344743540028125	0.339249386089404	0.375776846697995	0.330364331111696	0.339395373957414	0.360578413230629	0.333659194638387	0.38048071568511	0.371528130075129	0.365641614667609	0.443798303190959	0.331670468800013	0.306872347284083	0.370083301701051	0.336702168022395	0.357087913029447	0.328224302207838	0.308950853629395	0.342744826062808	0.41311999582084	0.440960706701975	0.369929868486688	0.308070681696402	0.380045324893384	0.363917890910793	0.379203811861872
DivZea-050712-P1-F11	0.492115388165328	0.461065606232631	0.51092024650438	0.474926063368872	0.496551082075573	0.485635996692118	0.490798031494371	0.497921450271201	0.515652828507742	0.521721251536868	0.360320637095406	0.350926190389678	0.400473280096943	0.367064229649359	0.365351436314207	0.370452737523628	0.353450844283365	0.353022330958108	0.334880842050419	0.328571328789132	0.446480552171433	0.422184727835884	0.378372561526091	0.369016049972993	0.367344493536428	0.40161410021772	0.357555889940501	0.364285426739591	0.384489768879702	0.36034618208826	0.404720842251325	0.397974142782108	0.389758598058478	0.462764273575378	0.360912700356117	0.335681781889965	0.397846593637209	0.363618015608222	0.38277366592869	0.359022519486191	0.336781580922802	0.372323894817082	0.433675685788778	0.461398976216555	0.394936900899936	0.329537329651896	0.402003859881717	0.385627222624092	0.401394445265536
DivZea-050712-P1-F12	0.491538598739007	0.457970997680363	0.506313042358229	0.472831142252841	0.49469778160019	0.481765559719885	0.48718032282409	0.496904176000914	0.513146224290604	0.520003517028062	0.357052906320537	0.351679627089172	0.397145785178479	0.355834870432657	0.361192121441396	0.366864438852756	0.354434440468706	0.347602163936848	0.333823169486097	0.330958412101631	0.443656131971157	0.418326869920085	0.373888464726019	0.36717352148828	0.367158399303518	0.399940034432737	0.357394453148066	0.364290308057643	0.382608925142859	0.361307317505951	0.402202983874371	0.386985045474224	0.390216395215029	0.460504310259725	0.358890326019782	0.337956961290092	0.399328261505805	0.367692799574391	0.386990386263371	0.358050037923336	0.341481022509395	0.37193788534059	0.432348490160418	0.457902226662414	0.392372808622317	0.32470861115712	0.399425648573517	0.388916319734949	0.400396869261841
DivZea-050712-P1-G01	0.49313036825106	0.459397408700825	0.511128293566492	0.472839947299362	0.497784070661381	0.48611858226435	0.491194294917472	0.498215846081611	0.515656722190543	0.521545897887697	0.361326982707009	0.371581707809114	0.402466184655668	0.385972427830174	0.366861558482997	0.395150666387314	0.363152044088353	0.372667944886565	0.3642686941375	0.356593410804222	0.446242275987306	0.419083120741867	0.384502377027871	0.370789046503549	0.374080344165995	0.403417522324018	0.362320840737915	0.368573007344934	0.387489194714648	0.367115021513447	0.405862427323734	0.4174998596572	0.393354878847407	0.462463632551056	0.363216579659819	0.343965300119537	0.40868949106864	0.36789881181105	0.394416105524437	0.369025752437205	0.348668775214838	0.377597164959443	0.433191010900186	0.460227779404478	0.395299754486124	0.319806342303357	0.409587076394534	0.396028427636017	0.405372075289768
DivZea-050712-P1-G02	0.519808636653384	0.490827128247726	0.531584741679509	0.501781774530719	0.523387561976333	0.511979850905533	0.516813178342669	0.525811886006715	0.54255913143375	0.545059559901241	0.397641364098717	0.378607601023171	0.428426613734166	0.379773219419941	0.402036790169437	0.38588013899779	0.393961165080979	0.389575169131718	0.354139088534043	0.363156388842099	0.474789619497759	0.456778637130593	0.414171153626966	0.409032348468513	0.403387883815321	0.435823420240263	0.397838860085754	0.404075895520157	0.418709260791653	0.398428308020198	0.436192207699237	0.410027388604485	0.424795344837302	0.49307483899213	0.403716886697673	0.386361788939745	0.434511441905719	0.415056594976667	0.419041078032165	0.400916745717411	0.386627133783058	0.411393907829198	0.46720491186377	0.489395386520854	0.42998341803671	0.384556354454509	0.433705780947569	0.428003013659503	0.435648751559121
DivZea-050712-P1-G03	0.499307915484482	0.466043333144244	0.509575420379208	0.478349114033672	0.500512503072249	0.488965394469422	0.496493585428898	0.504576308728563	0.52010204868374	0.523259739558143	0.365703196819603	0.342000200612967	0.403659924617531	0.348537706919811	0.372356563431592	0.353240519367994	0.358843835141556	0.35137032461617	0.311993239452641	0.31965798060253	0.449780756266012	0.430899014569563	0.383111646965451	0.381776131627679	0.374597495212716	0.405647767779842	0.367090554985794	0.37286960163589	0.392334379816145	0.370299177671343	0.407314935665645	0.375627885182236	0.397226792478838	0.469068372512523	0.372911500890063	0.353776400713025	0.405047940751727	0.383875452583813	0.389140252254584	0.369682249076366	0.351955771121872	0.381443642529781	0.440785714008054	0.463176022670425	0.402629163598905	0.351135713631697	0.4039152494301	0.394841348432453	0.408230458222335
DivZea-050712-P1-G04	0.510427001839158	0.478142219517841	0.522268788613033	0.490294177154754	0.512268149835285	0.500035477122289	0.505501410346512	0.51157937758511	0.52792427762319	0.535285980694068	0.379458409414249	0.350151536899671	0.416211483508915	0.368038409648705	0.383247813838745	0.3689827089824	0.367333434057924	0.37152705870314	0.325933628154424	0.331573163202593	0.462090952750232	0.442719223797594	0.398438756269474	0.393630691428127	0.388963536053358	0.416261037023372	0.380713146060004	0.384955134715916	0.404597842928726	0.380860333091558	0.423251549182145	0.39998429793941	0.411238675284951	0.481237278054262	0.384480347844118	0.366148578868232	0.414215688433825	0.396057297582964	0.398927898286108	0.38242852751667	0.363529812238484	0.391988363856814	0.453782720578316	0.47585386739105	0.414116469823665	0.364900517260334	0.422157614578344	0.408357326591125	0.423608376388986
DivZea-050712-P1-G05	0.526819933414247	0.495601291264604	0.539605566728043	0.509796484838647	0.527819176058958	0.518697643412016	0.522739496131331	0.530461930701539	0.546223982785411	0.552076502002246	0.402400564727992	0.384229769042879	0.436520738200211	0.393286859284928	0.40808525705535	0.398278049954823	0.398206620005756	0.392585206144288	0.359222969390844	0.365394623836724	0.481821392765978	0.460383422469108	0.420498767379034	0.414891987594144	0.411336692106223	0.439069056081571	0.403431605879601	0.408196851807653	0.425086545804829	0.40393338615632	0.441984762054713	0.420861137195745	0.434615202760911	0.500445461508583	0.412024988531259	0.391472674856024	0.436663886713366	0.419454109807412	0.427121515231001	0.409560285884221	0.392997145628753	0.41873699521682	0.472789254155102	0.495066174986934	0.435699506286086	0.390478090213092	0.440919492447256	0.433119917651277	0.444288222498373
DivZea-050712-P1-G06	0.528358396243233	0.49652940197613	0.539539070906986	0.509955893893061	0.531296618740299	0.51583684084985	0.523363146794062	0.530675661651974	0.545322556637384	0.55183766205804	0.405394100367382	0.384936016083609	0.440452563890978	0.389287771045011	0.409804140225408	0.39554331898338	0.398687355487406	0.394345206848618	0.357855916406573	0.363876861931342	0.481791362486302	0.464472252854526	0.422826974349627	0.418057567910117	0.413543179172297	0.441701396060092	0.407893164507348	0.412558122723519	0.42841457293695	0.406082385448481	0.444025281755037	0.418670938137101	0.435094230076602	0.500225747435561	0.408199739323778	0.387392287720264	0.434710089423638	0.417707973124597	0.42271847647365	0.403594396339482	0.389070760385158	0.414556999538025	0.476010183940518	0.495629176471572	0.439441812193399	0.39105711321903	0.439515492534374	0.431509026689423	0.442109189165843
DivZea-050712-P1-G07	0.529451022743053	0.497550610263475	0.539175201816423	0.509399191631074	0.530528096722609	0.519442319470838	0.522392928370045	0.530988192329451	0.54481363168923	0.550613327120027	0.404885779111777	0.384737532830133	0.437287291292221	0.388954298711875	0.409881489847206	0.393674992080527	0.39564171672848	0.393092238205409	0.356296354848021	0.36179269725398	0.481854132046971	0.463207817427698	0.420752547767469	0.418035569399331	0.414370184146249	0.440889590667183	0.406635869031698	0.411468410065321	0.426596099059626	0.407189774119708	0.444439512207907	0.415863726630072	0.432353399006233	0.501998896268501	0.408905976426022	0.387958526304022	0.433814886972114	0.41683071275589	0.42144960741244	0.402552067918839	0.386148490787894	0.414617097372873	0.475710642262333	0.494469451775818	0.435496545526451	0.391239826476928	0.440178987348289	0.430187438381302	0.443739428433709
DivZea-050712-P1-G08	0.505914116711456	0.473492342807488	0.522908905601606	0.486221350102256	0.506257093510587	0.495158927413968	0.5036090514689	0.509096208267278	0.527558810507706	0.529360425103421	0.374957618641252	0.354186913653705	0.413665458856017	0.362441441863989	0.379313182014909	0.366722079810569	0.368313635120735	0.364845756741053	0.32897514560395	0.329664894008203	0.457948488600756	0.438078639257053	0.391270764107774	0.386080855939789	0.381155169297681	0.415710177483537	0.373311051827316	0.380951972070755	0.39855136098177	0.372930327403754	0.415372816383845	0.391596199926138	0.405400647317114	0.477812169669571	0.381607640321188	0.362231225112771	0.416064111792615	0.393168656767605	0.401398402093111	0.382548172493967	0.363745543442454	0.393903665917347	0.449172377805677	0.472258907185424	0.411481229369174	0.360698542309827	0.416611895552226	0.405458516994591	0.41736242221994
DivZea-050712-P1-G09	0.507066646998181	0.475712244336752	0.520806590364008	0.488935533357452	0.507334387709041	0.498116320052995	0.502285938951249	0.509527843164534	0.529037928363953	0.532333534325794	0.376035591108806	0.357724110795977	0.414282992656603	0.362829458184321	0.379501142597579	0.366152878358469	0.36776607884764	0.3662551941991	0.32379953066628	0.329248055121266	0.460433672765068	0.43995823883206	0.393087823000849	0.389348256140929	0.381121627130265	0.414249030342261	0.373892029659224	0.382590213033305	0.400170003967319	0.375191612486626	0.417943093366079	0.391807941001811	0.41066072598047	0.47782752187027	0.381700131728315	0.361313894967004	0.412304373855052	0.39700004749428	0.39797123548307	0.380019456431221	0.361467861039299	0.392235383916806	0.450256636776022	0.47263850320034	0.412855032794123	0.361119101762467	0.416578313956463	0.406059738740839	0.418295043694351
DivZea-050712-P1-G10	0.496738453628107	0.463220038384567	0.50724908779729	0.476542813973611	0.499389420474719	0.486772810473476	0.492392048682405	0.499043470502887	0.517167600526444	0.521511842178913	0.358912792064648	0.341060096158722	0.397607984464651	0.345271016203964	0.365556102151997	0.353059467759653	0.351005940117737	0.348462488876152	0.312694495804092	0.316960152966815	0.446478546659843	0.423046283995702	0.376467047087587	0.373412789952545	0.368234091226127	0.401330359289493	0.358815160747105	0.36693434504892	0.3850898421037	0.361578450705887	0.405565746479298	0.377778015437847	0.389856489206084	0.465181968639248	0.36108078262678	0.341462151789829	0.396256011912366	0.373942838353319	0.381892173886	0.361746128890621	0.342320857052149	0.371114334184523	0.436533787499519	0.460917566354026	0.395196350012216	0.343322878473318	0.400267321573983	0.38935080460999	0.402401802155251
DivZea-050712-P1-G11	0.489193031034519	0.458626110467844	0.510171358377821	0.474006799361579	0.49091596511888	0.484315122820975	0.487581091985572	0.49786836276479	0.514879715857918	0.522980236768292	0.348547675166874	0.354377067343328	0.394887437199311	0.371267141051295	0.360440679222211	0.383966993730987	0.343436078428732	0.349646715364312	0.346673660948566	0.340749470394344	0.445280652816329	0.409574040564885	0.375315983100627	0.359962507214946	0.356530806391909	0.395497423792615	0.346395177056124	0.352678000337436	0.377996435939974	0.348996412174228	0.399404083139827	0.404333522187634	0.383472696210007	0.459544114678474	0.348423401978176	0.320430284711493	0.392956057346167	0.347430783571765	0.376997098895562	0.348207039152941	0.325370112533557	0.360877519985587	0.429230150925713	0.459569555114854	0.384931356684319	0.328330540129707	0.399027058775326	0.383267238052625	0.395472083894577
DivZea-050712-P1-G12	0.529704667674487	0.497906940538408	0.540262146287971	0.511393086228259	0.532098588785224	0.518878991054534	0.524213713072554	0.533909421262309	0.549554689360702	0.552111079570223	0.40803924692615	0.389841429879748	0.43934786104242	0.390162581213667	0.411176086280707	0.397702386849641	0.398678229381104	0.396208604928748	0.35803196222981	0.36520572405251	0.483351794876174	0.465098848089517	0.423427248895316	0.418917768324874	0.418284297724603	0.44349859738455	0.408683118355942	0.414664784061097	0.428988185597192	0.409858703570169	0.44417364914252	0.416720379218865	0.435463814779999	0.498860708756638	0.41035407242964	0.393491687275152	0.441044611483694	0.419386682374627	0.427480894777941	0.409333644300101	0.393957793238271	0.419870913117391	0.473950911004021	0.497462924235793	0.440054076102011	0.39535818451207	0.440299167676139	0.430218159196259	0.445572918197885
DivZea-050712-P1-H01	0.478856841301318	0.436830190611693	0.495161110041034	0.453254890147268	0.484411310246574	0.470542251579878	0.472150829216545	0.480641382676038	0.503549366970641	0.502610626725003	0.374541918765793	0.384141235544212	0.403673858622032	0.391794500772452	0.36918294114707	0.410653348055237	0.402286904431891	0.410638752585415	0.388551343847465	0.388950695835106	0.424209742250498	0.423367480005333	0.379752978518658	0.384241966100956	0.390921848924664	0.406759627941248	0.381357382851597	0.381707245305597	0.391790079434981	0.388783140988509	0.400117718082483	0.414346946240238	0.393135748550471	0.446027080346324	0.381988637076059	0.388300443965994	0.438169950778549	0.420464152679339	0.428859628941752	0.409645136102504	0.391036538355905	0.410822247197462	0.415769921536191	0.44076656376819	0.396612348677129	0.353894313887031	0.409425983683293	0.432349238791932	0.406015389544606
DivZea-050712-P1-H02	0.465750556112536	0.42315269757833	0.481155299538045	0.441574425827458	0.471716713872752	0.456002500693493	0.458786335529459	0.465624503470705	0.490415525116921	0.490671845487415	0.359044541439723	0.36732167195262	0.384613424004287	0.377492741292686	0.354245568580407	0.388669758922169	0.385222458556838	0.395004910129672	0.36662016093856	0.367392346332789	0.408902549055367	0.412592581286197	0.367964583192107	0.368487202223363	0.376063717770749	0.391966097476191	0.367019941633241	0.36728918351642	0.376805206997388	0.371797689835232	0.385000682840324	0.401015461087362	0.377047514568975	0.433265829117057	0.365683238916297	0.371205433928354	0.421229258904334	0.407202732468287	0.409941615867973	0.390546501455718	0.372324626581766	0.390348287567334	0.402953662372446	0.428292128501465	0.378800399959661	0.33809187278802	0.397401190999491	0.416972342181527	0.395193191023313
DivZea-050712-P1-H03	0.454978372590293	0.411958155279631	0.472510779754393	0.431272032309289	0.462817545016684	0.446224312173784	0.451581140398072	0.457869232220901	0.481983327208608	0.481939258456184	0.337162804000864	0.349213782583769	0.368706043232998	0.35750632852944	0.331967704049098	0.372597358674601	0.361413070649499	0.372542811165887	0.345354450161014	0.347684433395637	0.398027207738159	0.396168089698686	0.347858624890934	0.348496979957634	0.353723015673128	0.374804640955868	0.341809558419065	0.346132593282492	0.358192838899881	0.350988583721244	0.36757697614155	0.382278414046835	0.361344310540744	0.421859596636687	0.347361570537819	0.350334795972978	0.406858744573778	0.387487182477978	0.390463119977882	0.373845537220724	0.351482177919654	0.376260147545133	0.392191451440012	0.417316396358091	0.364907602924684	0.315037488141543	0.383167309265258	0.400791292292694	0.378187860664573
DivZea-050712-P1-H04	0.475103935649586	0.436505137368556	0.48633200162031	0.451037291952482	0.476456775243694	0.464385272550969	0.469735676030723	0.477858004381174	0.497487600135041	0.5012694014755	0.350672325251139	0.346566401156482	0.382714742192918	0.356445326037702	0.349455163861347	0.363892496046399	0.359089541695559	0.369385520091519	0.332867093417253	0.336500745504631	0.420671710156913	0.411285514240992	0.365062176584626	0.359729101428743	0.360938294835348	0.391693866409709	0.351056671763521	0.35448474231452	0.375340722298908	0.355775077826809	0.385286358661801	0.390424595082346	0.378726559719931	0.441930454950994	0.356321054138452	0.347310711793875	0.402150163063007	0.380962517559517	0.389756934518802	0.368090027394547	0.347816989318631	0.372020904468833	0.412226475740362	0.437458813488119	0.376661243864558	0.329790091784548	0.392563204972666	0.394017553447476	0.390215272138896
DivZea-050712-P1-H05	0.474554331746444	0.435355294729989	0.488755514142747	0.449983697743915	0.477796593190704	0.464784389263308	0.468134228248347	0.477655510745693	0.496542611133176	0.498903828804671	0.346207252249375	0.342396586557824	0.383033842127206	0.354642015407834	0.348474229730634	0.361859606806535	0.356521028441031	0.361701455023845	0.330780708669731	0.330270866726912	0.418833428947908	0.408150616396661	0.36100653811149	0.357529696976834	0.357822071011835	0.385368159700203	0.348989548879468	0.351786378170372	0.370893397398953	0.353831221718527	0.383689880594115	0.386978051001154	0.374283379141762	0.440296216474951	0.353543823869922	0.343908267172196	0.400155992456767	0.377242239371532	0.388740385119258	0.364331209446334	0.34430884910936	0.370949505496543	0.410075062540077	0.435844060412614	0.375739887287401	0.325789626428238	0.389897168033489	0.393434630339572	0.389656606905075
DivZea-050712-P1-H06	0.491438057260052	0.454723565300849	0.501749390829924	0.471092083703833	0.49450062016488	0.480386508632776	0.485850711170865	0.492165976777628	0.512082550292705	0.516330518517353	0.357924645417206	0.346201161046145	0.397461286848543	0.355431171861642	0.363651497507745	0.359815671703694	0.357020898536795	0.360053156985039	0.323321507526876	0.327784771810676	0.438144170817823	0.422678021318888	0.379712434075469	0.372694126854569	0.366545396954501	0.398715175742091	0.359670979445081	0.365208960521917	0.38465739558515	0.362215001139025	0.40123804120921	0.385465937579733	0.389225157113525	0.460403043026736	0.366858801300201	0.350790757105566	0.401494087006216	0.384416287297377	0.39052961378232	0.369556761066766	0.351018828694763	0.379979789420999	0.431315580440965	0.454568269714318	0.392519940662786	0.342070666718507	0.402273745612644	0.396782828240363	0.403328610282298
DivZea-050712-P1-H09	0.504241565140358	0.470919944790144	0.515095887639211	0.486288605295148	0.506900209748924	0.494185329455182	0.498971125704725	0.508927269573545	0.523061103341415	0.528925597753298	0.373565405783094	0.352030103631092	0.409553908961243	0.35659321044234	0.376289086888631	0.36196842299698	0.366252000867874	0.360988233706646	0.322180828393093	0.328235413303521	0.45409322226688	0.435980922620995	0.389582731776589	0.387429057628367	0.38351146948409	0.411824483779941	0.37436540865208	0.380144143497804	0.399380924248775	0.377246243461123	0.414455171340191	0.384355476669769	0.403982487180618	0.474083506282751	0.377058459842122	0.359199705214848	0.408100326303875	0.392236271122363	0.393453939741605	0.373588575572737	0.357366674485917	0.385458473300475	0.446214818667166	0.468038941397204	0.406862180585787	0.357461387186414	0.413034667749709	0.40282668226287	0.415566625449581
DivZea-050712-P1-H10	0.524827781177495	0.493421974562749	0.535239897947526	0.505435083015118	0.527740987413423	0.51377176459105	0.517771211807952	0.528228630630098	0.543522164213601	0.54710515779122	0.398999340437024	0.380024646059608	0.432682240215716	0.384790256690516	0.405257795168704	0.386112638956343	0.390994520332549	0.391385924742799	0.350267362228332	0.356608220645498	0.478474978500983	0.458913510408727	0.417419519182318	0.412441309182557	0.408221207995012	0.437480681985105	0.401806062799136	0.40570373875275	0.422625345731075	0.401160234718654	0.438891237163984	0.410498089110137	0.430486419007229	0.497950764737111	0.405175679091184	0.386558740195062	0.432943044307053	0.41523529598331	0.4185853061328	0.401866960080661	0.385395431247171	0.412153760321159	0.470603941150694	0.491400520365985	0.433523896128478	0.387597938979054	0.435326060393151	0.424919357053674	0.439930799701046
DivZea-050712-P1-H11	0.397383989561472	0.34655737896811	0.421909606325471	0.370808804378777	0.417876340799523	0.388935467401823	0.39438630643895	0.402238516107721	0.436576824978753	0.429298048378994	0.270892674690899	0.302348082903345	0.30424686063977	0.310853676912042	0.270274420735513	0.337592740891524	0.32173397094496	0.340078845972956	0.315487975593135	0.32210560223615	0.329019341402293	0.335852648273743	0.283273517555347	0.282677241236252	0.296184355846052	0.320077002554669	0.280431558734732	0.280610142378998	0.295662681463155	0.291744996574538	0.300054141983968	0.333618957293776	0.298546692968837	0.361068012240373	0.287216638901341	0.306756729499522	0.369560373775237	0.351814152482062	0.354418376151386	0.331141433271657	0.309685244677128	0.329683199498569	0.32080933099645	0.356819286707252	0.303090406909678	0.22032576880922	0.324601023946294	0.362369294630067	0.31473826989824
DivZea-050712-P1-H12	0.374063550756548	0.31885849133539	0.402613879946461	0.34791540292732	0.397112886242005	0.373368588142835	0.372113349424829	0.379966166738376	0.416572086212838	0.408236651594284	0.249005979153091	0.312874655019499	0.285643865600203	0.321732934146565	0.240931855704171	0.366244683136766	0.330902275990804	0.359425771220402	0.347578460450305	0.345464442614536	0.302211726443576	0.314290466966986	0.262160867531782	0.263261590869604	0.276559196538548	0.303923497843043	0.263786843277914	0.2613311920606	0.273629549247375	0.2751109331663	0.280001242639182	0.347092133317177	0.280566750685076	0.338722796934207	0.278187156048162	0.307692769621247	0.373114786256266	0.357488941549079	0.361734155295144	0.33772578021429	0.31132648079124	0.33058336866158	0.295211820051777	0.334966544283943	0.280693857651082	0.16692909797918	0.323280825229904	0.365356673927367	0.301011939528621
DZ_250313_P2_D05	0.505981849067497	0.473973931238178	0.52471247746642	0.489110995176869	0.511113535792672	0.501308270356871	0.505625603057995	0.510462825606262	0.530717130221793	0.529635003285402	0.413777641900371	0.409272380981536	0.434039598277615	0.415433343353239	0.411242149849286	0.425758996583887	0.426999471901904	0.428658977027397	0.413888247104184	0.410308709923498	0.461161607539813	0.45605051954034	0.418282338524063	0.417870250525104	0.423455046293085	0.44611060568347	0.415487399663053	0.417913861067146	0.428051226066654	0.420596489870158	0.432924137232081	0.430828304831524	0.428802833803887	0.481389559686139	0.412918732176184	0.41431298314198	0.463130658576926	0.446999200637067	0.450349972755533	0.432556247489418	0.414027106372156	0.43795275229253	0.453888313759847	0.475686892607263	0.431601962191489	0.390563704168501	0.440844846761927	0.456613740436399	0.436194888884613
DZ_250313_P2_D06	0.470447591914277	0.434912573865237	0.490659720958509	0.452697689285153	0.481271027292468	0.465442774039171	0.468465488794112	0.479171193352972	0.498350634092775	0.502391700146023	0.353599955165754	0.34442281373244	0.389416935842893	0.363231952717177	0.353952781744056	0.372341518344644	0.365917712098758	0.375687421482398	0.338998559976498	0.34103140354169	0.4206959389705	0.411991707414356	0.365028084190901	0.36496020306297	0.366627371328598	0.386197015514571	0.358559601753168	0.359304189675288	0.37866782511285	0.362764402250474	0.391367119511427	0.392407361456469	0.380132730021214	0.441624366652792	0.359092628307132	0.356234116379361	0.408275761729236	0.390648132285375	0.393025867224091	0.373620034594218	0.353745397364768	0.378744867469923	0.412598892090817	0.436234768420621	0.384768371609812	0.332280798472965	0.395627081754848	0.40129697290168	0.391828727582878
DZ_250313_P2_D07	0.447543052710486	0.406247870944028	0.468743368282034	0.426027248125898	0.457592421206467	0.439097736520369	0.444459542658598	0.451078999471208	0.476136029540037	0.477195449001414	0.321618137647652	0.307230682646856	0.356965305869272	0.329814420798527	0.318353324500402	0.348422765571891	0.339014352465727	0.350670103655535	0.309680101530835	0.311093558790518	0.392047685957336	0.381513596790414	0.332970656634469	0.332989982643521	0.338455610720629	0.35835673956951	0.327961711190943	0.329326593032944	0.346960677110039	0.332859499517724	0.360476492005934	0.360328298137909	0.348740365969293	0.414788154589531	0.332837401384825	0.330380012546159	0.389490561493919	0.368447665809043	0.369396765693385	0.350821854139777	0.32997852895077	0.354388222530455	0.384913287145733	0.411223123413655	0.35384989636478	0.296818407935465	0.365774059531423	0.377627605784426	0.363076744112325
DZ_250313_P2_D08	0.524456077790866	0.494839568519197	0.539975257293623	0.506823316872459	0.527451920136874	0.518149948820561	0.522067564431103	0.528532790965532	0.544261520841852	0.549308276183922	0.40175735923064	0.391277713133988	0.435988719559853	0.399457844919501	0.408081320563286	0.403339059183836	0.399619260530624	0.393975893536937	0.368874710686913	0.372666362875671	0.481595242290942	0.459520399261689	0.418892823359089	0.412921122041671	0.408438572429436	0.440439499178878	0.402586196963841	0.40876687787996	0.424758827491102	0.404781362835273	0.442500268977453	0.425415698531898	0.433160883896953	0.500711735316512	0.408385564023842	0.388222159458667	0.434349074822523	0.414883051195668	0.423195914849378	0.404510649356866	0.387622546434056	0.415816775336649	0.472116429014257	0.49301184193171	0.434860057443188	0.382210811835516	0.440576789973336	0.428030460290475	0.442730568369839
DZ_250313_P2_D09	0.452697670174649	0.414314658678513	0.47389752993961	0.435069593478311	0.466269882677661	0.446413752258456	0.451210737115989	0.46063572304949	0.480239960533265	0.481557704569299	0.331829910711519	0.316475639804116	0.365812469654286	0.342399156061431	0.327534861862029	0.356677406136941	0.346010061947902	0.355743884354348	0.318992228109946	0.321341642004846	0.399821600230473	0.390853860302981	0.338935242523963	0.339553108614146	0.342734625125943	0.363913040218238	0.335172867765642	0.336661216494257	0.354612833994936	0.340294115765901	0.366669052870075	0.367979990227118	0.355230869149455	0.419967873898782	0.337645949495207	0.337709575737675	0.397450566675453	0.370493345734115	0.376177987994603	0.358764863752392	0.334625273432717	0.36465644648191	0.391923929645124	0.419379011492528	0.365341990120246	0.304022689372752	0.372730589456797	0.385729928778972	0.370735422662062
DZ_250313_P2_D10	0.490203474487937	0.45689347582128	0.508205224624766	0.471038468787672	0.493964689575899	0.482235808888598	0.48764164163307	0.497112456690623	0.514798691690064	0.518455752060907	0.35846274019519	0.362045309819039	0.399027496566149	0.37514814560796	0.363123677497174	0.386571162067887	0.359029489689174	0.364393146443134	0.35221378404201	0.344389821045559	0.442243170893099	0.415532734909662	0.379213816886302	0.368485517570707	0.369767669184404	0.400057746516404	0.359418613868984	0.364512957111418	0.385136278280786	0.363807604909262	0.404772282466393	0.406543907549008	0.389241155772403	0.458529136780577	0.360119671902998	0.341710204773213	0.404796987944789	0.365121390459498	0.388611821568886	0.363174372867082	0.341492530826438	0.374108375848809	0.430598018172941	0.456739995293653	0.393339705211243	0.321305727982198	0.404859196892666	0.392243152587934	0.401934270456348
DZ_250313_P2_D11	0.521322812892995	0.49352557861669	0.537720773210385	0.505766481381457	0.524503108409628	0.515599632883909	0.519547048082026	0.529245107123433	0.541369417773633	0.548579422291478	0.401126171887593	0.394756406265753	0.43838008194891	0.402200319212155	0.405894641426675	0.41313056466664	0.397625402047956	0.390647719036409	0.378906687070171	0.372273107787986	0.47848875915961	0.456718445530025	0.417135823508228	0.40908582601677	0.40708734499356	0.436809089443218	0.401903390029578	0.406047300010035	0.422376973864204	0.4023880688347	0.441307691792958	0.429935267634416	0.42939892228772	0.493666080517078	0.40161730134021	0.382236247928833	0.438270072779398	0.404115168769814	0.420374184070756	0.400900467224737	0.383807191013784	0.413918620816599	0.468793939531007	0.492011029621201	0.431649193021626	0.377317541381632	0.436691083187443	0.431303499922129	0.437952879738028
DZ_250313_P2_D12	0.486053490766915	0.444604247242109	0.508272493124971	0.464867110934197	0.507124257618339	0.474630709791267	0.486161759303925	0.48899919839141	0.517621576638374	0.512915056190425	0.426209777004997	0.447004905882138	0.441071086488235	0.452638816432972	0.415509316336809	0.46999114913145	0.470796924904331	0.482821360522784	0.464422373444378	0.462935538717567	0.437561200660843	0.453678422822547	0.41521980222983	0.425648247188538	0.44157253056103	0.448076570067162	0.43262251123844	0.428749796138554	0.434206257205678	0.441239835893417	0.428158964753791	0.45448075536664	0.428855764580945	0.461153542806111	0.433342790381395	0.451366528910936	0.495947809216571	0.488503895097174	0.48425599228849	0.471782816170216	0.4570153166641	0.469283223446191	0.433041630473426	0.459792987655843	0.431167798336992	0.406273777333811	0.452073533496984	0.49349564506101	0.4419421336405
DZ_250313_P2_E01	0.521094947648077	0.49474591995145	0.53899155468934	0.505523429193784	0.527800184609031	0.515920800771026	0.521622313834144	0.525888770652014	0.546112781080849	0.547351860163661	0.413623801045769	0.4134258873935	0.444333517842665	0.418044556557958	0.41910820961534	0.423919648583437	0.421575716709722	0.421538861947276	0.407518790937099	0.405526182368404	0.479248032906951	0.464679799039633	0.428974568109496	0.421404537917631	0.421765845137697	0.449771059099711	0.41631154846962	0.419070901826941	0.434355709806921	0.417852228924742	0.445010207403203	0.434196521751879	0.437097194817259	0.499126023923383	0.422016088463927	0.415216125481956	0.458013235366315	0.443299961266347	0.450275840071084	0.434835303481657	0.414728379037992	0.436272758632422	0.472718791916817	0.493439477751914	0.442169883429574	0.394382034910287	0.446657280304865	0.457664812193391	0.448557682026036
WG0109808-DNAA02	0.38864276224637	0.344375455436192	0.420397442907279	0.370459518586786	0.415455436359853	0.396251059957309	0.397948484310574	0.400552679748987	0.433111079439353	0.430975221212871	0.312885434240341	0.355712896905699	0.335268726936035	0.372547729108561	0.303859986463583	0.403629943776077	0.380219387302257	0.40111860892161	0.395499350003597	0.391540585877735	0.331811160485741	0.344771900530058	0.302269729758982	0.311239338708665	0.33725378862524	0.342612949506543	0.326808134765341	0.318313161883194	0.326032042658757	0.337234170622131	0.323217884219143	0.391193988555564	0.318227153393186	0.354716031105098	0.308915997439254	0.343723848354204	0.397640340051834	0.395420172493446	0.36734826215487	0.352333571331532	0.331419381440966	0.351003796641707	0.322722852241979	0.358203372395462	0.318507796209759	0.29405325118966	0.355446036373177	0.400061658898764	0.332276176075808
WG0109808-DNAA03	0.481346364959654	0.445392331713059	0.495644873766921	0.462308248506038	0.483969178923549	0.472281956211173	0.477125139465255	0.486039369343139	0.503501242335026	0.505968279238245	0.337292038975662	0.326358988423063	0.380587103396829	0.344181927862855	0.341910423780255	0.322837327018925	0.305593490708471	0.31751227438265	0.277998247574639	0.244692997457651	0.4290928789138	0.403569434080036	0.360898286981415	0.344106865682839	0.334994022913536	0.377666825382022	0.328317257948586	0.337156581419828	0.36204691313761	0.32942899107931	0.383698338022402	0.380812842791801	0.374508435609818	0.449938247588336	0.338726411293129	0.310306612116449	0.365700219666564	0.351699763871129	0.346592504169481	0.336213121983264	0.31029715347909	0.348160887420559	0.420189803104631	0.446042988493456	0.376498922907343	0.320776496035711	0.388045125861546	0.359468968605742	0.386935274454248
WG0109808-DNAA04	0.409777387239879	0.364640914426565	0.436704371489232	0.390046832421642	0.437751439754422	0.413603959377168	0.4087387769544	0.419734698371068	0.452373383322983	0.442147275254417	0.334276953241033	0.347512364951522	0.34786523458941	0.354004587609184	0.323442103325147	0.379795557367072	0.391634228484287	0.397389698908353	0.375017175593617	0.382440869348156	0.350170041542124	0.373783193387625	0.320714672715938	0.336888428535902	0.352222726191919	0.363006605443786	0.339375372273365	0.3403711193271	0.340882625266776	0.354740668591702	0.338130226880079	0.346095609992408	0.337735089336452	0.381919617827271	0.344185693798072	0.375952174658072	0.421837302998348	0.419260239333093	0.407204255391383	0.390046587181984	0.37283674267499	0.386158099535348	0.347799966235554	0.3792977377084	0.345562112335886	0.309147320031786	0.358686440225141	0.423348616428267	0.348775750499881
WG0109808-DNAA05	0.388673879081276	0.341604211118337	0.410970703320339	0.370160256078882	0.41390698912083	0.396076856009601	0.395407927380536	0.400256593936154	0.43531465641296	0.422915324038634	0.313069065734363	0.355850063064655	0.335678516838921	0.37483874448009	0.304283597444649	0.405717977001128	0.383970171243387	0.402117782092823	0.39668505954141	0.391372366641673	0.329828562304132	0.344030438725017	0.30048471859397	0.312328559616392	0.338854922607487	0.337921741500379	0.320239858335451	0.314530193406864	0.32365504807537	0.336016808109675	0.318426499761644	0.381690279575704	0.273300054286126	0.351576488693489	0.30072214491213	0.346933944704491	0.400511687208516	0.390435234399658	0.385801532237342	0.365091440499907	0.339075015054717	0.35275428778105	0.311280881401364	0.351664196906555	0.297974720885436	0.295444255980616	0.330674084843343	0.402174703679489	0.308162927816053
WG0109808-DNAA06	0.391702659760996	0.328545821629543	0.428780098914844	0.367087273710288	0.432002918339671	0.394363742241593	0.392098183477267	0.396921893228688	0.440821935448943	0.418238141246218	0.378218193318812	0.431003285649342	0.371894370070467	0.43471707995157	0.354725004603034	0.470907337548925	0.46338065535258	0.485188074373008	0.472573002687469	0.471551829731517	0.316053623345269	0.386272123765006	0.347992736628222	0.370019509038937	0.404625598077834	0.384308534421214	0.390121122344509	0.383165825635897	0.373248758418837	0.406305622557915	0.353921935284078	0.430422678520167	0.362904120471947	0.360913338490713	0.386272940655426	0.445091300064275	0.488445204421459	0.489025246926043	0.477389098305348	0.460458201714245	0.445758307680955	0.443370932757255	0.32740934089982	0.360424153764641	0.362276630544861	0.347606487651626	0.39783156825175	0.484721480991536	0.378150353226757
WG0109808-DNAA07	0.353311509277648	0.288000156297113	0.392327452867953	0.325841661317674	0.383120160472303	0.358606420618288	0.353214131549106	0.358625567726371	0.404325044138562	0.389360299293874	0.309329630671958	0.365504382889144	0.308354248029808	0.370773896823536	0.284251762205306	0.409296880237647	0.401942900262472	0.424224719081813	0.409185885918305	0.410851206900128	0.276288327134171	0.330284586586568	0.282405764988426	0.30768603706325	0.342447580119591	0.333323924429676	0.326258553842512	0.316819069649649	0.310030222615779	0.344105633831103	0.294314223836491	0.371105522776506	0.304803267782002	0.318684047121205	0.327278708976843	0.381415272119131	0.43269813896776	0.432161680474251	0.415490645114918	0.398771449609121	0.381564817956733	0.387264701369065	0.279657280783747	0.307135887145104	0.30595966447462	0.277261730470187	0.340649722839831	0.426812631315302	0.320662634050371
WG0109808-DNAA08	0.449184744171048	0.411555617840987	0.468866966879973	0.431557138144027	0.463154927257498	0.446676096170405	0.448512100186548	0.455337402314942	0.482074627617333	0.479747253344899	0.340705670381213	0.331685092875888	0.365649807607415	0.309848679333753	0.337522241239251	0.342637634221754	0.367811105898322	0.354322555950582	0.330866712681175	0.34362140623202	0.394645396754709	0.394948295980345	0.337335812445624	0.349162282306692	0.353461913773801	0.375217950412318	0.344925445033049	0.346871538309123	0.358424826290705	0.350952064147422	0.365384883472011	0.329755699611925	0.356162669050114	0.418466838018716	0.347871884489329	0.355707910979095	0.40617661760305	0.394586951223968	0.386513573041856	0.367238935269645	0.354352670034649	0.373039451252196	0.389795642197506	0.416363711172985	0.364902862745849	0.319741180759919	0.366972688483674	0.399070877761869	0.370222287748355
WG0109808-DNAA09	0.50360973386891	0.472665273188686	0.519307790045562	0.485557234080966	0.506972773305763	0.495449869528849	0.502920585627763	0.509576639241435	0.527000988018361	0.530236617242111	0.375305585558385	0.356759045295296	0.413192307433583	0.360960094362814	0.381083466324804	0.362331849069909	0.367385843721693	0.365433202986337	0.322392809944417	0.329269559225426	0.456348465562585	0.436491885298399	0.392462279862771	0.388900590942071	0.38239180381291	0.412491914646691	0.375801394541825	0.383286136941905	0.400159391261442	0.378220662970491	0.41752491069772	0.387416888942176	0.408038554856301	0.475416903591549	0.380923805364556	0.360851777127426	0.410612652849301	0.392197915960632	0.396541903806487	0.378869103910393	0.359351673699847	0.391349451428256	0.4475569232772	0.471314997512236	0.41219710554812	0.360324185688065	0.414548209908435	0.405651483046555	0.417124488830789
WG0109808-DNAB01	0.392629703139437	0.323801482409008	0.43986292649554	0.366580675286987	0.449788541443754	0.403797794929659	0.407591882198007	0.401034736453022	0.45661096064301	0.427340603758509	0.414632567890996	0.465467049890253	0.411186018409081	0.47366223794061	0.397708284105057	0.511334322223733	0.50113701550073	0.524568079717977	0.5149653116535	0.513775743165354	0.331988674327673	0.42312100014983	0.389245092094714	0.407321850424557	0.442212275600622	0.421876300959262	0.428162163516126	0.420609283000414	0.412647712299386	0.443593331216944	0.394423577893317	0.474995079331117	0.399576411745185	0.359767781769099	0.410255347210968	0.4743012158947	0.51558535120839	0.517175017804574	0.509693243665005	0.490409428118328	0.476666371111315	0.471079737281238	0.337895155099613	0.363138459346038	0.395419511097942	0.394891319622851	0.432273503462768	0.507680470825598	0.409954808836812
WG0109808-DNAB02	0.426378340775621	0.37837281516313	0.44791629808044	0.399791496221155	0.445350104214723	0.42145189158	0.422694674814665	0.426714732882157	0.461419641674562	0.455451091867237	0.279381201108236	0.34917031340521	0.314332588336457	0.371901557420734	0.302793475891455	0.407372898948878	0.372658384063975	0.396520927221724	0.386914127925305	0.386323175090811	0.364797191553366	0.362545587182707	0.32203343143583	0.308835491407882	0.315218730800688	0.350485276330784	0.303362130257612	0.300163384177299	0.320986563530741	0.311961560463647	0.340863362887862	0.397927667494182	0.341854334530117	0.395394699401534	0.33500357239963	0.351332595879658	0.407961468061314	0.392967707566214	0.39864817251155	0.377202621510906	0.354505440652385	0.37164920890998	0.358381684173106	0.393128769662364	0.33997915573191	0.293171986576402	0.373738596886697	0.404742479530507	0.355014729571453
WG0109808-DNAB03	0.487699625694201	0.45168116525495	0.501507450009894	0.468636957729121	0.488915880990496	0.479008816963817	0.482018476617372	0.492063325024582	0.508288980234938	0.512531236503655	0.343669548724048	0.332174080751966	0.387089083767424	0.350888537871863	0.349130294337338	0.328183738609042	0.309048820956372	0.320134809904108	0.281739998330673	0.244509560487408	0.436046028396442	0.408828646923868	0.367403779119109	0.351481435104147	0.340370543025307	0.383609591142658	0.335167986714659	0.343278684154484	0.368928941210956	0.333563509527796	0.389671411457508	0.388073993424916	0.381143130368618	0.456599012932495	0.343891482569912	0.314101769465903	0.368718176576259	0.355836420579888	0.352270635619286	0.338882767638664	0.313369528476808	0.352841650213859	0.426354335598508	0.452324722075053	0.382262081347425	0.327635008202568	0.396522714620905	0.364058462726815	0.392947189047351
WG0109808-DNAB04	0.384246777149017	0.332275354682034	0.414837136571497	0.361808322312725	0.415451671117335	0.387960085309378	0.393922477562818	0.392847610462997	0.439856028184823	0.419354553883728	0.342615492478737	0.386546327428009	0.354804954600824	0.386686776598253	0.326741942678146	0.4268931652257	0.420071873350285	0.438460524908149	0.424550718647251	0.424023236661638	0.321578855729413	0.368081861819065	0.318639265086715	0.34382598867372	0.366046543167456	0.360192296366218	0.353304793390052	0.349733606487628	0.350299872108411	0.368338006235282	0.336093978487314	0.386258229336708	0.333691450630123	0.346949737017777	0.349157913765562	0.39477067855379	0.442251588764815	0.440377896492235	0.431358217011193	0.409281808417337	0.393457150389846	0.399269471591098	0.320408283945791	0.356878248806176	0.33834821280874	0.317123981184504	0.364012450993243	0.43600772310116	0.341337476337886
WG0109808-DNAB05	0.373237414646972	0.31809558870367	0.41342250757321	0.348706493409076	0.408039595053097	0.380623699784644	0.373568110308542	0.384597618087263	0.427540067253491	0.408830114317505	0.344373321142902	0.396528956797812	0.344546031063494	0.402993301772549	0.321709042906392	0.440125818012434	0.430563961599693	0.453638351808961	0.440864685919087	0.443246315979058	0.307941804137824	0.362525932135224	0.319747046497952	0.341223883879061	0.370507505836956	0.362544305485929	0.35885132262398	0.348853882195038	0.344847501147923	0.377318665888431	0.327061185811944	0.399179376898246	0.342891727339735	0.344058702242061	0.36003611159496	0.410800020961815	0.460715141542234	0.459427789461	0.445437457258381	0.427506507178657	0.411979211471146	0.416088353077083	0.307014919938291	0.336770242637581	0.337716109771727	0.314056552219854	0.368117340953613	0.451197811154641	0.353129795896044
WG0109808-DNAB07	0.340022930801589	0.269985163539126	0.384589719266127	0.310851206801057	0.391522979898749	0.348631993849178	0.344756974204626	0.345902101444299	0.405718003197562	0.370647918380753	0.33658677987128	0.39956022668154	0.325667353526334	0.40661595811274	0.309571546459469	0.447317800007846	0.439369504320601	0.462914014979286	0.451495370939604	0.451306712863925	0.260342230754879	0.343057670594309	0.295968850815557	0.329019007952564	0.368500344991873	0.349253394916144	0.353072107061456	0.341254825678559	0.329354218801092	0.373065331750397	0.302453093886992	0.399435119304298	0.313720629176009	0.304833157906529	0.347633463244188	0.414941663516659	0.465525121989437	0.466960245547884	0.450937027736766	0.431697365242727	0.417329611166744	0.415362115719908	0.26763376610525	0.302814931946416	0.313562079429547	0.301145083448671	0.35828737872716	0.459279229011133	0.333824999801924
WG0109808-DNAB08	0.402444072903631	0.348303511842782	0.43005598359923	0.375521888657248	0.420209020738183	0.400641184901035	0.397987529186658	0.408969676004985	0.439060557041881	0.435631131882535	0.318130584231121	0.35235086479733	0.336530741631251	0.35989442291274	0.304577637535254	0.38920086536746	0.381303483873669	0.398177377325881	0.379357752318085	0.380286000299535	0.336237914746527	0.360468609922951	0.313486581277016	0.32495033925002	0.346225439906716	0.351446826444674	0.330445011112488	0.32764631669789	0.332346514988832	0.346674122433734	0.327371605907014	0.374486590285234	0.326472343949776	0.367978079448084	0.331959160592296	0.363412340338369	0.418854117240932	0.405812802444302	0.405100908202137	0.382619407952282	0.365602826192509	0.378651054204251	0.333760528964598	0.359255503449922	0.330667013361192	0.288817187039569	0.35562065032282	0.4089650173261	0.344297872345763
WG0109808-DNAB09	0.496616170632388	0.465020238020862	0.509110627422872	0.477196871202985	0.498172607933724	0.486465782421175	0.494383401386874	0.500659117019518	0.520732373088283	0.521320517836376	0.365774603208902	0.34419392408181	0.403404420709451	0.352245142339477	0.369666839260834	0.357080571278954	0.359079735653897	0.355302958276567	0.316209252818007	0.319871776744907	0.447265576692929	0.42847311096553	0.381651887179682	0.378683681356965	0.372890384397254	0.404324937215661	0.365231558254458	0.371066665327877	0.390156504176381	0.366309192148501	0.407056983406636	0.383103041225798	0.395952890152767	0.466006526307905	0.369985629546822	0.349011693466132	0.403168152661789	0.383814985637806	0.388126329861747	0.368414966666445	0.351996498339515	0.378684947305014	0.437894096248553	0.462560939019997	0.40051751187888	0.350252049471615	0.405413048329742	0.395195232919938	0.405763364507779
WG0109808-DNAC02	0.424113371911393	0.376065608888108	0.4466776676777	0.39843300595858	0.442959869737608	0.419558431024489	0.419688920259747	0.424007184863357	0.457570306397039	0.454143659581139	0.277183360368124	0.347105888701538	0.312037284770449	0.371447480214463	0.300113970336051	0.406450134155221	0.370250044138374	0.395023274652238	0.387204132206861	0.385045871125593	0.362466026576911	0.360396679154248	0.320534230269932	0.306673224893603	0.31097844641051	0.349021538496148	0.301674244683155	0.298900383438427	0.317723028535625	0.307401874358566	0.338917840435975	0.398103166078687	0.338712686479936	0.392928661104429	0.332768699193733	0.347568741993281	0.404187321341125	0.390131260086506	0.393559068946855	0.373238474402604	0.351692923870188	0.36806493274216	0.35550784910758	0.391150238680542	0.338466732084435	0.289260697191156	0.372240124075749	0.401599089016268	0.354169341543559
WG0109808-DNAC03	0.478300314187883	0.441105563854226	0.486659973440687	0.458406409800652	0.479591635059261	0.469220408087494	0.471634521655556	0.479655478016374	0.500366785099738	0.501692935557399	0.333391411744982	0.331031316777751	0.377275295249189	0.348623675880746	0.342765514400455	0.349175675834845	0.306353081551688	0.311554973374158	0.303002562858923	0.287913420686831	0.425863982930747	0.395984770721869	0.360735904363017	0.340440539045823	0.335182976065289	0.377085736996074	0.327201116400002	0.333466910700401	0.360224669208689	0.327303270347457	0.381509010073626	0.384672052685407	0.370534761535589	0.445194679402212	0.335385797517577	0.308427816481945	0.367512287869701	0.348760252108328	0.352277438979946	0.330868650035338	0.309730522934387	0.347175536850482	0.415856383004701	0.442733674865918	0.371709357450111	0.319894480440931	0.385681496322145	0.358586237872678	0.37960233332047
WG0109808-DNAC04	0.380544129222635	0.328334863132887	0.410344870052944	0.35898416008975	0.412229758902715	0.384709126385449	0.38982676379769	0.389381916616336	0.435885422475827	0.415388134339373	0.335029172746122	0.378923182942328	0.348190694595944	0.37901408365386	0.319374956366055	0.41910388146673	0.412717279213741	0.430959638027292	0.417473037814043	0.416749969022423	0.316177467525747	0.363562843789499	0.312502662662148	0.336699840743559	0.358175615951713	0.353857683742447	0.345597751049142	0.342664682510778	0.344331615911833	0.360900070870959	0.330569445789021	0.380369696184312	0.327008579112525	0.342533342233448	0.342887564424758	0.388547746441239	0.43566922337936	0.434064910341419	0.425967095273382	0.403293828596086	0.386498164676823	0.393503570955875	0.316011042612251	0.352599425236218	0.332198195352978	0.310049686806062	0.357267773766629	0.429730238294787	0.335154695892026
WG0109808-DNAC05	0.407397554992128	0.36187334850054	0.434670211732111	0.384398829133965	0.42184193510316	0.40507180320784	0.406330768076362	0.416507259489899	0.445279334517628	0.444142327996035	0.294219403216261	0.320630284739428	0.325563942437115	0.331946479423842	0.290510397770474	0.359460734605037	0.33594087448379	0.351166867646558	0.338820695570168	0.336447223083484	0.34662543391954	0.345883572493308	0.295060217649962	0.299303125527814	0.319783168254179	0.33215223815365	0.302068029696372	0.302857747428188	0.313788346353259	0.314934392386122	0.319539447204843	0.346012395082411	0.31513255635396	0.372946241762463	0.299463642985196	0.31359558689935	0.380837532049769	0.350769216258843	0.363485552384032	0.337660385965569	0.315042403695449	0.33785597028099	0.337603382522841	0.370391983344181	0.31400233152461	0.241519155379577	0.339559339286966	0.368352086236841	0.330591299562539
WG0109808-DNAC06	0.38231867528604	0.326612573888111	0.421248714619774	0.361315902265036	0.421579292051241	0.392648450501088	0.38961917369948	0.390584967099374	0.442479148069816	0.415527902135876	0.376828535033247	0.432441359116208	0.374014150791283	0.436488536775677	0.353176084182148	0.469916831725318	0.467109855139594	0.486996479188277	0.476391390584232	0.477434817727455	0.31702443123839	0.384452311520745	0.341085946890719	0.373239315334426	0.406598728313697	0.384610394691897	0.3915088199105	0.382060719182463	0.374063172657057	0.409512181130203	0.349761138690609	0.431675466662804	0.360906796426941	0.351056194246688	0.386944120791733	0.443299711719166	0.491350794993806	0.491968523947027	0.478041388162081	0.461759125488906	0.447007195178588	0.444718473657124	0.318457082150508	0.347509056808814	0.357726530209745	0.342221373806008	0.391082994139722	0.48536739956605	0.376321291440822
WG0109808-DNAC07	0.405385115002877	0.357550633514343	0.439100593948207	0.385559693803375	0.435959735550977	0.409028199988445	0.407762583955165	0.413242516961675	0.451975605477083	0.440158729302334	0.351836615412767	0.381861433862358	0.355846756497662	0.384676367635503	0.331745266374674	0.415972244329927	0.416099528205175	0.429640656966526	0.412576318439026	0.413861774463129	0.345136083813362	0.379756551404659	0.334353537317395	0.349465480105332	0.370041265242817	0.373665621382832	0.358954367387247	0.356990780356339	0.357466033549778	0.373153338356546	0.351814275840157	0.383106664323204	0.34806441544993	0.378857397922005	0.363149064318715	0.40195776832883	0.451623483619611	0.445021455438172	0.433036403155897	0.418917889972677	0.401059936962174	0.412043765055918	0.347627101332726	0.36981781056447	0.35281819389829	0.324830897176444	0.375350684776821	0.443936175944467	0.363683620113626
WG0109808-DNAC08	0.450795229126341	0.407697757949013	0.472422211997419	0.428919068020338	0.462392206341718	0.444008059897077	0.447625744062733	0.45387728675056	0.479053346051386	0.478757785093754	0.341117403904469	0.360936328387814	0.374608207053488	0.368164309279691	0.335101163227366	0.386484799066198	0.375709844565426	0.38727579248818	0.363510784720466	0.363303210481928	0.395515251759339	0.396019808921323	0.353080607644718	0.353827840869847	0.364035833460547	0.379830083021151	0.353518633128994	0.354247199372741	0.363986112246085	0.36178097347947	0.371476760214594	0.390751327720152	0.367727082149578	0.419922709138708	0.353319140604778	0.358682919514203	0.414541340541259	0.396558149145325	0.403444333454654	0.38845375916972	0.365184772597275	0.385451265030105	0.388892590233715	0.415347290316857	0.36787799484379	0.321808360122774	0.38410093946358	0.408329015231795	0.380066207865306
WG0109808-DNAC09	0.463397451286943	0.418336853953279	0.480445965842333	0.43816747852055	0.468921865777994	0.452771799139382	0.455191917573061	0.465269109568942	0.489013822879993	0.488393807379625	0.353361517235434	0.360332363022941	0.378613811116651	0.369590018301037	0.348616875492657	0.383279932292403	0.379262895518338	0.388179167049584	0.361131737967627	0.361426397735736	0.403946205799062	0.406190455474584	0.361734307004901	0.359999327059045	0.367838417958572	0.386783782835408	0.357581517128817	0.360948327454569	0.372969084133933	0.364547282952259	0.380382753499746	0.391745268462849	0.374093638900366	0.429705635260568	0.359876930662675	0.366130558680012	0.417868489117033	0.400969564521501	0.408306483762187	0.386797978969302	0.368386395424094	0.38763549843796	0.399012881882426	0.425340887945913	0.373578142939714	0.330700913162062	0.392713714182969	0.412846706323243	0.38746784795966
WG0109808-DNAD01	0.450608462124622	0.416542001509831	0.470893131019136	0.434367974992182	0.466694664587477	0.454419099131379	0.454884712290389	0.454801834979992	0.488962304871998	0.484049820639478	0.370288039934134	0.393225837570667	0.389005392770428	0.399641934316934	0.36901623905614	0.423314533134979	0.412926681318635	0.423799152048928	0.420435616804881	0.419386483765585	0.403961546346057	0.407030102877168	0.366887465754867	0.372737502300358	0.387230053727833	0.400408351224723	0.372492704497566	0.373866838466884	0.382288687819266	0.382150876283923	0.379159183769557	0.38210772838627	0.36509756068101	0.423719784207526	0.368881013499115	0.38912290467501	0.43386569252164	0.428441956651588	0.420306988241737	0.405227245965463	0.386645713364615	0.396480754723303	0.393498382847788	0.423179994800603	0.375043468380279	0.352790990099295	0.392131456651285	0.428544103271445	0.381843825595039
WG0109808-DNAD02	0.426648379433652	0.384026860476935	0.447453252348631	0.401420054479037	0.434045604347854	0.420480051712568	0.424758378591318	0.430046200860284	0.45930982050364	0.460003703877458	0.251109718425347	0.281310191189311	0.312344924261566	0.31589988335314	0.274899517570215	0.340324501697892	0.310424832620519	0.333090915230255	0.306895546592813	0.303942220809988	0.369266578053902	0.351146380384095	0.300808296662182	0.28841957200454	0.28481878679656	0.330056186773689	0.27556883057746	0.275725493227128	0.305252673937537	0.278439434125013	0.328049642540643	0.354884576978245	0.323381941018816	0.392096569982471	0.30206594633711	0.299707180938443	0.362816297911311	0.345258826930587	0.348002128087802	0.323649994991949	0.300142509300589	0.328294043395832	0.358150497334056	0.386395963724258	0.324240364008292	0.266449979416037	0.34822638010965	0.355526088713243	0.334602853235844
WG0109808-DNAD03	0.432780086297255	0.393172497336945	0.454129087118931	0.41121516854082	0.44287979685549	0.427746852864777	0.42992905222998	0.43831409288885	0.465569214749428	0.464651649229845	0.269521941738256	0.295389396783661	0.326386162353413	0.322878647416142	0.287494990293112	0.347451717345904	0.31512951348518	0.336584191570658	0.314207533471669	0.314582307149654	0.378055754798408	0.358452981742326	0.313176837347712	0.293813460091974	0.285269345246097	0.334118364874669	0.274956822804516	0.278431189566683	0.311473305785015	0.278904064779455	0.336455892631236	0.36260503141701	0.333516340825102	0.399508021217996	0.309242334562716	0.305803997294584	0.364321321350832	0.347801061089941	0.352325275359634	0.33017470087194	0.306174891946088	0.334361721574456	0.364297679158776	0.395791597252395	0.331596024586214	0.277744352357552	0.35785609480794	0.356227374120678	0.344025114388712
WG0109808-DNAD04	0.465578942129026	0.4352483210357	0.479602206018773	0.450068794488544	0.4705115098565	0.463972066957988	0.467113735445965	0.473407458881501	0.48966034119366	0.500558699286338	0.323436377617602	0.342058655774773	0.372692664154078	0.373701995978618	0.339802249302641	0.385509453887813	0.326377046943282	0.341612183773103	0.354486694263017	0.346040643845917	0.416740577292745	0.382542744799897	0.350359758699791	0.334047365114782	0.332130970904	0.369796982720144	0.323487968493897	0.326095837244572	0.355501955401858	0.328174448303422	0.377196310210389	0.407440953232582	0.351888948819486	0.431594536037047	0.297161282792768	0.252237038588488	0.344884113962377	0.249975395433618	0.336915274180497	0.305269863296079	0.269595516263499	0.315390482928542	0.400630428006839	0.43526226110115	0.351263685502479	0.312507553992136	0.375865251569335	0.345119911539431	0.361441309281864
WG0109808-DNAD05	0.405323059414623	0.359460163159437	0.43733257021449	0.382588850711026	0.422837039694562	0.402986248187798	0.405305005327613	0.413371984565236	0.444979841992136	0.441171451956169	0.290195366245444	0.320698436929005	0.321602190639639	0.33204193819186	0.284560287206863	0.358475448005118	0.332612741871658	0.348891560456423	0.339067453148398	0.336113790665469	0.343088983302473	0.34238278206225	0.295681819795975	0.295115148243788	0.31584854103575	0.330574478118747	0.297439138439115	0.298604593846387	0.311864974860386	0.310526051831301	0.315340719873588	0.348834931806627	0.311983597219192	0.371311524497799	0.294375375532679	0.310240345091018	0.380799927918108	0.34981411792734	0.360706884016208	0.334911968921969	0.312185693787027	0.333581433871695	0.334453604784919	0.367408141324111	0.313707495101553	0.2361145233225	0.337860401974922	0.369380826150285	0.327981354503211
WG0109808-DNAD06	0.398791966562052	0.343047081931604	0.438032735493251	0.375829788978004	0.436650022228361	0.404826640155759	0.40232550723657	0.404414645053689	0.451401721595845	0.427235702879493	0.385615485604951	0.440798120170219	0.385034170148218	0.445292822180362	0.369151120874514	0.473998787145037	0.473343980297314	0.493052009245354	0.477947043074958	0.482260657200162	0.335689607315894	0.400259864326439	0.353950289177067	0.382030299411834	0.413895902694836	0.397016125501055	0.401243528279478	0.38865429590016	0.383760611499376	0.418622042131965	0.365089941625081	0.433100526791763	0.372596489754508	0.368786893331113	0.397425867254691	0.45050750467042	0.493845006911605	0.497793018607308	0.483504303578483	0.466947468467265	0.452427853066555	0.450516999291975	0.343574026706473	0.368219726682834	0.373206778402166	0.359243874364975	0.403861217548104	0.486152942304508	0.388211497098053
WG0109808-DNAD07	0.440606757706738	0.397182452513174	0.460513009739536	0.416647580377505	0.456012134234892	0.434548920027485	0.437847713981152	0.444398757952166	0.474464269398334	0.469019137109435	0.333390714310119	0.333965910157907	0.358806517253222	0.319567634182476	0.329256724777772	0.342484070279103	0.369605299264617	0.363869710242212	0.334730767236852	0.343394819940171	0.383398846130316	0.386261281937294	0.32503331021542	0.341183292353609	0.351427296565862	0.367217143036876	0.339034810231948	0.343816165787525	0.347448063690395	0.351407562303775	0.354595113780369	0.320734027577386	0.348345125927579	0.408269160363507	0.3433845337522	0.352999552063397	0.406897053621686	0.392812080937842	0.389233925079447	0.366573870761225	0.353290587944975	0.374249945596036	0.378683502889345	0.403637945610623	0.356412200240369	0.311363412702002	0.355542871968613	0.39776314325242	0.360361638647896
WG0109808-DNAD08	0.454445245421771	0.408943803305797	0.474301986967715	0.428559599275099	0.462667628062339	0.447732259011873	0.448747578402247	0.454525847614411	0.48216371919871	0.479880521220914	0.346651525655874	0.363135679071531	0.377041728803638	0.36911737775815	0.339061472511423	0.38853228853442	0.376710173264866	0.388487115300378	0.367698591364891	0.365023022096992	0.395124838100082	0.399391345334674	0.354753047018	0.355506913385575	0.365551053989682	0.381882342599247	0.355992698827653	0.35226247937513	0.364003184545999	0.364730622819502	0.371161179367502	0.391459347188083	0.367605164019344	0.418497928410623	0.357203379262233	0.363223598555321	0.419821859000567	0.398327591029222	0.407216286248731	0.390692570676417	0.369519650435862	0.386029807596413	0.39031872089938	0.415991751331065	0.368353284288543	0.322516933933373	0.385157182883491	0.413794668984788	0.380862218085147
WG0109808-DNAD09	0.464815647767321	0.420488906970765	0.48199892616811	0.439780245394666	0.468936298181549	0.454848542868269	0.457706794153721	0.467508186401218	0.49040839907348	0.488821101135983	0.360251862931959	0.369609052180848	0.386249962394276	0.375879735308075	0.35263130953994	0.395789194473162	0.386205569501483	0.396326671446284	0.373403620402784	0.37453594785864	0.407103533192894	0.407944624548113	0.367210435828293	0.366355837800618	0.377963240680271	0.391441261985697	0.367196104847494	0.366176668680396	0.377846487089567	0.373808765786247	0.383325719788761	0.402024814736714	0.375692650401056	0.430108288200063	0.362729590722179	0.372955585423321	0.42216701663418	0.407575614826785	0.413088543061875	0.393426338703313	0.373921554751905	0.390538070970201	0.400103232311552	0.425094667477693	0.378984722003114	0.335743641826046	0.398390208835327	0.421015459141535	0.392977972800624
WG0109808-DNAE01	0.459523381928357	0.421872107756374	0.483678791595048	0.446673259411195	0.485679858950926	0.463244014787621	0.463959594373465	0.46800956698416	0.498522597908194	0.489530772128136	0.401276120912266	0.415579874710606	0.410052102281508	0.41333089103673	0.392164103069674	0.440506012746388	0.447482209189058	0.453576810813062	0.43881949921425	0.440793712993913	0.411286431819105	0.430698506258591	0.388613137863052	0.402738503361962	0.418141247307627	0.420109615643818	0.407788541490302	0.404625156602406	0.408457603914798	0.421440596609856	0.405538771200253	0.41282436555849	0.400212113797714	0.437720700925492	0.408912220568585	0.436465122542731	0.474418484775352	0.472052120679665	0.460795678039648	0.444683512499746	0.430775737404718	0.442360290653958	0.41029170093672	0.435025944164474	0.405496594202026	0.376498757026678	0.421705418054288	0.47669754736449	0.41589762701495
WG0109808-DNAE02	0.426342058333433	0.381080556556706	0.444768361445228	0.399543493528948	0.434622182752667	0.418641377310409	0.423516454327805	0.427719230147836	0.458084965334702	0.457421095512073	0.250361115702925	0.279947518049233	0.310609954393606	0.313380493645785	0.273149663839529	0.33804783217744	0.311273923266559	0.332560604297157	0.305846334563384	0.302318844200683	0.366501844778119	0.350237255473321	0.300309942368216	0.289149244731126	0.284828685020556	0.328976234586901	0.275756998620629	0.276249794275065	0.304045839621737	0.27875778051932	0.328222010390307	0.353475545683072	0.321297113468008	0.391362004310547	0.29991047167143	0.299503713905531	0.361092890726331	0.344113932639561	0.347573096307651	0.324073533599034	0.300664692457349	0.325375132229976	0.356439680321966	0.385808010380184	0.321869876739061	0.266049742064284	0.345513443323277	0.356026773495032	0.334240603726021
WG0109808-DNAE03	0.393381679573204	0.34097428717104	0.415555142872682	0.366447153947781	0.413432443869845	0.389886508102779	0.391194535253674	0.395407078606192	0.433833305035708	0.422236701476702	0.242651459729227	0.31860424150159	0.294202981182048	0.337023070077929	0.25928880633891	0.375554284348263	0.333613662789106	0.354746881588129	0.35789839145822	0.352205210409554	0.320405673289176	0.307673922483875	0.261294651460595	0.199024530728656	0.259933114358001	0.297855969558797	0.232373964418568	0.218010209045773	0.236031450517407	0.250794254220736	0.2654489636336	0.368033080110349	0.294951290281951	0.353536470463287	0.286613922409039	0.30908615081086	0.372220862790853	0.353839667096665	0.363742485713796	0.341255337696029	0.314416713130139	0.335417846755373	0.314230484312899	0.353195621867078	0.288850836131831	0.247911575875786	0.333830029000725	0.36399317433452	0.310152234623118
WG0109808-DNAE04	0.471077906202466	0.436007076392927	0.484451019744314	0.455272050332969	0.47239777920401	0.4678954663831	0.468069447248247	0.476860360432599	0.490864827284695	0.498480720229187	0.338869168540542	0.351411157903903	0.37975561946441	0.380681486784018	0.352751398752205	0.394405222764833	0.344812862358988	0.364324134638057	0.363127478548312	0.355239258787827	0.422645504694118	0.386646511317344	0.355724630435163	0.343123637830279	0.347424645871101	0.377519895335563	0.341463947560979	0.341565336952224	0.362539366418791	0.34004500503128	0.379993412508674	0.414179300006299	0.359208563487627	0.436721336259865	0.310021409486839	0.29261143994638	0.348727624810396	0.343523550770157	0.302392907907374	0.304026776479698	0.260645840866947	0.310374977903658	0.405716264816215	0.437636574494124	0.359471572851522	0.327853188678776	0.389895178781714	0.369326208086853	0.373567608996959
WG0109808-DNAE05	0.365431138368093	0.30909787999501	0.399370793213885	0.336613984899522	0.389818243272627	0.365909718953838	0.361562468993923	0.372522141841209	0.409899390584038	0.399748865118847	0.26395667257912	0.302261672296016	0.288462127411298	0.316435755615678	0.25164706806155	0.347781218802539	0.333163713929297	0.349505326849162	0.335302328011913	0.332987216248127	0.290483254363718	0.313088544924227	0.252707762027443	0.265445478428537	0.294844384308739	0.302593824045895	0.273346491062837	0.270108971981099	0.276552528881365	0.29195371761537	0.276687529570865	0.325298967846671	0.275179009503757	0.326610739671068	0.274416676971812	0.305292017745245	0.37309729660951	0.355759698134262	0.356008944197075	0.332450079116966	0.308511393880065	0.327489738620301	0.284992052949032	0.320591001350785	0.276890985512526	0.213192949909704	0.310191042129764	0.362731074195158	0.295220062841587
WG0109808-DNAE06	0.372923514097527	0.313994581550586	0.408441929962148	0.346627220422646	0.39852414682164	0.373867053384935	0.372553616968716	0.378660052217081	0.419392810064986	0.40649332618725	0.325611063257246	0.379853501186399	0.332174613267242	0.380455001945892	0.303561926528149	0.417805548308989	0.412010136499634	0.430795342735373	0.419652389375939	0.417733074703482	0.301411084256158	0.349899289072536	0.304899120599364	0.328961178506902	0.356407235810965	0.350986863262668	0.342387175857452	0.336074129174257	0.332999901456939	0.360917925643165	0.317110957442331	0.382199774544999	0.320831718093363	0.339766497562991	0.344043059164958	0.392624895658663	0.445439796956074	0.439714707881531	0.428146971257724	0.409471369314636	0.394867773286263	0.400368664178407	0.304114641585741	0.334518555094096	0.322627080064635	0.297099704904921	0.358500600616125	0.436559981837806	0.342512094530009
WG0109808-DNAE07	0.442396422361352	0.399739572017744	0.462331378559684	0.419804028718785	0.4575083692754	0.434357698085082	0.438363181416665	0.445059981026275	0.475756382750008	0.470286342897039	0.337589886779262	0.334792152249199	0.360166007611064	0.317934690786129	0.333603425112145	0.340635557877617	0.368510686553658	0.361654772679836	0.337850206294796	0.344976555963891	0.383968768001956	0.388116209124394	0.327806260119843	0.343157923536437	0.352187702197272	0.370120075741233	0.342340122271033	0.345752480498348	0.350171041279432	0.352974014905321	0.354795690768576	0.312605569422147	0.347366820539782	0.408025118164653	0.347127321290393	0.356656760824248	0.408460721039156	0.395756384411015	0.390238609769165	0.368218197308097	0.353151157444418	0.378659925801517	0.380406618543863	0.40725528320729	0.359138714871195	0.313687844067805	0.358510868826096	0.402317699003251	0.363591553857883
WG0109808-DNAE08	0.516320858238856	0.481872076049763	0.526020386328534	0.49324851115979	0.517061475634186	0.506496263799939	0.515286804709613	0.518385716380207	0.535414331542163	0.538406930182079	0.395104725199806	0.385534590377939	0.426768325338686	0.390270734138161	0.396394991466428	0.398662145494323	0.395782814572096	0.393317423589057	0.365591759639745	0.367542819241689	0.468422430015375	0.449521496888891	0.411342884245384	0.406662360901512	0.404207531137513	0.429194322880623	0.396885464174319	0.401966164646015	0.41907117255142	0.398945104527795	0.430755314397046	0.416748475165555	0.4222559284012	0.48642830143706	0.400394824189019	0.385744996187591	0.43259928162582	0.417414371328008	0.420323601500723	0.404198325562309	0.386398028004038	0.41125249049782	0.460223689618612	0.482550940265777	0.426856363191442	0.379665166920945	0.430656683637335	0.427713042668394	0.434611394536663
WG0109808-DNAE09	0.500158194869464	0.461691929564401	0.509414496929726	0.477237908709998	0.499626450271437	0.489109278150953	0.492639103475448	0.497808311266441	0.518839999181679	0.520742119323352	0.38197059780451	0.378323982044592	0.41441496905593	0.389177320490194	0.382380941505652	0.397276387559116	0.388035029390818	0.393914171182151	0.368393470171969	0.370277292286192	0.447092966554818	0.439086757269096	0.397643315261318	0.391649830256564	0.39275516189544	0.420259877091328	0.382820577524241	0.38712723472703	0.402864570735916	0.386511711026889	0.414834247343113	0.418346946511986	0.408998642641679	0.4673255431438	0.388748504434475	0.38266008150685	0.427806700318994	0.414052491356532	0.419249449773347	0.400841559166394	0.381526260269357	0.404001917804832	0.439952019223843	0.46230994606599	0.40909663469218	0.364097286682497	0.419948631899589	0.424229364130223	0.418318886256759
WG0109808-DNAF01	0.449987705838988	0.412022892672084	0.47592681370365	0.437371337184008	0.476318820640739	0.453475892429907	0.455284678383043	0.458676221305108	0.490008799398887	0.482004779790104	0.390013385651207	0.405783688975068	0.399227709559662	0.404504485795258	0.380694896373543	0.433567395093181	0.43940600723787	0.445190543460915	0.431452198494881	0.434011222823758	0.400464110439755	0.420459390952173	0.376866942029919	0.391726540564214	0.40839006471624	0.410814154640406	0.397140727288847	0.394385541140479	0.396979571942003	0.41082385540627	0.394645317823904	0.403519981347797	0.389775318752435	0.426942200189187	0.398862279922044	0.42810306408289	0.466218827669659	0.465441740095216	0.45260055492395	0.437009130403333	0.421855040962277	0.433968449893083	0.399390754659624	0.424138642196286	0.394537250977755	0.365799567232864	0.412316674754152	0.468848836947962	0.404440135129018
WG0109808-DNAF02	0.399485456004384	0.351614547514835	0.421507706322147	0.374005244361948	0.422155642343339	0.399038817718182	0.401070199404734	0.406780527682524	0.438800613483749	0.433940704924193	0.242253369073379	0.320499140072226	0.296506904243875	0.325721511994047	0.244923225188031	0.378897044896634	0.331532915106528	0.365325351715338	0.355027661841626	0.351304720697395	0.33727760696497	0.328171221728741	0.285756765061903	0.270505179214174	0.271879564496376	0.316227222885236	0.257931568632027	0.259964572405357	0.283527070793892	0.265030516970132	0.304926617488023	0.374790496590499	0.307812691886587	0.362112577107088	0.295859421488751	0.311823280099915	0.374617027217021	0.358609088103444	0.364225566759239	0.342731067240809	0.31590000360087	0.33743940907358	0.326049811854436	0.363128647601233	0.308239585140645	0.217160033517097	0.346429316058858	0.369672594643983	0.324180050249367
WG0109808-DNAF03	0.412561298738604	0.368211686634888	0.433407179869636	0.387735215315461	0.428535878569095	0.407180473259762	0.412638029835606	0.416589262209785	0.447486593094735	0.44645123989647	0.235159911500518	0.314338673253518	0.299790755038137	0.336079548374105	0.262180209320013	0.374736493864784	0.319524508007926	0.346034530134929	0.346547621844769	0.341889474617644	0.351425576716231	0.330771274491421	0.286145302633217	0.256583839416545	0.242938342345647	0.320079518103081	0.220165898826683	0.227553723183587	0.27247591414831	0.222384335049968	0.310709978539713	0.378150448348983	0.315687817751498	0.37793368044847	0.293342237993489	0.299896102851549	0.363551584462996	0.346799331591414	0.356383078195916	0.33286628664086	0.307328831494672	0.328393568975786	0.340646807383542	0.375997194356309	0.310257231807192	0.259380402505842	0.348763644215025	0.36072370818548	0.325707241116156
WG0109808-DNAF04	0.469234217663806	0.435065809355249	0.483935648470864	0.454462657942762	0.473446118208965	0.466721345946536	0.46691908217547	0.475549297869651	0.489996066910177	0.497884636641397	0.337480203800059	0.349529059344358	0.378669916587812	0.378874535147025	0.350733897524498	0.391939809668526	0.344769722923814	0.363838477836584	0.36127623710931	0.354223298452667	0.420773399466688	0.384620257852798	0.353397604433644	0.342262418635076	0.344482027123973	0.37586586522244	0.339799549021074	0.340584517218438	0.361561751163977	0.338123644315202	0.37933348325865	0.412384436047829	0.357232948482537	0.436038393906198	0.307921034876	0.292418102335588	0.349469620839564	0.343999895663183	0.301559669842361	0.305252113813513	0.260617491297607	0.310758827448829	0.405166129345324	0.435846798857222	0.358357574913844	0.326508678738301	0.388103366513208	0.368888613537905	0.373127364419921
WG0109808-DNAF05	0.396889360981846	0.348636632315168	0.425765236372498	0.373328555555035	0.409789949627853	0.395296955661391	0.395236006373449	0.403490598955445	0.434079847163157	0.429785996643138	0.266039543218069	0.299468385649469	0.30519460105981	0.311408575150738	0.267253595568413	0.341265830613106	0.316693150511967	0.332721087055953	0.321431246594753	0.318863059433226	0.332121212428342	0.328136970568947	0.271259058244433	0.267390805936935	0.291034233803233	0.312464834072307	0.269193751552173	0.269569043005002	0.285395791512712	0.283664539724617	0.295173915619631	0.327903675141966	0.294397973765081	0.35806236816903	0.278653409422088	0.29353442439795	0.361056392819256	0.337576526053021	0.343985157053741	0.317383182434745	0.294193124250638	0.319462089600744	0.322412555084654	0.356104172379627	0.289370028418855	0.225904158680179	0.32302836517077	0.350167156976744	0.312125411559378
WG0109808-DNAF06	0.351344804744937	0.28283607892694	0.390373106211033	0.318578323239813	0.378536136511226	0.354414463497652	0.345972967628595	0.35584401556589	0.401042035077248	0.385469755096457	0.300139895983742	0.355561324909157	0.305800754095798	0.363606050905887	0.27395872356907	0.40028554206447	0.393311128519347	0.41380773746979	0.399967192001327	0.400999304717484	0.269233729494485	0.323166744134875	0.273467865848617	0.30107368051825	0.335002470536435	0.3270147630293	0.317747475732094	0.309893115350245	0.304634177308488	0.338292404003113	0.29208055560309	0.363215611505759	0.297135833527701	0.31145429315568	0.3177924088751	0.372055568571474	0.428301858977709	0.423240221947781	0.409604308112243	0.390947553315508	0.371957023674052	0.378449397229965	0.272007982748001	0.303059724985307	0.296851652138406	0.265599711727635	0.332333168367713	0.419218982655543	0.316380258133054
WG0109808-DNAF07	0.416741864809205	0.370574882727088	0.440378635646483	0.392750019187905	0.435485678398342	0.412388102987231	0.415839038202164	0.42266146981215	0.45689055626378	0.44982089002615	0.312196504004121	0.314982182812209	0.335079013343932	0.30671182637366	0.308247430539006	0.336852145224483	0.355248457881428	0.355324769121766	0.328038260649178	0.339258306905932	0.353836866368954	0.364681397694921	0.304318318731205	0.323142811200601	0.333387339305397	0.350149701009123	0.318639782678556	0.322323254694824	0.327440828963187	0.331234184813085	0.329656939053963	0.308410020002108	0.325789197900458	0.384560733859004	0.322884906180451	0.342706333083284	0.395801470191923	0.3862546297702	0.376585091180576	0.355494519744288	0.340172195223566	0.357128336053421	0.351455453207782	0.379926766308851	0.33109740314003	0.286822823869014	0.340866933150305	0.389205966650212	0.343900038787445
WG0109808-DNAF08	0.434415264650043	0.389096854883336	0.459468257439757	0.410444279053998	0.446587451432589	0.423659108195245	0.430243606875981	0.43720437742903	0.46700844089634	0.465577486387768	0.32625635692123	0.349542013864865	0.355743589505847	0.356363807075333	0.32067589734763	0.381701857130161	0.366011095225397	0.375078353567412	0.361003782157158	0.356598367436999	0.377759997858711	0.378074545790017	0.332996316936693	0.33012147893642	0.344627599749403	0.36186200417671	0.332900262495277	0.334463477283881	0.347381899210793	0.342759103897371	0.351085447420643	0.379583761008065	0.346746084635799	0.40101418539167	0.333413180238948	0.34298073163275	0.402990158296897	0.380831198325095	0.389545638971261	0.369299341529207	0.346561800978308	0.368188961390191	0.368348770781924	0.395361902390735	0.351156724334179	0.289667771153613	0.37070139081145	0.397243323232617	0.361783424565395
WG0109808-DNAF09	0.524472190388181	0.493587861774797	0.535004319149777	0.507456378563072	0.526172470354905	0.512957249600559	0.520047209648928	0.528369695528837	0.542948484039027	0.54897928508574	0.399245377572663	0.382644084110466	0.434166330972695	0.389241083898709	0.404932397618268	0.392518907117436	0.393400321823412	0.391160297469258	0.354119716733528	0.360119941087881	0.477304302054008	0.460022843971027	0.415934042230967	0.411785325838883	0.40979840268974	0.436450989359834	0.403633895848824	0.408830910460334	0.42383019742403	0.404493546810535	0.439125089976905	0.410887585721016	0.429475830396707	0.495891433416768	0.405212349913341	0.387347814227128	0.432717170332973	0.416664283287343	0.421649870340651	0.400542337936271	0.385194493023938	0.414806319540274	0.470364488510544	0.490062778211064	0.434693229026559	0.385774508980242	0.43449639907852	0.428373727961072	0.43872522364268
WG0109808-DNAG01	0.309761022141125	0.217797698531317	0.361827995185353	0.273814653133193	0.363600236081841	0.297906668571635	0.327296675648271	0.295929237112145	0.386428305527216	0.339270681422167	0.309536263482276	0.381011686200756	0.310947101441174	0.389446106820343	0.287894334495518	0.431808774376956	0.420036503486745	0.444194963263042	0.434104126414536	0.434900502824138	0.172426956619883	0.318081220205509	0.270704484308068	0.307530583735285	0.346782812317715	0.322062131263871	0.328820362732809	0.317367080985684	0.310981321339939	0.350435915009098	0.287547498980623	0.385617843914183	0.294162899280948	0.272215343448915	0.319600511503487	0.389252121980087	0.44139732405584	0.440532111982715	0.431001719794891	0.407135814789036	0.392400324771355	0.39013762735477	0.229825596030922	0.271222578492475	0.290248478131517	0.285640742572292	0.338922339955434	0.433729038748956	0.31442757181969
WG0109808-DNAG02	0.440368662391592	0.398572365008514	0.45604135882638	0.415901087388631	0.447248244944042	0.431200071812861	0.434069809301725	0.443918501476109	0.468050091193667	0.467889956443922	0.296085048649223	0.289952271234209	0.338937916706046	0.302363467166606	0.300743452264003	0.308068682351972	0.297097940837427	0.296737200356579	0.269537210394518	0.270299278777099	0.381055036273968	0.364720593659133	0.312282781976085	0.305572153736887	0.303854498092338	0.341268265788352	0.2929633050887	0.298512333907232	0.31983654587718	0.298765067987619	0.339663269749862	0.330317147269251	0.328543050704394	0.404955779588061	0.302229029856617	0.291845402104592	0.353117530279017	0.337932686398558	0.338800383141892	0.311907870336416	0.291480136110232	0.323962814305155	0.371640816319515	0.402408587527406	0.333112892101957	0.275026978241392	0.345759884384631	0.342603742442478	0.342433586344306
WG0109808-DNAG03	0.388054800319006	0.329422467900301	0.419149274669495	0.362055754722632	0.411651793373262	0.385033861129856	0.384046841586048	0.386789717443125	0.426616550950268	0.418229193308008	0.28835150132108	0.351999933467839	0.319220859080796	0.374099332536385	0.291653612565366	0.409858564913971	0.371757202311669	0.402375371251319	0.400340519915897	0.394670513402871	0.316942287381836	0.326732937925801	0.284429779357824	0.251401751108699	0.316476629769965	0.326392493970558	0.286415515396206	0.271716119210435	0.267537265016589	0.305942819135172	0.27309499960967	0.389521872953364	0.31070811692345	0.348209044462478	0.310123520056131	0.350382460369074	0.399749624827922	0.395685353688961	0.394132950846468	0.37370586486565	0.353410419545385	0.364898898802553	0.309752947486919	0.345835504404398	0.293225934766184	0.28382173839566	0.352083307952492	0.402928858847413	0.324197441766358
WG0109808-DNAG04	0.426952147016463	0.386145091201409	0.443288672810622	0.409919482966996	0.433044976731226	0.428826433831098	0.426668722772713	0.436567248539084	0.452736425339762	0.462501133732843	0.298483155173798	0.322133465845667	0.343593485899592	0.356100787739601	0.306945584562054	0.377074961449872	0.327317030978963	0.351191798644399	0.35148787178795	0.344135956273779	0.37384011050402	0.353400011871625	0.316595327868741	0.304941674097087	0.313074223042691	0.33942873979499	0.305383518601859	0.303718219315356	0.327582782685804	0.307847136127682	0.340726646489086	0.387608073496416	0.316713038439616	0.382446870500022	0.246958976137976	0.272190579707336	0.32204850781959	0.326315691068763	0.298412844569199	0.272424297873377	0.229121206261048	0.271660134285068	0.347408069312674	0.387485899102056	0.31678490268672	0.287678967997477	0.35115611268354	0.345499430007145	0.331806656730251
WG0109808-DNAG05	0.490537758147173	0.454588054305559	0.504864806028426	0.468715366113979	0.496002803119193	0.479927375219047	0.486428142242956	0.493586649068476	0.512852614622791	0.517826561814998	0.361896684759612	0.368740844320711	0.398798697567888	0.382565111571614	0.366093118543234	0.392104219409069	0.36655005541916	0.376511264739533	0.361992269345827	0.356328898488961	0.441355065721989	0.419221641099552	0.380343126116112	0.371578554084622	0.377191600094347	0.402917343397731	0.366051286149445	0.371546333396989	0.387313507557363	0.371563088318123	0.40501277261948	0.41162922975265	0.391572600085175	0.457497287917523	0.361848276862889	0.349431439395397	0.407437248952988	0.371842719774469	0.396766978806406	0.371487531133918	0.351389880623467	0.377559277736515	0.428746315297182	0.454527389712549	0.396573918302152	0.320298347440592	0.407628813560432	0.40284077052647	0.402383687809784
WG0109808-DNAG06	0.359352370913036	0.297065615288795	0.402270117192117	0.331851157778058	0.405935732918529	0.367763526716312	0.365270821979094	0.364935308610669	0.41917760711066	0.390365580283038	0.336551630427038	0.389203656171117	0.334375454376307	0.396297658263197	0.315349719072637	0.435395734954888	0.429591465012177	0.452624675767276	0.439199313313007	0.439711297591594	0.281157951305946	0.352833987126901	0.302966250948153	0.333129142050062	0.369162653783576	0.352776374218157	0.351839115783227	0.341426902684642	0.333661109365045	0.371296042089134	0.310476507826432	0.390418522844454	0.322615850924134	0.329684979513199	0.347966105705456	0.408346682270575	0.458595218841222	0.456720015307312	0.443874464180344	0.423638126077661	0.411544642060943	0.407453494201432	0.291640170030352	0.324010727081098	0.322310105292029	0.301681211154423	0.358435752075583	0.452067717970907	0.341130887306668
WG0109808-DNAG07	0.443865820055421	0.403714705914465	0.466339924151322	0.423591573390893	0.459697569069436	0.438390584491648	0.442522803135736	0.449955996154192	0.477694598147006	0.475264755112329	0.346011034507656	0.34146048492537	0.368010212561834	0.331554789647367	0.342297534051936	0.354174986999706	0.37660737102307	0.37225891174913	0.352207262952996	0.357612512902152	0.389240825639223	0.394913167959917	0.337941710210591	0.35056197423419	0.360294220499192	0.377095188177289	0.349159388782899	0.350664617092739	0.357778758271391	0.359533889889503	0.358940555632412	0.331150367484243	0.357498224862832	0.412452443723539	0.354400050902774	0.367233601238622	0.416803749672984	0.405534357709512	0.398553311149501	0.378161004844929	0.364675965712085	0.38117036780833	0.382993334824957	0.411369204970186	0.361693379767822	0.322507493152099	0.372292381143746	0.410326781638248	0.369955746345874
WG0109808-DNAG08	0.514591058233921	0.484469386067361	0.5328095072175	0.498050222911893	0.516060594367525	0.506680719684278	0.516056098417021	0.519440366091159	0.535766669180172	0.541790758952342	0.388773879377211	0.400936771759139	0.428660564330763	0.415299179947183	0.396005554479238	0.418937804585659	0.388766303480793	0.3967686694776	0.39249543442182	0.384727585479091	0.47219795209699	0.443412090404875	0.412628304742249	0.396948026737216	0.401363698101784	0.428773348620338	0.390231170716037	0.396808845667095	0.415301312786413	0.394266617829017	0.43335849854988	0.444448729577853	0.421348718475471	0.486198013139213	0.389261022879652	0.368440291162203	0.428099146656117	0.388178019814612	0.417535720462905	0.393586406775646	0.374027298903162	0.402245271090113	0.458731421008217	0.485420204541348	0.423286659653244	0.352186277137032	0.43552122119631	0.417663300595638	0.431750348733107
WG0109808-DNAH01	0.445961590839352	0.403073855658936	0.466306146056637	0.423115812289914	0.457068132719477	0.455179685427411	0.445496354143276	0.449753023373391	0.439189561371787	0.473344636089038	0.398655930732497	0.429499195338344	0.406162141172672	0.447990343523929	0.3891516341216	0.469050782761355	0.451051762300939	0.469672309031002	0.466577966691852	0.466149245673627	0.396487992317973	0.419598028192704	0.387349349422561	0.397766296652376	0.414087186788178	0.41562702464027	0.403843545611794	0.398107197809128	0.401305182337032	0.416258405444755	0.401611990594969	0.457323236707705	0.389150392520639	0.412208449326304	0.383328266648274	0.41952816315025	0.457660943487147	0.462732452273445	0.44996558908949	0.424209819808924	0.404242819548828	0.420673917768286	0.385724520510143	0.397381661686422	0.38581319212019	0.374697765416722	0.427297602937477	0.471274544453301	0.404802384649248
WG0109808-DNAH02	0.438191135481188	0.396757840751944	0.45536569058587	0.413997063443998	0.443675799460652	0.428471891915654	0.432656613769807	0.442460072618277	0.466853608376155	0.466743477728381	0.292563873948912	0.287887548983286	0.336484147250851	0.301711001754759	0.297614223402539	0.306220065309844	0.294043049248126	0.29403561233894	0.267353191951729	0.267676581206055	0.379091148451023	0.361560844249482	0.309720879552542	0.302723989150504	0.300655615149137	0.338532992580204	0.291267885360074	0.296638047326421	0.319312304664972	0.295715897185791	0.337653462080409	0.33194731536662	0.327769488045254	0.40206810437166	0.299258972731948	0.286172816363139	0.349738235977867	0.333435349116613	0.333374754345107	0.308465172136603	0.287922757307398	0.321426159333025	0.369781783795268	0.400551032248163	0.331386161847938	0.273092565509089	0.344057014631054	0.340428871293937	0.339352265479411
WG0109808-DNAH03	0.411602256353396	0.364234653370628	0.437677505175077	0.389663007575675	0.440642723816274	0.41491878751612	0.409810976808813	0.419776089033493	0.452917904438695	0.44200461401098	0.336023574591076	0.350914825666853	0.349058263490902	0.359046932181733	0.323456740799305	0.381486912418763	0.394476672915857	0.398369040257802	0.379736698218982	0.385342579606814	0.349491814278608	0.375012921171379	0.322045188885715	0.337969875364567	0.352837856612571	0.36178023410391	0.340700163062665	0.34058881323653	0.341196870319533	0.356258499929943	0.339760854862891	0.353774796588484	0.339545922115731	0.381785096483115	0.344857770971198	0.377587898534871	0.425629620977383	0.421713055433797	0.409828546345531	0.393489136831798	0.37638077693328	0.388799825173876	0.347400713203428	0.380190490070302	0.345853755730128	0.310026031126185	0.358723777535111	0.425244582681111	0.351429515529656
WG0109808-DNAH04	0.359993852741235	0.301248322145069	0.398699817175058	0.33428382506214	0.387236174734973	0.359053534342671	0.363922439498077	0.367235122596856	0.409804981459779	0.395483516427121	0.270406731336204	0.313071676746591	0.291138179570939	0.324295930897379	0.255740120371631	0.360784907287485	0.338680836884168	0.361410386632714	0.346747148986586	0.34691280379546	0.285176697804903	0.314681194531332	0.259353725381603	0.27241294534687	0.299510713272718	0.303417168213724	0.283358828531	0.277631163911934	0.286650180396082	0.299394600928493	0.281448196997142	0.328088703445442	0.282765421133746	0.320762510128931	0.281298729847103	0.31619366130658	0.384160944007715	0.364610390483824	0.362524634231537	0.33823312130637	0.317430465616009	0.334040998586173	0.283286671907658	0.322463308401453	0.281505775909118	0.226329165751325	0.312455983058017	0.371444802300217	0.297693379950007
WG0109808-DNAH05	0.483123724712377	0.447753006132927	0.497694312898403	0.461720675738364	0.489404523976661	0.475999832574455	0.480265609693941	0.489008774590163	0.509024325395693	0.509298754970389	0.353624612182107	0.34504576323567	0.390626955289246	0.362003384218845	0.356355307428825	0.359238151226425	0.335113119895184	0.350016493909135	0.307650291121837	0.309196044350858	0.43278306457137	0.41305526695538	0.371585340556048	0.365508871467808	0.358454326015221	0.389662288702452	0.351322624736496	0.356656027889088	0.379004820868284	0.352435323974673	0.396736846461908	0.392709533189408	0.385512121413253	0.454368194892337	0.36019753881401	0.341386951866584	0.391093054091505	0.378735846536563	0.374025641079036	0.362423243584259	0.337073352774981	0.366398956298485	0.425311638545534	0.449974858734166	0.388013626066675	0.331486011009469	0.399805490242767	0.385611694887182	0.398530442819631
WG0109808-DNAH06	0.366861004528829	0.306184631594422	0.409693244590091	0.339464731330487	0.411756431943193	0.372871069660913	0.371952785706106	0.372718397062474	0.425699764673093	0.39701754338326	0.342638429568921	0.392901221444548	0.339085472795547	0.400871743504959	0.320856227366838	0.439224788859395	0.433184984733452	0.456056626261084	0.442890400208548	0.444444075658458	0.289775761923547	0.359142566987383	0.309575147762586	0.337675315295159	0.374160452319386	0.358625018442212	0.356886875687108	0.34654849086154	0.339531969767798	0.376089394064071	0.316525389649855	0.394145112946432	0.32943512189543	0.336993931874031	0.353286925757197	0.41130432433416	0.462675818942318	0.46022272537139	0.446830006247776	0.427104216365753	0.414909588202939	0.412159444196123	0.298974664686465	0.330663528093815	0.327989678403615	0.309558413683975	0.364134961485518	0.455439694624184	0.348069132157741
WG0109808-DNAH08	0.468214891971336	0.430388476606404	0.489378215938547	0.451679703518795	0.48668496320644	0.457873820736203	0.468882009689159	0.474325007581805	0.494216633298744	0.494789869957855	0.374209313690908	0.389944421183242	0.399899205951989	0.401436006052665	0.366268844421921	0.420932148004974	0.405844102944063	0.416018531826021	0.398091499682846	0.395907337436104	0.419381238691892	0.419567137384728	0.376374137402104	0.380019558516906	0.388648608710458	0.404824875026352	0.379112187059136	0.379575725849496	0.391562285442416	0.389806468475806	0.396381291304811	0.415126010509855	0.38665757289634	0.440390205942098	0.379411471019711	0.38595387934236	0.441335672581528	0.417643250463367	0.424966933990618	0.412739977210571	0.388479799283289	0.411873740451018	0.410801288140998	0.441489638357637	0.396562645432561	0.347713870691812	0.403900997858193	0.434236975820234	0.40285277253102
EVA627_ZMS22016	0.47330000998774	0.440752192160154	0.484260216216282	0.45735826986701	0.483666019659158	0.470199609322572	0.471027609127991	0.48438152546439	0.49894921525564	0.503886282874031	0.351487299804832	0.350548179628248	0.386192782950394	0.37051430297497	0.349791984858872	0.374734899364913	0.348623428311732	0.358938424263407	0.336890581184138	0.340148367990238	0.426444289021583	0.405539141417679	0.367136841220491	0.357148853469574	0.354832817777068	0.383825789287224	0.347157675760426	0.349136182301142	0.375686114964332	0.352518966559588	0.388671977836536	0.399193960412176	0.377078586436343	0.445385291583951	0.346211145291955	0.330179741096847	0.389888070806193	0.371007372917655	0.374336572165364	0.357683232550937	0.333079484468423	0.364257700976621	0.414563519413742	0.441069056666939	0.377729648236761	0.332300483309073	0.394864564204664	0.373727095741568	0.386722649499222
EVA628_ZMS22016	0.507552926514322	0.475997107038314	0.51802798674978	0.491880134974963	0.504693772575302	0.501874856760256	0.503852655486139	0.514064791278658	0.52394019462993	0.536396171873814	0.36234594292079	0.367619942147236	0.406169843562089	0.389985801322481	0.373826958828852	0.388116223264256	0.331376841006693	0.339447863538803	0.345375282914086	0.331619306281786	0.463452023618669	0.42126839424267	0.392936970991493	0.368866303100237	0.359615166200221	0.404164457430742	0.354096380663714	0.364994917049385	0.390451359491421	0.355325062320853	0.412694778786154	0.426382204070661	0.400744780108039	0.476113182604054	0.360522300279597	0.313717237007876	0.381799431718556	0.351806593716332	0.368102716775343	0.348493984785312	0.324243468518365	0.365980869267036	0.447941943357476	0.47615507335113	0.400027263161815	0.354147710048395	0.418415047071828	0.367749908926662	0.409224998297314
EVA629_ZMS22016	0.448958442794933	0.410983084751367	0.463792478160363	0.426816301952709	0.456460613588401	0.443759805976833	0.44341510483052	0.455445873351081	0.472006963367493	0.480181353525211	0.326745526079412	0.328294001994903	0.361048117901715	0.33513719204178	0.328094039263743	0.345976646037766	0.343542025847392	0.348769683970589	0.322530629386033	0.328688870915984	0.395547005258945	0.383343147735409	0.33819290030211	0.335344998566438	0.339856228809479	0.365675659251828	0.330429656939476	0.334884579624178	0.347135925368131	0.334054651782532	0.362726737294315	0.35934729759065	0.353269937120356	0.415560258007152	0.333712412595343	0.327064480700918	0.382980939644991	0.367039888914677	0.369202568431131	0.348211445280306	0.327894988061342	0.350647842908191	0.385646775269471	0.412301229821365	0.354975936094301	0.306699201787693	0.370806109857583	0.378415043814172	0.363455100032722
EVA630_ZMS22016	0.491411872114176	0.4579461328516	0.50343521835699	0.474053588332861	0.488749886942526	0.485257511536189	0.486453545156836	0.497851851623897	0.508385105915054	0.521805194874362	0.339407487477822	0.343889389573139	0.386770490636717	0.36976758217239	0.352401709180327	0.365468354575788	0.309861087254511	0.317887966432664	0.318994079223576	0.308757870473007	0.443685224491673	0.40451862240795	0.371301578873864	0.347701270733694	0.337152710185903	0.38496211974944	0.330632280944289	0.341314798064085	0.369555012691576	0.332159049080287	0.393273146607244	0.405332681813102	0.38070769009145	0.458664405810136	0.337631125567304	0.288178186191947	0.361824465766195	0.33081153247977	0.347501725981854	0.323606421844376	0.300731935963215	0.342085516255874	0.428125184952283	0.458209679421165	0.380583712078014	0.330411809575709	0.399210387702793	0.347512159919622	0.389953953442325
EVA631_ZMS22016	0.511010882267753	0.476596587019	0.520939380706135	0.492754512639062	0.515296326220583	0.508004535161735	0.506559391014405	0.518264056920222	0.528190497070889	0.538365242917301	0.390971117151435	0.390778969713489	0.428007767042388	0.405973289020352	0.397479890510401	0.413342025881463	0.388004828679321	0.396385157257271	0.377653150034737	0.37818801305781	0.465324071201856	0.442736446068121	0.409155860192816	0.399639484610047	0.396527319541114	0.427921013953083	0.38842396476777	0.395184115197161	0.416216093347353	0.390961806647149	0.430221940727402	0.435833496146032	0.418176689076869	0.479720715782053	0.391952180009545	0.374164940676183	0.420823516632202	0.40377001444749	0.412798285958808	0.392305539374309	0.375479539288784	0.40336621226414	0.452651213675991	0.482030871679858	0.417893161962545	0.379480122571675	0.436506447036476	0.408442580948043	0.42749376648369
EVA632_ZMS22016	0.443231132677377	0.40404824706203	0.457842126536388	0.423438262455673	0.448945919275572	0.437847293743947	0.441230020986522	0.449404197814474	0.469127330642802	0.473974335197713	0.301490599198306	0.301595321133251	0.344304202604393	0.325406915591528	0.305882706768535	0.336899357095748	0.306618487266325	0.31768481450954	0.299931472447477	0.293453834532157	0.386495725949588	0.366885768122303	0.319594297170704	0.309387005476791	0.31289362560262	0.345171631072698	0.30055830891384	0.306392007994203	0.327893812852348	0.303597150156835	0.346742871841903	0.358642660969626	0.335777369361553	0.407580283542268	0.30118650483216	0.28433962461733	0.353019459022979	0.321574395485247	0.339391591990104	0.312514989683119	0.291859275626109	0.323247724372719	0.375417145713535	0.406832526368227	0.336096762586707	0.282336169889744	0.355215275291118	0.338984044220106	0.347346835381241
EVA633_ZMS22016	0.460195306595588	0.426544752440913	0.48459206208856	0.445492573344012	0.475264209891209	0.460053102613989	0.461501028159598	0.471444220025004	0.493474308653474	0.492744070838408	0.35018895482128	0.352233138347023	0.381500951585945	0.373550577478632	0.349617547071908	0.384603409449608	0.364731896404996	0.371295154618671	0.353262641887278	0.348804077047156	0.412060344190901	0.400565898600956	0.357313678443223	0.353817072772182	0.356566864032134	0.38057753472504	0.345564304544746	0.348501822259524	0.367019957622685	0.357278776751193	0.380662591806021	0.391451140569042	0.367783741687721	0.430827769019607	0.348989664390429	0.340856707141768	0.404912318076735	0.37715919186622	0.384458012271954	0.36938406500122	0.345997984022953	0.372944219889921	0.401440581597251	0.430323734125852	0.37265647763288	0.330491837024766	0.385964789136405	0.389005117292053	0.381455506873233
EVA634_ZMS22016	0.465244657239737	0.428491807330845	0.480750118735855	0.446623700009142	0.471610113883179	0.457373458555613	0.462407219329672	0.472175409496108	0.489093688950451	0.493928876917152	0.337910490174669	0.33383794410172	0.372757217631883	0.355684524375534	0.340274833240995	0.360356814765106	0.345176288559067	0.344380079501494	0.329365458850037	0.329931122660449	0.411582176666674	0.395804376661167	0.352155506975459	0.350558710771469	0.350566473386923	0.373866387761399	0.337557896133269	0.341408607158843	0.362054287391458	0.345976793281128	0.376706144756533	0.378373681470005	0.369195693246836	0.431060458091288	0.343077001505506	0.325444537120517	0.382103246262251	0.361843026287844	0.373855432796496	0.349102330512297	0.329084737063818	0.357349476020543	0.404123813102541	0.429917016125258	0.370142210261133	0.319874228129596	0.38486753660451	0.37582578560331	0.373363515439531
EVA635_ZMS22016	0.425504393949652	0.383278178383702	0.442894527259254	0.403385958382678	0.433130514475766	0.416541476589944	0.42205372034656	0.430836744380766	0.452904968316472	0.45653750830989	0.278139993449652	0.273545399205511	0.323561929902831	0.302188359095325	0.280408873302831	0.316349572344231	0.290593670446547	0.30152990140644	0.274147559585444	0.275535977765867	0.365102999881233	0.346793878499088	0.293146818878238	0.285411910434686	0.289990867296671	0.323226865115343	0.278106089484048	0.280963444515407	0.303274338347633	0.284804531635461	0.323038234319346	0.333653675220583	0.308931049054803	0.388577061288289	0.28005046096529	0.265548571758832	0.339762897919143	0.307791082010059	0.321502607498859	0.299532190899329	0.271295593433948	0.307989111651828	0.354827825475258	0.385727342748837	0.313264556775026	0.253826271854089	0.332385324393889	0.328304280653619	0.324649796386335
MLDiv099_ZMS22025	0.49102600915898	0.459038021454104	0.509326012207496	0.47607592481808	0.497192152611574	0.489053874772506	0.489288317809918	0.499160030490873	0.513611384938044	0.515985874242115	0.37176085389218	0.37180330967174	0.406668994430713	0.392329522261467	0.37563974523969	0.389821628595494	0.371711122242306	0.38090532386814	0.362764805477966	0.361130737304964	0.443014159185829	0.423881321772391	0.388903285728892	0.379272038802634	0.37840123460521	0.404700645574368	0.369826036657859	0.377581118374735	0.395747866245678	0.37285855565005	0.410079868674891	0.413303651083736	0.398079228119675	0.463250963779949	0.372733942822899	0.360444375219445	0.408492200654293	0.39533546365047	0.398462643930967	0.383299784328301	0.360606025358191	0.385608837494263	0.43642273379788	0.460651675241285	0.396612359859018	0.360312186516291	0.416438604725219	0.397772660728683	0.408432532681067
EVA80_ZMS20018	0.55090133061762	0.527675323746714	0.56546195183384	0.537925975387547	0.554492949374187	0.545684046783508	0.549626877187363	0.560356227913037	0.575268950486115	0.576467582448383	0.433394771316628	0.429629106785191	0.470144199410384	0.447616172403009	0.438513550747815	0.44617685208933	0.408965551070427	0.42259281314024	0.402211682830794	0.399040033240355	0.514146520571318	0.487213283742507	0.456218952704031	0.441612638249844	0.430803244962512	0.465947494046615	0.424849824776182	0.4333241278012	0.454426375991134	0.424365341871341	0.474011928250637	0.4769289906581	0.468051909917741	0.527130726429223	0.435142399605219	0.397138079070595	0.455134549342906	0.439215108286647	0.438893572961613	0.426711108645396	0.408977171797773	0.440000410290529	0.502071757623886	0.524342053154987	0.467200337727284	0.423492306939496	0.479994662208197	0.428821308569009	0.472083048455417
EVA81_ZMS20018	0.392320977914958	0.343450083339295	0.416447535127896	0.366410244201217	0.409099635231896	0.385551763955235	0.392037133980003	0.397305192959337	0.429659744293878	0.425338230829546	0.257377077094967	0.274537279953369	0.297953554742556	0.30041321292646	0.253623319876142	0.324132633730044	0.297953596890346	0.313241421045322	0.29201331995339	0.29147204248359	0.325630050425402	0.319701941346625	0.260361769236474	0.258829722974859	0.272734557973366	0.303739598899721	0.258142924978215	0.257027778549398	0.274697515277605	0.269606379563103	0.287334256881532	0.323369918859339	0.285334943597565	0.353776445182096	0.267017140284891	0.274825416937853	0.346973600264229	0.329198542552695	0.32887145048925	0.305389077619013	0.279383353326329	0.309551634678541	0.315935834176688	0.353336761216069	0.289528935951352	0.227309866217657	0.311943992769449	0.334877669014835	0.297778816912702
EVA83_ZMS20018	0.475495444429652	0.436885954476852	0.488462330078142	0.454180484229972	0.477139810042238	0.466796419902021	0.468878028490667	0.47721549444633	0.500428896734674	0.498744804572072	0.332236135121242	0.335157291886842	0.376536473537318	0.361256804045249	0.341056152860947	0.361138842806297	0.320494687249226	0.323237857314245	0.323117890022487	0.319313603597596	0.419810459460444	0.393870446079349	0.351607864563673	0.33147229932665	0.331259679458103	0.374404256958451	0.321222348631648	0.32531456103687	0.350247687603958	0.326162957983988	0.371267853150427	0.390643272989553	0.365543882531673	0.440962626333045	0.329268399279504	0.304032466402889	0.371362819627447	0.345067694389637	0.353776643849317	0.33500408557267	0.313244114725883	0.349734662181308	0.40996422776581	0.43857856364307	0.364588396174992	0.318916068270585	0.383495627242472	0.356301355183295	0.374016741666018
EVA84_ZMS20018	0.436975142152304	0.398399355399407	0.453528592084091	0.417330509185057	0.445749052522822	0.431258613278645	0.433393025572157	0.445202779496523	0.464368609485368	0.468086237012708	0.297102358487374	0.30761132305357	0.342657714023112	0.330304421389696	0.304457964082205	0.342975540226435	0.304684818633625	0.312578953760809	0.306694520146751	0.301390402776482	0.381451630274391	0.359991466472039	0.316475509858111	0.296299977197303	0.305925169826321	0.33887472602633	0.294428303212627	0.294547584029131	0.314475570974623	0.301682896156318	0.331440368399486	0.359976751852994	0.330780017020935	0.401429647182188	0.297769145005043	0.284326180328305	0.353906828173104	0.327295648179636	0.338475707224259	0.31479477694555	0.286943754016513	0.324924508068395	0.368233196646354	0.399942350699098	0.332182959101105	0.278785224079884	0.347863895292304	0.343329571067585	0.340135332761266
EVA85_ZMS20018	0.459196426041846	0.421705909598112	0.477468200881193	0.441392505313566	0.473552216983914	0.454736964520623	0.456483535932632	0.468358133432875	0.491074976872718	0.486397616753361	0.341756015354762	0.340188434638554	0.372391383370335	0.340105079514372	0.342971066161123	0.354273991649968	0.357829868603984	0.357259122833466	0.339691356766878	0.33850292483434	0.405885844015672	0.39826517796303	0.347069164887096	0.346683126833772	0.351666804222912	0.379672769859615	0.340045772765532	0.345883767212654	0.357990854345515	0.348481406212572	0.370250839637917	0.360429150570539	0.361908126169542	0.429557482493955	0.346139406833592	0.343697353683381	0.398233062754129	0.382926323236208	0.380435241658033	0.359563894216057	0.344005088289605	0.366437697545672	0.398626587526382	0.425325432033073	0.366102395889614	0.321654161435059	0.373143156693881	0.385003128658532	0.376126020048573
EVA86_ZMS20018	0.452335778094874	0.412307940415686	0.468276196963578	0.429477396616072	0.453527927909629	0.444263790861378	0.448249537379366	0.459455678804817	0.477146630351799	0.482040225493223	0.298069572162874	0.309545150434455	0.34641314761401	0.326446292187457	0.306240985996812	0.333910990673173	0.293861451226868	0.309872198845661	0.286496578124552	0.283036883895596	0.396172312224345	0.366324102023807	0.322617422993061	0.30110445551152	0.305019585630664	0.345881789452125	0.296465501732222	0.297709371901453	0.321309932045693	0.298167411801345	0.34508661322088	0.364189092029939	0.339772699218069	0.415977224469457	0.302807008515432	0.27448738479952	0.344329091085286	0.320949103379755	0.323536974080848	0.303560872988118	0.27624657911504	0.319298612507339	0.384048982626288	0.414378567811803	0.336699468759934	0.282461657488669	0.360242031614208	0.326782699316277	0.351439659776436
EVA87_ZMS20018	0.492028111008213	0.45798327082274	0.503809698362547	0.47353581009321	0.489335251399136	0.483295713367635	0.485294835399237	0.498908457412407	0.510557216123772	0.519594708081646	0.338175029160195	0.338392079329793	0.386048672097743	0.356210531059148	0.351705481013389	0.349362682692594	0.312863844859985	0.324451525246502	0.294747137826251	0.294495334230763	0.442478802881131	0.407883773872947	0.369882300826748	0.347782661130034	0.34007630717221	0.383855362142508	0.333986120164635	0.340157998878673	0.366911478963312	0.333773575820165	0.39411844610366	0.39798483257855	0.383006618519941	0.459272987157089	0.340786125782976	0.300716842165775	0.362994933219543	0.344836467791884	0.347289220280617	0.32701621735579	0.303620015856146	0.344959158495448	0.430111735706038	0.455948691689608	0.380427476347327	0.32878875086984	0.398503771562922	0.343247132156981	0.392741545391358
EVA89_ZMS20018	0.492037351323503	0.452483515238774	0.516563351400402	0.477528781728224	0.506028911991294	0.491202030325391	0.490417917314962	0.498836979115836	0.528243796642707	0.521143667777865	0.419958791296047	0.427125551112081	0.435522328711784	0.426610540048681	0.411624115933351	0.445909659726563	0.457842254208661	0.461370573202824	0.446948426369256	0.447978679429003	0.443729599106736	0.455468940127066	0.413761948947422	0.424697811292198	0.433620759315167	0.442670866056653	0.427116468609827	0.425928028360573	0.431313791067768	0.435690611140599	0.426224987686724	0.427091541459537	0.427249349920498	0.470272803014016	0.426918270595718	0.445171997820733	0.484437717484603	0.480077291909418	0.472421553630486	0.461364587291998	0.444862648224588	0.460634036009173	0.44206106376169	0.464696944052926	0.431504695128354	0.401631468653318	0.441583377828829	0.481730604063883	0.441618340253776
EVA90_ZMS20018	0.470128006858136	0.433098417363675	0.486257931746204	0.449194178760189	0.471093752887501	0.4617824196376	0.465460113098821	0.478113997929654	0.490578055167253	0.499330651563816	0.314363219029071	0.324201740539324	0.363736206982239	0.343739528390841	0.325481297644162	0.345124458957746	0.294527571344382	0.309905418257304	0.295892284933429	0.285680947712328	0.41682346785721	0.380691524329331	0.343660946103798	0.316862702860555	0.317091112475798	0.36243169586633	0.309604911356731	0.313212790687772	0.338592621741342	0.311387150545319	0.36559467892847	0.384664386006531	0.357620001237053	0.435519749168722	0.313699500030706	0.278988879196436	0.345346702455577	0.322192338758288	0.328919230298808	0.308081886103966	0.278966738255784	0.321410210834491	0.40412086974472	0.435033084549389	0.354045906397238	0.302209359728216	0.379469135035766	0.332956067308352	0.368013443597048
EVA91_ZMS20018	0.49115105572744	0.456790100346157	0.503434980433709	0.472294101007646	0.491053216818152	0.481463893292456	0.483779458416831	0.494576614910265	0.512028498583348	0.519708921648711	0.353224811754618	0.352330125946326	0.39594204250576	0.375965009460693	0.362461396089038	0.37899945432402	0.335700292995035	0.339497038233005	0.337896265309762	0.325821412216065	0.440534247128966	0.411200286016051	0.373851756373193	0.358671656383702	0.34904254500271	0.390013544182533	0.342685295674112	0.350053975956339	0.376485482124824	0.34720858461278	0.396405875140322	0.412958643613606	0.385067992173256	0.455879402439734	0.349248662243885	0.316106492072938	0.384357177680109	0.34769860899648	0.369203126901907	0.345666124885128	0.32428460449219	0.361217326022585	0.42807539123485	0.452610926705721	0.386340844302018	0.336853367545668	0.401159298022554	0.368788455452318	0.388805531561258
EVA92_ZMS20018	0.471631004805585	0.438280652563907	0.487918784094813	0.451891226807997	0.47644363178609	0.462156644570413	0.468964356414721	0.476222409951215	0.498789253009074	0.500645992640158	0.337029381122321	0.318702113323256	0.37570131690755	0.327145739852037	0.341266970799676	0.332199876443838	0.334485912052215	0.33414815882512	0.294903804935444	0.295475115885339	0.420540830890731	0.401791172704831	0.351961643833461	0.34695403815103	0.345537510413487	0.381322330234825	0.33788405392331	0.344276595939949	0.362285938353803	0.340732482550886	0.378887586675016	0.355157413166983	0.368461551123493	0.440967599750409	0.343724545275906	0.328791297405812	0.384442274390983	0.361959625713815	0.368463987895503	0.346828894706772	0.328837312995412	0.358937297949143	0.412687847340438	0.439344467605472	0.373175394411031	0.317511069844671	0.377874334118885	0.373108506128647	0.379581997759168
EVA93_ZMS21010	0.487800150319194	0.45315468048161	0.500243273083529	0.468226537194074	0.48993161102296	0.475517034502344	0.483697738510849	0.490562894569776	0.509448078061129	0.511633708846711	0.35899847618919	0.34034747015754	0.393562534129989	0.343418207324542	0.363208596265032	0.350718507757761	0.355643765015854	0.352580999522593	0.315758293527722	0.319462170697678	0.435995742386704	0.420163761164813	0.372525947794773	0.370806147742202	0.37039292983886	0.395968400907396	0.360629543749177	0.365971195896741	0.382956179032377	0.363297468891768	0.397093089301596	0.366943811928295	0.38716963304893	0.456751187036999	0.364048746068595	0.347906372609764	0.400641992196028	0.380551263318244	0.385148270610525	0.365487672649378	0.349615966552757	0.372149275312148	0.428557046320085	0.453097779038817	0.390991825729519	0.342309860466846	0.39420015583035	0.39345960540286	0.398250553825865
EVA94_ZMS21010	0.533472619018738	0.505066829773477	0.546334756423669	0.520257190802238	0.533490005238718	0.525802680656268	0.531950407991581	0.542812061435291	0.557679764177465	0.563401057815086	0.412598785683175	0.41478078219615	0.45598839120501	0.434804139065396	0.422018652288356	0.431192759296958	0.399293033786761	0.395933820661714	0.395611245158089	0.390693824794293	0.494632446668424	0.464685066693775	0.434422269746125	0.416431707742275	0.411020155454429	0.444063178477533	0.409003947064617	0.413900228270367	0.433880896680031	0.409449167793208	0.450506403832305	0.466491440102566	0.442794150875515	0.503747300459227	0.407919950836749	0.378214319455235	0.435752360666675	0.409027056525436	0.422496181671388	0.401880250322037	0.385104620255049	0.415257496630112	0.479667828607501	0.50512029307764	0.442933186225281	0.40341923255558	0.459023306896714	0.417542035347019	0.448413482100566
EVA95_ZMS21010	0.504184340165825	0.473000745298457	0.517727787537373	0.486595152107602	0.503901903163562	0.497106017488436	0.49947387808667	0.511444488092386	0.52381114147519	0.53368592889082	0.362489489667986	0.367223835789604	0.409299734994299	0.388304803237527	0.37608521682129	0.391638724867537	0.348464802952919	0.353920293179285	0.353000975373009	0.341054396978718	0.458389104301828	0.42194370544446	0.389095956713263	0.366502948184628	0.364678785316944	0.404672367014353	0.359129724598314	0.3638395176511	0.389043147636908	0.357335409575552	0.410632543919836	0.426753071068941	0.398950682983198	0.47024856496597	0.361215510001429	0.320955194044351	0.389540339463849	0.353917321448071	0.378118446902359	0.346645955404059	0.329721280013881	0.367308623034327	0.443489624019771	0.47233738045759	0.39824926186949	0.350490336037196	0.416781304005485	0.370852155016338	0.407887071050059
EVA96_ZMS21010	0.491972130099546	0.45772588839706	0.504317584561724	0.475118069531202	0.490692908128081	0.484595801104089	0.487830780301872	0.499060629080746	0.513111902050018	0.522353450666129	0.34795421534588	0.352293680916653	0.394945359005629	0.375084025797317	0.361419736072221	0.378982874386163	0.336012139912285	0.339214017021452	0.33619925833337	0.325618989387993	0.44493443457801	0.409706582921781	0.37482842667881	0.356577803123559	0.352584699807695	0.391718572664075	0.345914623515851	0.352227366857312	0.375592414192748	0.344189826170095	0.3976144693305	0.413982861221085	0.385404851819334	0.458184843346736	0.34644662739352	0.310482466546813	0.379559136636144	0.344425854769247	0.363805274136453	0.340280917011624	0.317531185617063	0.353358451878759	0.430142478156628	0.457483444660502	0.385892534387813	0.335318677701444	0.402484484320602	0.363645830394817	0.394083590448758
[truncated: 142 more columns]
