# Supplementary material for: Phylogenetic relationships and genetic diversity of Tunisian maize landraces
Source: PLoS One. 2025 Jan 22;20(1):e0316185. doi: 10.1371/journal.pone.0316185 (PMC11753626; doi:10.1371/journal.pone.0316185)
Supplement: S5 File — (TXT) [file pone.0316185.s008.txt]

00_Table_Landraces.csv (text/csv) 2797 bytes.
01_FIR_25Landraces_32788SNPs.txt (text/plain) 56 644 547 bytes.
02_Mat_Freq_B_25Landraces_23656SNPs_NoNA_2024-01-17.txt (text/plain) 7 852 181 bytes.
03_MRD_166Landraces_15Alg_10Tun_23656SNPs_NoNA_Geno_ID_2024-01-17.txt (text/plain) 657 831 bytes.
